# Supplementary material for: The effect of heterogeneous Transcription Start Sites (TSS) on the translatome: implications for the mammalian cellular phenotype
Source: BMC Genomics. 2015 Nov 21;16:986. doi: 10.1186/s12864-015-2179-8 (PMC4654819; doi:10.1186/s12864-015-2179-8)
Supplement: Additional file 2: — A: Differential gene expression analysis with polysomal RNAseq. Cuffdiff summary including fold change and test statics of genes found to be differentially expressed within the polysomal RNAseq. B: Differential gene expression analysis with total RNAseq (for explanation see legend to File A). (ZIP 1789 kb) [file 12864_2015_2179_MOESM2_ESM.zip]

Archive with 2 entries (2 files):
- 12864_2015_2179_add2/12864_2015_2179_add2A.xlsx
- 12864_2015_2179_add2/12864_2015_2179_add2B.xlsx
