# Supplementary material for: The effect of heterogeneous Transcription Start Sites (TSS) on the translatome: implications for the mammalian cellular phenotype
Source: BMC Genomics. 2015 Nov 21;16:986. doi: 10.1186/s12864-015-2179-8 (PMC4654819; doi:10.1186/s12864-015-2179-8)
Supplement: Additional file 2: — A: Differential gene expression analysis with polysomal RNAseq. Cuffdiff summary including fold change and test statics of genes found to be differentially expressed within the polysomal RNAseq. B: Differential gene expression analysis with total RNAseq (for explanation see legend to File A). (ZIP 1789 kb) [file 12864_2015_2179_MOESM2_ESM.zip › 12864_2015_2179_add2/12864_2015_2179_add2A.xlsx]

## Sheet: Sheet1
test_id	gene_id	gene	locus	sample_1	sample_2	status	value_1	value_2	log2(fold_change)	test_stat	p_value	q_value	significant
A1BG	A1BG	A1BG	19:58858171-58874214	MCF10p	MCF7p	OK	1.15964	2.947	1.34556	1.46176	0.0214	0.0375399	yes
AAAS	AAAS	AAAS	12:53701239-53715412	MCF10p	MCF7p	OK	27.1833	48.4197	0.832874	1.70238	0.00195	0.00424258	yes
AACS	AACS	AACS	12:125549924-125627871	MCF10p	MCF7p	OK	26.6216	50.4183	0.921349	2.02005	0.0008	0.00187987	yes
AACSP1	AACSP1	AACSP1	5:178191861-178203277	MCF10p	MCF7p	OK	0.442799	0.0281429	-3.97581	-2.8971	0.02215	0.0387395	yes
AADAT	AADAT	AADAT	4:170981372-171011372	MCF10p	MCF7p	OK	0.997725	2.03333	1.02713	2.01555	0.00155	0.00345088	yes
AAED1	AAED1	AAED1	9:99403532-99417599	MCF10p	MCF7p	OK	15.3633	4.30289	-1.83611	-4.91515	5e-05	0.000142131	yes
AAMP	AAMP	AAMP	2:219128851-219134893	MCF10p	MCF7p	OK	61.3116	201.877	1.71925	3.6082	5e-05	0.000142131	yes
AARD	AARD	AARD	8:117950463-117956239	MCF10p	MCF7p	OK	2.29966	6.31771	1.45798	3.45154	5e-05	0.000142131	yes
AARSD1	AARSD1	AARSD1	17:41102542-41132545	MCF10p	MCF7p	OK	23.7681	11.9979	-0.986248	-2.38404	0.0002	0.000523262	yes
AASDH	AASDH	AASDH	4:57204455-57253638	MCF10p	MCF7p	OK	1.52445	0.719754	-1.08271	-2.33035	0.00085	0.00198594	yes
AASDHPPT	AASDHPPT	AASDHPPT	11:105921824-105969419	MCF10p	MCF7p	OK	11.4049	6.13303	-0.89498	-2.21034	0.00095	0.00220163	yes
AASS	AASS	AASS	7:121713597-121784344	MCF10p	MCF7p	OK	0.463437	0.0885842	-2.38725	-3.9437	5e-05	0.000142131	yes
AATF	AATF	AATF	17:35306174-35414171	MCF10p	MCF7p	OK	42.3365	20.9658	-1.01386	-2.18787	0.0001	0.000273306	yes
ABAT	ABAT	ABAT	16:8768443-8878432	MCF10p	MCF7p	OK	0.679751	60.7792	6.48243	12.649	5e-05	0.000142131	yes
ABCA12	ABCA12	ABCA12	2:215796265-216003151	MCF10p	MCF7p	OK	0.226351	0.722435	1.67431	3.25401	5e-05	0.000142131	yes
ABCA2	ABCA2	ABCA2	9:139901685-139931234	MCF10p	MCF7p	OK	9.23556	18.207	0.979224	1.92238	0.0007	0.00166493	yes
ABCA3	ABCA3	ABCA3	16:2325878-2390747	MCF10p	MCF7p	OK	5.83142	38.1857	2.71111	5.3404	5e-05	0.000142131	yes
ABCA4	ABCA4	ABCA4	1:94458392-94586705	MCF10p	MCF7p	OK	0	0.515183	inf	-nan	5e-05	0.000142131	yes
ABCA5	ABCA5	ABCA5	17:67144147-67323323	MCF10p	MCF7p	OK	0.410491	1.34176	1.70871	3.93674	5e-05	0.000142131	yes
ABCA7	ABCA7	ABCA7	19:1040101-1065571	MCF10p	MCF7p	OK	4.87101	2.07354	-1.23212	-2.51761	5e-05	0.000142131	yes
ABCB10	ABCB10	ABCB10	1:229652328-229694442	MCF10p	MCF7p	OK	13.5022	6.85148	-0.978703	-2.59004	0.00015	0.000399348	yes
ABCB7	ABCB7	ABCB7	X:74273104-74376132	MCF10p	MCF7p	OK	9.42493	1.8319	-2.36314	-5.54581	5e-05	0.000142131	yes
ABCB9	ABCB9	ABCB9	12:123405497-123451056	MCF10p	MCF7p	OK	3.12449	32.7497	3.38979	6.60992	5e-05	0.000142131	yes
ABCC2	ABCC2	ABCC2	10:101542462-101611662	MCF10p	MCF7p	OK	0.554307	0.075365	-2.87872	-4.03321	5e-05	0.000142131	yes
ABCC3	ABCC3	ABCC3	17:48712217-48769063	MCF10p	MCF7p	OK	101.89	5.00564	-4.34731	-7.43333	5e-05	0.000142131	yes
ABCC4	ABCC4	ABCC4	13:95672082-95953687	MCF10p	MCF7p	OK	3.28154	0.338554	-3.27691	-6.3347	5e-05	0.000142131	yes
ABCC5	ABCC5	ABCC5	3:183637721-183735727	MCF10p	MCF7p	OK	3.72195	17.7121	2.25061	4.38243	5e-05	0.000142131	yes
ABCD3	ABCD3	ABCD3	1:94883932-94984219	MCF10p	MCF7p	OK	14.7375	8.7272	-0.755897	-1.44331	0.0247	0.0426786	yes
ABCD4	ABCD4	ABCD4	14:74751979-74769767	MCF10p	MCF7p	OK	4.5051	6.69268	0.571026	1.24945	0.0264	0.0452217	yes
ABCE1	ABCE1	ABCE1	4:145915726-146050676	MCF10p	MCF7p	OK	17.7367	11.2504	-0.656758	-1.56431	0.01605	0.0290084	yes
ABCF1	ABCF1	ABCF1	6:30539169-30559309	MCF10p	MCF7p	OK	18.9013	29.7027	0.652107	1.3521	0.01335	0.0245735	yes
ABCG1	ABCG1	ABCG1	21:43619798-43717354	MCF10p	MCF7p	OK	1.67306	6.61526	1.98331	4.07472	5e-05	0.000142131	yes
ABCG2	ABCG2	ABCG2	4:89011415-89152474	MCF10p	MCF7p	OK	0.1539	2.48118	4.01096	6.80694	5e-05	0.000142131	yes
ABHD11	ABHD11	ABHD11	7:73150423-73153190	MCF10p	MCF7p	OK	26.4331	133.143	2.33256	4.47892	5e-05	0.000142131	yes
ABHD11-AS1	ABHD11-AS1	ABHD11-AS1	7:73149398-73150330	MCF10p	MCF7p	OK	14.2026	3.98948	-1.83188	-4.90636	5e-05	0.000142131	yes
ABHD14B	ABHD14B	ABHD14B	3:52002525-52008646	MCF10p	MCF7p	OK	25.8637	15.7016	-0.720015	-1.48955	0.00725	0.0140941	yes
ABHD16B	ABHD16B	ABHD16B	20:62492565-62494341	MCF10p	MCF7p	OK	3.94894	11.1022	1.49131	3.40257	5e-05	0.000142131	yes
ABHD2	ABHD2	ABHD2	15:89631380-89745591	MCF10p	MCF7p	OK	17.8082	8.16101	-1.12572	-2.56427	5e-05	0.000142131	yes
ABHD3	ABHD3	ABHD3	18:19230857-19284766	MCF10p	MCF7p	OK	4.64025	1.99621	-1.21694	-2.64649	0.0001	0.000273306	yes
ABHD4	ABHD4	ABHD4	14:23067146-23081265	MCF10p	MCF7p	OK	32.5848	17.3491	-0.909341	-2.08311	0.00075	0.00177165	yes
ABHD5	ABHD5	ABHD5	3:43732374-43764217	MCF10p	MCF7p	OK	4.72247	3.13016	-0.593306	-1.53535	0.02475	0.042754	yes
ABHD6	ABHD6	ABHD6	3:58223258-58280461	MCF10p	MCF7p	OK	4.98134	2.71027	-0.878094	-2.03235	0.00115	0.00262807	yes
ABI2	ABI2	ABI2	2:204193002-204296892	MCF10p	MCF7p	OK	4.29229	7.56855	0.818268	2.10337	0.0012	0.00273075	yes
ABL2	ABL2	ABL2	1:179068461-179198819	MCF10p	MCF7p	OK	8.22625	3.16377	-1.37859	-3.12211	5e-05	0.000142131	yes
ABLIM1	ABLIM1	ABLIM1	10:116190868-116444414	MCF10p	MCF7p	OK	11.1301	5.06112	-1.13694	-2.68021	5e-05	0.000142131	yes
ABLIM2	ABLIM2	ABLIM2	4:7967036-8160559	MCF10p	MCF7p	OK	2.55517	1.29184	-0.983993	-1.8224	0.00075	0.00177165	yes
ABLIM3	ABLIM3	ABLIM3	5:148521053-148639999	MCF10p	MCF7p	OK	82.2099	2.59352	-4.98633	-10.6229	5e-05	0.000142131	yes
ABT1	ABT1	ABT1	6:26597170-26600278	MCF10p	MCF7p	OK	14.2821	31.1433	1.12471	2.84465	5e-05	0.000142131	yes
ABTB1	ABTB1	ABTB1	3:127391780-127399769	MCF10p	MCF7p	OK	11.0212	4.35421	-1.3398	-2.66416	5e-05	0.000142131	yes
ABTB2	ABTB2	ABTB2	11:34172533-34379555	MCF10p	MCF7p	OK	3.53392	11.9422	1.75673	3.71064	5e-05	0.000142131	yes
ACACB	ACACB	ACACB	12:109577201-109706031	MCF10p	MCF7p	OK	0.328821	4.5119	3.77836	7.49155	5e-05	0.000142131	yes
ACAD11	ACAD11	ACAD11	3:132276981-132593050	MCF10p	MCF7p	OK	2.79727	0.867176	-1.68962	-1.53971	0.0246	0.0425276	yes
ACADM	ACADM	ACADM	1:76190042-76229355	MCF10p	MCF7p	OK	7.81161	3.05533	-1.35429	-3.22538	5e-05	0.000142131	yes
ACADS	ACADS	ACADS	12:121163570-121177811	MCF10p	MCF7p	OK	12.2377	5.60794	-1.12579	-2.5658	5e-05	0.000142131	yes
ACADVL	ACADVL	ACADVL	17:7093208-7128586	MCF10p	MCF7p	OK	236.741	110.303	-1.10183	-2.00007	0.0002	0.000523262	yes
ACAP2	ACAP2	ACAP2	3:194995464-195163817	MCF10p	MCF7p	OK	3.57054	1.99445	-0.840152	-2.17235	0.00085	0.00198594	yes
ACAP3	ACAP3	ACAP3	1:1227763-1243269	MCF10p	MCF7p	OK	19.1046	10.1417	-0.913617	-1.94315	0.0007	0.00166493	yes
ACAT1	ACAT1	ACAT1	11:107992257-108018895	MCF10p	MCF7p	OK	33.2681	11.6194	-1.51761	-4.06982	5e-05	0.000142131	yes
ACBD3	ACBD3	ACBD3	1:226332379-226374423	MCF10p	MCF7p	OK	22.1504	7.54179	-1.55435	-3.89564	5e-05	0.000142131	yes
ACBD5	ACBD5	ACBD5	10:27484142-27531068	MCF10p	MCF7p	OK	2.20769	4.01831	0.864051	1.99204	0.00095	0.00220163	yes
ACBD6	ACBD6	ACBD6	1:180257351-180472022	MCF10p	MCF7p	OK	17.0584	42.556	1.31888	2.86481	5e-05	0.000142131	yes
ACBD7	ACBD7	ACBD7	10:15117473-15130775	MCF10p	MCF7p	OK	0.0667129	3.91622	5.87535	7.40844	5e-05	0.000142131	yes
ACCS	ACCS	ACCS	11:44087728-44105569	MCF10p	MCF7p	OK	2.87761	1.2603	-1.1911	-2.15573	5e-05	0.000142131	yes
ACER2	ACER2	ACER2	9:19408924-19452500	MCF10p	MCF7p	OK	0.454156	1.68825	1.89427	3.67253	5e-05	0.000142131	yes
ACHE	ACHE	ACHE	7:100487614-100493541	MCF10p	MCF7p	OK	0.1396	1.36011	3.28436	3.60367	5e-05	0.000142131	yes
ACIN1	ACIN1	ACIN1	14:23527772-23574171	MCF10p	MCF7p	OK	12.7294	31.3921	1.30223	1.52097	0.012	0.0223172	yes
ACLY	ACLY	ACLY	17:40023178-40075272	MCF10p	MCF7p	OK	41.71	11.5574	-1.85158	-3.81023	5e-05	0.000142131	yes
ACN9	ACN9	ACN9	7:96745904-96811075	MCF10p	MCF7p	OK	1.38531	0	-inf	-nan	5e-05	0.000142131	yes
ACO1	ACO1	ACO1	9:32384600-32450834	MCF10p	MCF7p	OK	16.0486	3.6402	-2.14036	-5.14999	5e-05	0.000142131	yes
ACO2	ACO2	ACO2	22:41865128-41940479	MCF10p	MCF7p	OK	62.8041	32.4059	-0.954602	-1.31867	0.0138	0.0253119	yes
ACOT11	ACOT11	ACOT11	1:55013806-55100417	MCF10p	MCF7p	OK	8.99218	0.124916	-6.16964	-7.27719	5e-05	0.000142131	yes
ACOT2	ACOT2	ACOT2	14:74034323-74042362	MCF10p	MCF7p	OK	14.5147	25.6538	0.821653	1.81849	0.00135	0.00304586	yes
ACOT4	ACOT4	ACOT4	14:74058409-74062470	MCF10p	MCF7p	OK	0	6.51549	inf	-nan	5e-05	0.000142131	yes
ACOT9	ACOT9	ACOT9	X:23721776-23761407	MCF10p	MCF7p	OK	46.8294	4.19048	-3.48223	-7.71021	5e-05	0.000142131	yes
ACOX2	ACOX2	ACOX2	3:58490862-58522929	MCF10p	MCF7p	OK	0.764971	2.87639	1.91078	3.69761	5e-05	0.000142131	yes
ACOX3	ACOX3	ACOX3	4:8368008-8442452	MCF10p	MCF7p	OK	19.3648	12.6385	-0.615609	-1.3595	0.0172	0.0308757	yes
ACP5	ACP5	ACP5	19:11685474-11689801	MCF10p	MCF7p	OK	0	0.372508	inf	-nan	5e-05	0.000142131	yes
ACPL2	ACPL2	ACPL2	3:140950681-141013486	MCF10p	MCF7p	OK	0.733266	2.69388	1.87727	3.81052	5e-05	0.000142131	yes
ACSF2	ACSF2	ACSF2	17:48503518-48552200	MCF10p	MCF7p	OK	2.82387	18.2123	2.68917	5.93092	5e-05	0.000142131	yes
ACSF3	ACSF3	ACSF3	16:89160216-89222171	MCF10p	MCF7p	OK	7.7176	18.0218	1.22352	2.3353	5e-05	0.000142131	yes
ACSL1	ACSL1	ACSL1	4:185676748-185747215	MCF10p	MCF7p	OK	42.4443	5.69724	-2.89724	-6.40928	5e-05	0.000142131	yes
ACSS1	ACSS1	ACSS1	20:24986865-25038818	MCF10p	MCF7p	OK	0.086495	3.91179	5.49907	5.55034	5e-05	0.000142131	yes
ACSS2	ACSS2	ACSS2	20:33462765-33515769	MCF10p	MCF7p	OK	25.1781	9.77509	-1.36499	-2.93693	5e-05	0.000142131	yes
ACTA1	ACTA1	ACTA1	1:229566991-229569843	MCF10p	MCF7p	OK	0.122041	6.39996	5.71263	6.48825	5e-05	0.000142131	yes
ACTA2	ACTA2	ACTA2	10:90692440-90775542	MCF10p	MCF7p	OK	54.9015	141.777	1.36871	2.74858	5e-05	0.000142131	yes
ACTG2	ACTG2	ACTG2	2:74120092-74146780	MCF10p	MCF7p	OK	2.98053	153.371	5.68531	10.6664	5e-05	0.000142131	yes
ACTL6A	ACTL6A	ACTL6A	3:179280707-179306193	MCF10p	MCF7p	OK	35.1428	18.4461	-0.929914	-2.16183	0.0004	0.000993108	yes
ACTL8	ACTL8	ACTL8	1:18081807-18153558	MCF10p	MCF7p	OK	0	2.83408	inf	-nan	5e-05	0.000142131	yes
ACTN1	ACTN1	ACTN1	14:69340839-69446083	MCF10p	MCF7p	OK	237.612	75.5912	-1.65232	-2.80052	5e-05	0.000142131	yes
ACTN4	ACTN4	ACTN4	19:39138266-39235114	MCF10p	MCF7p	OK	126.753	20.3845	-2.63647	-4.80497	5e-05	0.000142131	yes
ACTR10	ACTR10	ACTR10	14:58666832-58702354	MCF10p	MCF7p	OK	51.5567	15.5731	-1.7271	-4.69489	5e-05	0.000142131	yes
ACTR2	ACTR2	ACTR2	2:65454828-65498387	MCF10p	MCF7p	OK	80.0684	24.5098	-1.70788	-3.97878	5e-05	0.000142131	yes
ACTR3	ACTR3	ACTR3	2:114647536-114716167	MCF10p	MCF7p	OK	91.1077	36.253	-1.32947	-3.24857	5e-05	0.000142131	yes
ACTR3B	ACTR3B	ACTR3B	7:152456833-152552464	MCF10p	MCF7p	OK	1.84831	9.48352	2.35922	5.18686	5e-05	0.000142131	yes
ACTR5	ACTR5	ACTR5	20:37377096-37401089	MCF10p	MCF7p	OK	8.81399	5.07809	-0.795509	-1.89315	0.0018	0.00394361	yes
ACTR8	ACTR8	ACTR8	3:53901092-53916229	MCF10p	MCF7p	OK	7.82613	4.31237	-0.859817	-2.15916	0.00055	0.00133334	yes
ACTRT3	ACTRT3	ACTRT3	3:169484708-169487683	MCF10p	MCF7p	OK	1.53747	0.698493	-1.13824	-2.19095	0.0018	0.00394361	yes
ACVR1B	ACVR1B	ACVR1B	12:52345450-52390863	MCF10p	MCF7p	OK	4.84126	11.747	1.27884	2.86035	5e-05	0.000142131	yes
ACVR2B	ACVR2B	ACVR2B	3:38492517-38534633	MCF10p	MCF7p	OK	0.12239	0.970457	2.98718	5.7136	5e-05	0.000142131	yes
ADA	ADA	ADA	20:43248162-43280376	MCF10p	MCF7p	OK	15.7346	6.39848	-1.29814	-3.06207	5e-05	0.000142131	yes
ADAM10	ADAM10	ADAM10	15:58888509-59042177	MCF10p	MCF7p	OK	11.9818	4.87366	-1.29777	-3.21865	5e-05	0.000142131	yes
ADAM11	ADAM11	ADAM11	17:42836567-42859214	MCF10p	MCF7p	OK	0.0284872	1.33412	5.54943	4.76401	0.0001	0.000273306	yes
ADAM15	ADAM15	ADAM15	1:155006281-155042029	MCF10p	MCF7p	OK	706.626	162.293	-2.12235	-3.36079	5e-05	0.000142131	yes
ADAM17	ADAM17	ADAM17	2:9629391-9695917	MCF10p	MCF7p	OK	10.5683	3.8424	-1.45967	-3.69159	5e-05	0.000142131	yes
ADAM19	ADAM19	ADAM19	5:156904311-157002783	MCF10p	MCF7p	OK	17.698	0.449129	-5.30032	-10.6221	5e-05	0.000142131	yes
ADAM1A	ADAM1A	ADAM1A	12:112336866-112339706	MCF10p	MCF7p	OK	0.260097	0.953328	1.87392	3.14346	5e-05	0.000142131	yes
ADAM32	ADAM32	ADAM32	8:38965049-39142436	MCF10p	MCF7p	OK	0.0454681	0.905837	4.31633	4.4687	0.00135	0.00304586	yes
ADAM9	ADAM9	ADAM9	8:38854504-38962780	MCF10p	MCF7p	OK	42.7135	9.14985	-2.22287	-5.32283	5e-05	0.000142131	yes
ADAMTS15	ADAMTS15	ADAMTS15	11:130318868-130346539	MCF10p	MCF7p	OK	11.9942	0.536863	-4.48164	-8.75395	5e-05	0.000142131	yes
ADAMTS19	ADAMTS19	ADAMTS19	5:128796102-129074376	MCF10p	MCF7p	OK	0	2.38907	inf	-nan	5e-05	0.000142131	yes
ADAMTS6	ADAMTS6	ADAMTS6	5:64444562-64777704	MCF10p	MCF7p	OK	1.99735	0.00763426	-8.03138	-5.51152	0.02525	0.0435062	yes
ADAMTS7	ADAMTS7	ADAMTS7	15:79051544-79103773	MCF10p	MCF7p	OK	9.4706	0.0321161	-8.20401	-8.51378	5e-05	0.000142131	yes
ADAMTS9	ADAMTS9	ADAMTS9	3:64501329-64997143	MCF10p	MCF7p	OK	0.900908	0.142458	-2.66084	-4.66446	5e-05	0.000142131	yes
ADAMTSL3	ADAMTSL3	ADAMTSL3	15:84322837-84708594	MCF10p	MCF7p	OK	0.547816	0.092472	-2.5666	-4.08453	5e-05	0.000142131	yes
ADAMTSL4	ADAMTSL4	ADAMTSL4	1:150521897-150533413	MCF10p	MCF7p	OK	12.1898	0.139065	-6.45377	-8.70082	5e-05	0.000142131	yes
ADAMTSL5	ADAMTSL5	ADAMTSL5	19:1505016-1513188	MCF10p	MCF7p	OK	6.3839	3.14631	-1.02078	-2.2025	0.0001	0.000273306	yes
ADAP1	ADAP1	ADAP1	7:937536-994289	MCF10p	MCF7p	OK	2.96971	28.7202	3.27367	6.7131	5e-05	0.000142131	yes
ADAR	ADAR	ADAR	1:154554532-154600456	MCF10p	MCF7p	OK	42.8471	74.8051	0.803937	1.58406	0.00705	0.0137351	yes
ADARB1	ADARB1	ADARB1	21:46494492-46646478	MCF10p	MCF7p	OK	0.890075	4.21719	2.24428	4.47508	5e-05	0.000142131	yes
ADAT1	ADAT1	ADAT1	16:75632246-75657221	MCF10p	MCF7p	OK	3.8006	10.1684	1.4198	3.18333	5e-05	0.000142131	yes
ADC	ADC	ADC	1:33546713-33585995	MCF10p	MCF7p	OK	1.42823	0.288409	-2.30804	-3.61752	5e-05	0.000142131	yes
ADCK1	ADCK1	ADCK1	14:78266425-78400297	MCF10p	MCF7p	OK	10.1712	21.038	1.04851	2.23105	5e-05	0.000142131	yes
ADCK2	ADCK2	ADCK2	7:140372952-140394908	MCF10p	MCF7p	OK	18.5608	56.9545	1.61755	3.56271	5e-05	0.000142131	yes
ADCK3	ADCK3	ADCK3	1:227127937-227175246	MCF10p	MCF7p	OK	10.0716	17.1582	0.768609	1.71827	0.00385	0.00791379	yes
ADCK5	ADCK5	ADCK5	8:145597730-145634733	MCF10p	MCF7p	OK	21.1296	5.88623	-1.84385	-2.01429	0.0045	0.00914801	yes
ADCY1	ADCY1	ADCY1	7:45614124-45762715	MCF10p	MCF7p	OK	0.111865	3.0265	4.75782	8.5352	5e-05	0.000142131	yes
ADCY5	ADCY5	ADCY5	3:123001142-123167392	MCF10p	MCF7p	OK	0.0195122	5.40154	8.11285	6.18786	0.0002	0.000523262	yes
ADCY6	ADCY6	ADCY6	12:49159974-49182820	MCF10p	MCF7p	OK	7.46679	14.8313	0.990081	2.09509	0.00015	0.000399348	yes
ADCY7	ADCY7	ADCY7	16:50321822-50352043	MCF10p	MCF7p	OK	4.30989	0.260963	-4.04573	-7.70445	5e-05	0.000142131	yes
ADCY9	ADCY9	ADCY9	16:4012649-4166186	MCF10p	MCF7p	OK	6.47502	26.2266	2.01808	4.24625	5e-05	0.000142131	yes
ADD1	ADD1	ADD1	4:2845583-2931803	MCF10p	MCF7p	OK	58.6359	34.64	-0.759343	-1.52655	0.0064	0.0125852	yes
ADD3	ADD3	ADD3	10:111705316-111895323	MCF10p	MCF7p	OK	3.15932	0.192706	-4.03514	-7.20317	5e-05	0.000142131	yes
ADH5	ADH5	ADH5	4:99992128-100009931	MCF10p	MCF7p	OK	39.2758	21.0283	-0.901305	-2.37375	0.00065	0.00155589	yes
ADIPOR2	ADIPOR2	ADIPOR2	12:1800246-1897845	MCF10p	MCF7p	OK	19.1357	73.5047	1.94157	4.60241	5e-05	0.000142131	yes
ADM	ADM	ADM	11:10326641-10328923	MCF10p	MCF7p	OK	39.2956	0.871442	-5.49482	-11.2327	5e-05	0.000142131	yes
ADM5	ADM5	ADM5	19:50191941-50194247	MCF10p	MCF7p	OK	0.0729208	1.77989	4.60931	4.79603	5e-05	0.000142131	yes
ADNP	ADNP	ADNP	20:49506882-49547527	MCF10p	MCF7p	OK	17.7358	38.2469	1.10868	2.48443	5e-05	0.000142131	yes
ADNP2	ADNP2	ADNP2	18:77866914-77898229	MCF10p	MCF7p	OK	4.28814	7.26884	0.761371	1.83284	0.00305	0.00640619	yes
ADO	ADO	ADO	10:64564515-64568239	MCF10p	MCF7p	OK	5.4437	11.8905	1.12715	2.88576	5e-05	0.000142131	yes
ADORA1	ADORA1	ADORA1	1:203096835-203136533	MCF10p	MCF7p	OK	1.29679	9.26988	2.8376	5.41222	5e-05	0.000142131	yes
ADPGK	ADPGK	ADPGK	15:73043707-73090540	MCF10p	MCF7p	OK	23.6507	11.1633	-1.08312	-2.61569	5e-05	0.000142131	yes
ADPRHL1	ADPRHL1	ADPRHL1	13:114076259-114107839	MCF10p	MCF7p	OK	1.52398	3.46203	1.18378	2.20404	0.00015	0.000399348	yes
ADPRHL2	ADPRHL2	ADPRHL2	1:36554452-36559533	MCF10p	MCF7p	OK	80.0047	38.1469	-1.06852	-2.45737	5e-05	0.000142131	yes
ADPRM	ADPRM	ADPRM	17:10600926-10614875	MCF10p	MCF7p	OK	7.85499	1.35702	-2.53317	-5.86573	5e-05	0.000142131	yes
ADRA1B	ADRA1B	ADRA1B	5:159343739-159400017	MCF10p	MCF7p	OK	0.996042	0.129724	-2.94076	-3.76559	5e-05	0.000142131	yes
ADRA1D	ADRA1D	ADRA1D	20:4201277-4229659	MCF10p	MCF7p	OK	0.523373	0	-inf	-nan	5e-05	0.000142131	yes
ADRA2A	ADRA2A	ADRA2A	10:112836789-112840665	MCF10p	MCF7p	OK	0.0444841	1.18054	4.73001	5.50335	5e-05	0.000142131	yes
ADRA2C	ADRA2C	ADRA2C	4:3768295-3770253	MCF10p	MCF7p	OK	0.238574	12.8003	5.7456	9.1056	5e-05	0.000142131	yes
ADRBK1	ADRBK1	ADRBK1	11:67033904-67054029	MCF10p	MCF7p	OK	18.0666	48.0254	1.41047	2.89892	5e-05	0.000142131	yes
ADRBK2	ADRBK2	ADRBK2	22:25960860-26125259	MCF10p	MCF7p	OK	0.682649	0.4031	-0.760005	-1.74673	0.0104	0.0195958	yes
ADRM1	ADRM1	ADRM1	20:60878026-60883918	MCF10p	MCF7p	OK	147.094	332.454	1.17642	1.96643	0.00025	0.000643089	yes
ADSS	ADSS	ADSS	1:244571793-244615436	MCF10p	MCF7p	OK	32.8443	13.9207	-1.23841	-3.30462	5e-05	0.000142131	yes
AEBP1	AEBP1	AEBP1	7:44143959-44154159	MCF10p	MCF7p	OK	0	0.556527	inf	-nan	5e-05	0.000142131	yes
AFAP1	AFAP1	AFAP1	4:7755816-7941653	MCF10p	MCF7p	OK	5.99313	2.10488	-1.50957	-3.3468	5e-05	0.000142131	yes
AFAP1L1	AFAP1L1	AFAP1L1	5:148651400-148721368	MCF10p	MCF7p	OK	3.99886	0.0187889	-7.73356	-4.94305	0.00165	0.0036476	yes
AFAP1L2	AFAP1L2	AFAP1L2	10:116054582-116164515	MCF10p	MCF7p	OK	4.09104	1.4523	-1.49413	-3.07701	5e-05	0.000142131	yes
AFF1	AFF1	AFF1	4:87856153-88062206	MCF10p	MCF7p	OK	4.24689	1.3641	-1.63846	-3.78981	5e-05	0.000142131	yes
AFF3	AFF3	AFF3	2:100163714-100759037	MCF10p	MCF7p	OK	0.0153485	0.494909	5.01099	4.51958	0.00025	0.000643089	yes
AFF4	AFF4	AFF4	5:132211070-132299354	MCF10p	MCF7p	OK	12.8569	6.01118	-1.09683	-2.59916	0.00015	0.000399348	yes
AFG3L1P	AFG3L1P	AFG3L1P	16:90036182-90067195	MCF10p	MCF7p	OK	1.66545	10.4932	2.65547	3.23802	5e-05	0.000142131	yes
AFMID	AFMID	AFMID	17:76183397-76203782	MCF10p	MCF7p	OK	5.09617	10.8872	1.09515	2.0142	0.0006	0.00144287	yes
AGAP3	AGAP3	AGAP3	7:150783825-150841523	MCF10p	MCF7p	OK	25.7739	55.5456	1.10776	2.01802	0.00025	0.000643089	yes
AGAP6	AGAP6	AGAP6	10:51748077-51770259	MCF10p	MCF7p	OK	0.475796	1.69578	1.83353	3.3406	5e-05	0.000142131	yes
AGBL5	AGBL5	AGBL5	2:27274490-27294567	MCF10p	MCF7p	OK	3.51417	15.7391	2.16309	1.85314	0.0046	0.00932878	yes
AGER	AGER	AGER	6:32148744-32152099	MCF10p	MCF7p	OK	0.130686	0.635797	2.28246	1.73211	5e-05	0.000142131	yes
AGFG2	AGFG2	AGFG2	7:100136833-100165843	MCF10p	MCF7p	OK	7.09128	4.75415	-0.57686	-1.26654	0.027	0.0461907	yes
AGGF1	AGGF1	AGGF1	5:76326209-76361059	MCF10p	MCF7p	OK	1.41338	3.85468	1.44747	3.54773	5e-05	0.000142131	yes
AGL	AGL	AGL	1:100315639-100389579	MCF10p	MCF7p	OK	1.54018	0.596644	-1.36815	-3.20643	5e-05	0.000142131	yes
AGPAT2	AGPAT2	AGPAT2	9:139567594-139581911	MCF10p	MCF7p	OK	204.256	126.2	-0.694673	-1.19344	0.02125	0.0372961	yes
AGPAT3	AGPAT3	AGPAT3	21:45285115-45407475	MCF10p	MCF7p	OK	18.0239	37.0381	1.0391	2.17795	0.00035	0.000877867	yes
AGPAT4	AGPAT4	AGPAT4	6:161551056-161695107	MCF10p	MCF7p	OK	2.36191	0.17913	-3.72087	-7.31983	5e-05	0.000142131	yes
AGPAT6	AGPAT6	AGPAT6	8:41435706-41482520	MCF10p	MCF7p	OK	6.31465	21.0711	1.73849	3.89594	5e-05	0.000142131	yes
AGPHD1	AGPHD1	AGPHD1	15:78799905-78829715	MCF10p	MCF7p	OK	1.36329	3.05927	1.1661	1.8233	0.00215	0.00464397	yes
AGPS	AGPS	AGPS	2:178257470-178408564	MCF10p	MCF7p	OK	7.67993	0	-inf	-nan	5e-05	0.000142131	yes
AGR2	AGR2	AGR2	7:16832263-16844738	MCF10p	MCF7p	OK	0.407247	44.0756	6.75793	11.0649	5e-05	0.000142131	yes
AGRN	AGRN	AGRN	1:955502-991499	MCF10p	MCF7p	OK	51.4921	13.646	-1.91587	-3.3592	5e-05	0.000142131	yes
AGSK1	AGSK1	AGSK1	15:82753446-82798323	MCF10p	MCF7p	OK	0.185903	0.728878	1.97113	1.42789	0.02315	0.0402741	yes
AGT	AGT	AGT	1:230838268-230850336	MCF10p	MCF7p	OK	0.748751	0.190352	-1.97581	-2.81467	0.00025	0.000643089	yes
AGTPBP1	AGTPBP1	AGTPBP1	9:88161453-88356944	MCF10p	MCF7p	OK	1.35124	0.72373	-0.900755	-1.99539	0.0031	0.00650411	yes
AGTR1	AGTR1	AGTR1	3:148415657-148460790	MCF10p	MCF7p	OK	0	0.712175	inf	-nan	5e-05	0.000142131	yes
AGTRAP	AGTRAP	AGTRAP	1:11796141-11810828	MCF10p	MCF7p	OK	382.698	70.9516	-2.4313	-4.4671	5e-05	0.000142131	yes
AHCTF1	AHCTF1	AHCTF1	1:247002399-247094726	MCF10p	MCF7p	OK	5.76218	2.26241	-1.34876	-3.29027	5e-05	0.000142131	yes
AHDC1	AHDC1	AHDC1	1:27860755-27930143	MCF10p	MCF7p	OK	5.14189	1.92276	-1.41912	-2.76407	5e-05	0.000142131	yes
AHNAK2	AHNAK2	AHNAK2	14:105403590-105444694	MCF10p	MCF7p	OK	29.2235	0.134315	-7.76536	-12.5701	5e-05	0.000142131	yes
AHSA1	AHSA1	AHSA1	14:77924372-77935815	MCF10p	MCF7p	OK	98.3329	261.986	1.41374	3.36295	5e-05	0.000142131	yes
AIDA	AIDA	AIDA	1:222841354-222885864	MCF10p	MCF7p	OK	18.6628	5.31832	-1.81113	-4.60801	5e-05	0.000142131	yes
AIF1L	AIF1L	AIF1L	9:133971862-133998539	MCF10p	MCF7p	OK	1.51314	40.2389	4.73298	9.57398	5e-05	0.000142131	yes
AIFM3	AIFM3	AIFM3	22:21319417-21335649	MCF10p	MCF7p	OK	0.0279403	0.598638	4.42127	2.0898	0.00125	0.00283544	yes
AIM1	AIM1	AIM1	6:106959729-107018335	MCF10p	MCF7p	OK	10.252	2.06024	-2.31502	-5.35754	5e-05	0.000142131	yes
AIM1L	AIM1L	AIM1L	1:26648349-26680621	MCF10p	MCF7p	OK	0.518887	0.149387	-1.79636	-2.50108	5e-05	0.000142131	yes
AIMP1	AIMP1	AIMP1	4:106967232-107270382	MCF10p	MCF7p	OK	10.7338	5.81578	-0.884113	-1.71539	0.0095	0.018054	yes
AIP	AIP	AIP	11:67250504-67258579	MCF10p	MCF7p	OK	61.5003	112.981	0.877412	1.94681	0.002	0.00434505	yes
AJUBA	AJUBA	AJUBA	14:23440408-23451851	MCF10p	MCF7p	OK	16.3081	26.3249	0.690842	1.55728	0.00905	0.0172475	yes
AK1	AK1	AK1	9:130628758-130640022	MCF10p	MCF7p	OK	31.9291	20.9871	-0.60537	-1.18551	0.02605	0.0447017	yes
AK3	AK3	AK3	9:4709555-4742043	MCF10p	MCF7p	OK	7.33767	4.95073	-0.567681	-1.39623	0.02675	0.0457863	yes
AK4	AK4	AK4	1:65613231-65697828	MCF10p	MCF7p	OK	15.1252	9.0256	-0.744859	-1.82496	0.00485	0.00978863	yes
AK7	AK7	AK7	14:96858447-96955764	MCF10p	MCF7p	OK	0.0978865	0.674458	2.78455	4.02352	5e-05	0.000142131	yes
AK8	AK8	AK8	9:135600964-135754198	MCF10p	MCF7p	OK	0.274239	0.745389	1.44256	2.06969	0.00225	0.00484057	yes
AKAP1	AKAP1	AKAP1	17:55162552-55198710	MCF10p	MCF7p	OK	13.7641	26.0427	0.919974	1.96485	0.0006	0.00144287	yes
AKAP12	AKAP12	AKAP12	6:151561133-151679694	MCF10p	MCF7p	OK	32.0765	0.128567	-7.96285	-13.2805	5e-05	0.000142131	yes
AKAP13	AKAP13	AKAP13	15:85923846-86292589	MCF10p	MCF7p	OK	9.2992	1.81802	-2.35474	-4.98896	5e-05	0.000142131	yes
AKAP2	AKAP2	AKAP2	9:112403067-112934792	MCF10p	MCF7p	OK	15.2892	0.0139707	-10.0959	-3.61096	0.0163	0.0294168	yes
AKAP5	AKAP5	AKAP5	14:64932216-64941221	MCF10p	MCF7p	OK	0.0381675	0.808981	4.40569	5.86494	5e-05	0.000142131	yes
AKAP8L	AKAP8L	AKAP8L	19:15490858-15529833	MCF10p	MCF7p	OK	8.49359	30.6388	1.85092	4.31586	5e-05	0.000142131	yes
AKAP9	AKAP9	AKAP9	7:91570188-91739987	MCF10p	MCF7p	OK	0.848084	0.500028	-0.762197	-1.72153	0.00575	0.0114304	yes
AKIP1	AKIP1	AKIP1	11:8932700-8954553	MCF10p	MCF7p	OK	26.9658	11.8311	-1.18855	-3.18264	5e-05	0.000142131	yes
AKIRIN2	AKIRIN2	AKIRIN2	6:88384577-88411985	MCF10p	MCF7p	OK	24.5649	51.5416	1.06914	2.86047	5e-05	0.000142131	yes
AKR1B1	AKR1B1	AKR1B1	7:134127106-134143888	MCF10p	MCF7p	OK	274.554	0.0836169	-11.681	-11.5715	0.001	0.00231115	yes
AKR1B10	AKR1B10	AKR1B10	7:134212343-134226166	MCF10p	MCF7p	OK	0.18631	0.492764	1.40319	1.75608	0.0117	0.0218014	yes
AKR1C1	AKR1C1	AKR1C1	10:5005453-5020158	MCF10p	MCF7p	OK	54.1466	8.50407	-2.67064	-6.93738	5e-05	0.000142131	yes
AKR1C2	AKR1C2	AKR1C2	10:5029966-5060225	MCF10p	MCF7p	OK	13.3119	4.6774	-1.50893	-3.5528	5e-05	0.000142131	yes
AKR1C3	AKR1C3	AKR1C3	10:5090957-5149878	MCF10p	MCF7p	OK	39.6682	0.692079	-5.8409	-10.6423	5e-05	0.000142131	yes
AKR1E2	AKR1E2	AKR1E2	10:4868368-4890254	MCF10p	MCF7p	OK	0.136966	2.06277	3.91269	3.21882	5e-05	0.000142131	yes
AKR7A2	AKR7A2	AKR7A2	1:19629201-19638640	MCF10p	MCF7p	OK	33.5207	50.8362	0.600805	1.35296	0.02865	0.0487166	yes
AKR7A3	AKR7A3	AKR7A3	1:19609056-19615280	MCF10p	MCF7p	OK	0.159817	0.473291	1.56631	1.63348	0.0183	0.0326372	yes
AKT1	AKT1	AKT1	14:105235685-105262080	MCF10p	MCF7p	OK	45.5824	209.192	2.19828	3.98689	5e-05	0.000142131	yes
AKT1S1	AKT1S1	AKT1S1	19:50372295-50380644	MCF10p	MCF7p	OK	38.1052	118.863	1.64124	3.0989	5e-05	0.000142131	yes
AKT2	AKT2	AKT2	19:40736223-40791302	MCF10p	MCF7p	OK	14.7476	46.1121	1.64467	3.30475	5e-05	0.000142131	yes
AKT3	AKT3	AKT3	1:243419306-244006886	MCF10p	MCF7p	OK	8.86523	0.365437	-4.60046	-4.91003	5e-05	0.000142131	yes
ALAD	ALAD	ALAD	9:116148591-116163618	MCF10p	MCF7p	OK	3.80298	8.63939	1.1838	2.70656	5e-05	0.000142131	yes
ALCAM	ALCAM	ALCAM	3:105085556-105295757	MCF10p	MCF7p	OK	57.222	9.77906	-2.5488	-5.78799	5e-05	0.000142131	yes
ALDH16A1	ALDH16A1	ALDH16A1	19:49956472-49974305	MCF10p	MCF7p	OK	14.7039	9.46815	-0.635047	-1.25207	0.0172	0.0308757	yes
ALDH1A1	ALDH1A1	ALDH1A1	9:75515577-75568233	MCF10p	MCF7p	OK	0	3.09989	inf	-nan	5e-05	0.000142131	yes
ALDH1A3	ALDH1A3	ALDH1A3	15:101420008-101456831	MCF10p	MCF7p	OK	69.6281	0.0581591	-10.2254	-12.2002	5e-05	0.000142131	yes
ALDH1B1	ALDH1B1	ALDH1B1	9:38392660-38398662	MCF10p	MCF7p	OK	37.62	11.7577	-1.6779	-3.92617	5e-05	0.000142131	yes
ALDH1L1	ALDH1L1	ALDH1L1	3:125822403-125929012	MCF10p	MCF7p	OK	2.03845	0.109216	-4.22221	-4.91256	5e-05	0.000142131	yes
ALDH1L2	ALDH1L2	ALDH1L2	12:105413561-105478341	MCF10p	MCF7p	OK	4.06036	0.0866431	-5.55038	-8.80898	5e-05	0.000142131	yes
ALDH3A2	ALDH3A2	ALDH3A2	17:19552063-19580908	MCF10p	MCF7p	OK	24.2477	10.7021	-1.17995	-2.76244	5e-05	0.000142131	yes
ALDH3B1	ALDH3B1	ALDH3B1	11:67776047-67796743	MCF10p	MCF7p	OK	31.5642	3.48078	-3.18081	-6.35649	5e-05	0.000142131	yes
ALDH4A1	ALDH4A1	ALDH4A1	1:19197923-19229293	MCF10p	MCF7p	OK	8.96387	64.2881	2.84236	5.52338	5e-05	0.000142131	yes
ALDH5A1	ALDH5A1	ALDH5A1	6:24495196-24537435	MCF10p	MCF7p	OK	0.810096	7.65841	3.24088	7.12028	5e-05	0.000142131	yes
ALDH6A1	ALDH6A1	ALDH6A1	14:74486058-74551196	MCF10p	MCF7p	OK	1.73453	6.61386	1.93094	3.73201	5e-05	0.000142131	yes
ALDH7A1	ALDH7A1	ALDH7A1	5:125877532-125931082	MCF10p	MCF7p	OK	5.99721	9.86688	0.718303	1.69248	0.0056	0.0111553	yes
ALDH9A1	ALDH9A1	ALDH9A1	1:165631448-165667900	MCF10p	MCF7p	OK	44.9015	15.5394	-1.53083	-3.82956	5e-05	0.000142131	yes
ALG11	ALG11	ALG11	13:52586522-52607736	MCF10p	MCF7p	OK	3.36876	0.989426	-1.76755	-2.24923	0.0011	0.00252193	yes
ALG12	ALG12	ALG12	22:50296851-50312106	MCF10p	MCF7p	OK	8.3589	12.9882	0.635815	1.41379	0.016	0.0289258	yes
ALG14	ALG14	ALG14	1:95448278-95538507	MCF10p	MCF7p	OK	29.4545	10.0344	-1.55354	-4.65352	5e-05	0.000142131	yes
ALG1L	ALG1L	ALG1L	3:125635443-125655887	MCF10p	MCF7p	OK	1.71285	11.6463	2.7654	3.78471	5e-05	0.000142131	yes
ALG5	ALG5	ALG5	13:37523906-37573504	MCF10p	MCF7p	OK	49.6423	28.2553	-0.81305	-1.92438	0.00185	0.00404526	yes
ALG6	ALG6	ALG6	1:63833260-63904233	MCF10p	MCF7p	OK	5.13245	2.49718	-1.03935	-2.8015	0.0002	0.000523262	yes
ALG8	ALG8	ALG8	11:77811987-77850699	MCF10p	MCF7p	OK	72.9887	35.1107	-1.05576	-2.47981	0.0004	0.000993108	yes
ALG9	ALG9	ALG9	11:111652918-111742305	MCF10p	MCF7p	OK	11.3001	5.2746	-1.0992	-2.63275	5e-05	0.000142131	yes
ALKBH2	ALKBH2	ALKBH2	12:109525992-109531293	MCF10p	MCF7p	OK	6.77276	24.908	1.87879	3.71966	5e-05	0.000142131	yes
ALKBH3	ALKBH3	ALKBH3	11:43902356-43942494	MCF10p	MCF7p	OK	11.8799	4.59506	-1.37036	-3.28693	5e-05	0.000142131	yes
ALKBH4	ALKBH4	ALKBH4	7:102073995-102105321	MCF10p	MCF7p	OK	5.93574	18.0818	1.60704	2.22043	0.0003	0.000761817	yes
ALKBH5	ALKBH5	ALKBH5	17:18086866-18113268	MCF10p	MCF7p	OK	10.231	29.1057	1.50835	3.64128	5e-05	0.000142131	yes
ALKBH6	ALKBH6	ALKBH6	19:36500021-36505141	MCF10p	MCF7p	OK	9.92727	19.5589	0.978359	1.95003	0.0002	0.000523262	yes
ALKBH7	ALKBH7	ALKBH7	19:6372443-6375261	MCF10p	MCF7p	OK	32.5089	52.9436	0.703622	1.63637	0.0143	0.0261507	yes
ALMS1	ALMS1	ALMS1	2:73612885-73837046	MCF10p	MCF7p	OK	0.437276	0.723154	0.725758	1.57525	0.0088	0.0168067	yes
ALOX12P2	ALOX12P2	ALOX12P2	17:6756894-6803668	MCF10p	MCF7p	OK	0.122705	1.29576	3.40054	4.62103	5e-05	0.000142131	yes
ALOX15	ALOX15	ALOX15	17:4534213-4544960	MCF10p	MCF7p	OK	0	2.68342	inf	-nan	5e-05	0.000142131	yes
ALOX5AP	ALOX5AP	ALOX5AP	13:31287614-31338565	MCF10p	MCF7p	OK	9.61717	0.0813801	-6.88479	-4.23319	0.0068	0.0132922	yes
ALOXE3	ALOXE3	ALOXE3	17:7999217-8022234	MCF10p	MCF7p	OK	3.91744	0.669489	-2.54878	-4.58904	5e-05	0.000142131	yes
ALPK1	ALPK1	ALPK1	4:113218498-113363774	MCF10p	MCF7p	OK	0.808826	0.222614	-1.86129	-3.32218	5e-05	0.000142131	yes
ALS2CL	ALS2CL	ALS2CL	3:46710484-46735194	MCF10p	MCF7p	OK	20.6418	2.39616	-3.10677	-6.01051	5e-05	0.000142131	yes
ALYREF	ALYREF	ALYREF	17:79845710-79849462	MCF10p	MCF7p	OK	85.4828	232.767	1.44518	3.3899	5e-05	0.000142131	yes
AMACR	AMACR	AMACR	5:33987090-34043371	MCF10p	MCF7p	OK	6.85404	4.13095	-0.73048	-1.8277	0.00555	0.0110622	yes
AMBP	AMBP	AMBP	9:116822406-116840752	MCF10p	MCF7p	OK	0	3.27468	inf	-nan	5e-05	0.000142131	yes
AMD1	AMD1	AMD1	6:111195986-111216913	MCF10p	MCF7p	OK	30.9334	20.0116	-0.628326	-1.53111	0.018	0.0321362	yes
AMFR	AMFR	AMFR	16:56395363-56459450	MCF10p	MCF7p	OK	46.9913	98.1777	1.063	2.34579	5e-05	0.000142131	yes
AMH	AMH	AMH	19:2249112-2252072	MCF10p	MCF7p	OK	0.465958	1.37643	1.56266	2.30156	0.0001	0.000273306	yes
AMIGO1	AMIGO1	AMIGO1	1:110049445-110052336	MCF10p	MCF7p	OK	0.252193	9.78313	5.27769	7.90187	5e-05	0.000142131	yes
AMIGO2	AMIGO2	AMIGO2	12:47469489-47473734	MCF10p	MCF7p	OK	20.1408	45.1899	1.16588	2.65056	5e-05	0.000142131	yes
AMMECR1L	AMMECR1L	AMMECR1L	2:128619203-128643514	MCF10p	MCF7p	OK	5.70483	9.33827	0.710972	1.69632	0.0042	0.00858477	yes
AMOT	AMOT	AMOT	X:112018104-112084043	MCF10p	MCF7p	OK	0	1.07352	inf	-nan	5e-05	0.000142131	yes
AMOTL1	AMOTL1	AMOTL1	11:94501507-94609918	MCF10p	MCF7p	OK	5.42292	1.97332	-1.45844	-3.27316	5e-05	0.000142131	yes
AMOTL2	AMOTL2	AMOTL2	3:134074189-134093406	MCF10p	MCF7p	OK	43.5888	19.1325	-1.18793	-2.42958	5e-05	0.000142131	yes
AMPD2	AMPD2	AMPD2	1:110162434-110174677	MCF10p	MCF7p	OK	12.5952	24.1797	0.940923	1.80356	0.00055	0.00133334	yes
AMPD3	AMPD3	AMPD3	11:10471867-10529126	MCF10p	MCF7p	OK	2.53603	0.628038	-2.01365	-4.09028	5e-05	0.000142131	yes
AMZ1	AMZ1	AMZ1	7:2719162-2755069	MCF10p	MCF7p	OK	0	3.11379	inf	-nan	5e-05	0.000142131	yes
AMZ2	AMZ2	AMZ2	17:66244144-66253305	MCF10p	MCF7p	OK	13.0815	69.3253	2.40586	5.26794	5e-05	0.000142131	yes
AMZ2P1	AMZ2P1	AMZ2P1	17:62962667-62971703	MCF10p	MCF7p	OK	0.463295	1.6129	1.79966	3.57049	5e-05	0.000142131	yes
ANAPC11	ANAPC11	ANAPC11	17:79849598-79858363	MCF10p	MCF7p	OK	99.8163	225.644	1.1767	2.20205	0.00015	0.000399348	yes
ANAPC4	ANAPC4	ANAPC4	4:25378847-25420120	MCF10p	MCF7p	OK	5.17795	2.02941	-1.35132	-3.38838	5e-05	0.000142131	yes
ANAPC5	ANAPC5	ANAPC5	12:121746047-121792012	MCF10p	MCF7p	OK	99.8101	153.651	0.622399	1.284	0.02795	0.0476465	yes
ANAPC7	ANAPC7	ANAPC7	12:110810704-110841535	MCF10p	MCF7p	OK	23.4576	35.9653	0.616549	1.38186	0.0198	0.0350158	yes
ANG	ANG	ANG	14:21152335-21168758	MCF10p	MCF7p	OK	5.3237	0.576187	-3.20782	-4.45087	5e-05	0.000142131	yes
ANGEL1	ANGEL1	ANGEL1	14:77253585-77279283	MCF10p	MCF7p	OK	7.49008	30.2122	2.01208	4.55585	5e-05	0.000142131	yes
ANGEL2	ANGEL2	ANGEL2	1:213165523-213189168	MCF10p	MCF7p	OK	5.44256	1.16733	-2.22107	-5.52051	5e-05	0.000142131	yes
ANGPTL4	ANGPTL4	ANGPTL4	19:8429010-8439257	MCF10p	MCF7p	OK	965.695	24.4443	-5.304	-8.84256	5e-05	0.000142131	yes
ANK2	ANK2	ANK2	4:113739238-114304896	MCF10p	MCF7p	OK	0.391655	0.00706585	-5.79258	-3.0809	0.00325	0.00678502	yes
ANKFY1	ANKFY1	ANKFY1	17:4066664-4167274	MCF10p	MCF7p	OK	8.30205	4.39797	-0.916631	-2.06194	0.0007	0.00166493	yes
ANKH	ANKH	ANKH	5:14704908-14871887	MCF10p	MCF7p	OK	4.30763	0.78359	-2.45872	-5.12835	5e-05	0.000142131	yes
ANKHD1	ANKHD1	ANKHD1	5:139781398-139929163	MCF10p	MCF7p	OK	5.38042	12.5834	1.22573	1.72576	0.006	0.0118731	yes
ANKIB1	ANKIB1	ANKIB1	7:91875547-92030698	MCF10p	MCF7p	OK	2.97281	6.19121	1.0584	2.56016	5e-05	0.000142131	yes
ANKLE2	ANKLE2	ANKLE2	12:133302253-133338451	MCF10p	MCF7p	OK	50.929	16.1461	-1.6573	-3.76139	5e-05	0.000142131	yes
ANKMY1	ANKMY1	ANKMY1	2:241418838-241497405	MCF10p	MCF7p	OK	1.3624	3.75622	1.46313	2.6709	5e-05	0.000142131	yes
ANKMY2	ANKMY2	ANKMY2	7:16639400-16685442	MCF10p	MCF7p	OK	3.06942	1.37365	-1.15995	-2.68413	0.0002	0.000523262	yes
ANKRD1	ANKRD1	ANKRD1	10:92671856-92681032	MCF10p	MCF7p	OK	30.0406	0.90776	-5.04846	-10.9632	5e-05	0.000142131	yes
ANKRD13A	ANKRD13A	ANKRD13A	12:110437234-110477237	MCF10p	MCF7p	OK	15.5095	7.17092	-1.11292	-2.70964	5e-05	0.000142131	yes
ANKRD13B	ANKRD13B	ANKRD13B	17:27920526-27948441	MCF10p	MCF7p	OK	5.1505	8.21533	0.673606	1.39848	0.0118	0.0219695	yes
ANKRD13D	ANKRD13D	ANKRD13D	11:67056761-67069955	MCF10p	MCF7p	OK	15.6308	30.613	0.969755	1.81375	0.0007	0.00166493	yes
ANKRD16	ANKRD16	ANKRD16	10:5903688-5979558	MCF10p	MCF7p	OK	1.20391	13.2212	3.45705	1.93834	0.01875	0.0333427	yes
ANKRD17	ANKRD17	ANKRD17	4:73940501-74124502	MCF10p	MCF7p	OK	7.5123	3.7284	-1.0107	-2.30811	0.0001	0.000273306	yes
ANKRD2	ANKRD2	ANKRD2	10:99332255-99343641	MCF10p	MCF7p	OK	3.77253	1.52887	-1.30307	-2.18538	5e-05	0.000142131	yes
ANKRD20A12P	ANKRD20A12P	ANKRD20A12P	1:142697420-142713605	MCF10p	MCF7p	OK	1.09834	0.0795835	-3.78671	-4.30857	0.0012	0.00273075	yes
ANKRD23	ANKRD23	ANKRD23	2:97503650-97509758	MCF10p	MCF7p	OK	0.239542	1.52716	2.6725	4.06855	5e-05	0.000142131	yes
ANKRD29	ANKRD29	ANKRD29	18:21179976-21242849	MCF10p	MCF7p	OK	2.33107	0.0393978	-5.88673	-5.23393	0.00415	0.0084903	yes
ANKRD32	ANKRD32	ANKRD32	5:93954390-94031573	MCF10p	MCF7p	OK	1.01363	0.575529	-0.816565	-1.76826	0.012	0.0223172	yes
ANKRD34A	ANKRD34A	ANKRD34A	1:145470507-145475647	MCF10p	MCF7p	OK	0.427209	2.86709	2.74657	5.06972	5e-05	0.000142131	yes
ANKRD36BP1	ANKRD36BP1	ANKRD36BP1	1:168214802-168216668	MCF10p	MCF7p	OK	4.42589	1.68899	-1.38981	-3.2713	5e-05	0.000142131	yes
ANKRD39	ANKRD39	ANKRD39	2:97513721-97523756	MCF10p	MCF7p	OK	9.97454	56.802	2.50962	6.06673	5e-05	0.000142131	yes
ANKRD46	ANKRD46	ANKRD46	8:101521979-101572014	MCF10p	MCF7p	OK	2.57926	4.01761	0.639381	1.52958	0.02315	0.0402741	yes
ANKRD49	ANKRD49	ANKRD49	11:94227152-94232744	MCF10p	MCF7p	OK	1.25255	0.316344	-1.9853	-3.46837	0.0001	0.000273306	yes
ANKRD5	ANKRD5	ANKRD5	20:10004459-10288066	MCF10p	MCF7p	OK	0.476206	2.95944	2.63567	5.33675	5e-05	0.000142131	yes
ANKRD52	ANKRD52	ANKRD52	12:56623819-56652143	MCF10p	MCF7p	OK	21.004	36.6846	0.804512	1.54586	0.00575	0.0114304	yes
ANKRD54	ANKRD54	ANKRD54	22:38226861-38240378	MCF10p	MCF7p	OK	11.5796	19.0393	0.717392	1.49049	0.0067	0.0131139	yes
ANKRD9	ANKRD9	ANKRD9	14:102973197-102976128	MCF10p	MCF7p	OK	2.9048	4.95647	0.770876	1.7037	0.015	0.0272974	yes
ANKS3	ANKS3	ANKS3	16:4746510-4799397	MCF10p	MCF7p	OK	1.76887	5.58567	1.6589	3.1938	5e-05	0.000142131	yes
ANKS6	ANKS6	ANKS6	9:101494290-101558794	MCF10p	MCF7p	OK	1.89204	0.367999	-2.36217	-4.72829	5e-05	0.000142131	yes
ANKZF1	ANKZF1	ANKZF1	2:220094478-220101391	MCF10p	MCF7p	OK	12.3359	7.60071	-0.69866	-1.45803	0.0077	0.0148916	yes
ANLN	ANLN	ANLN	7:36363758-36493400	MCF10p	MCF7p	OK	1.83865	3.1371	0.770785	1.35809	0.02825	0.0481093	yes
ANO10	ANO10	ANO10	3:43407817-43663560	MCF10p	MCF7p	OK	23.9015	8.98132	-1.4121	-3.23709	5e-05	0.000142131	yes
ANO6	ANO6	ANO6	12:45566816-45834187	MCF10p	MCF7p	OK	16.0796	9.76008	-0.720269	-1.67136	0.00685	0.0133725	yes
ANO9	ANO9	ANO9	11:417929-442011	MCF10p	MCF7p	OK	6.89465	1.49391	-2.20638	-4.64923	5e-05	0.000142131	yes
ANP32B	ANP32B	ANP32B	9:100745488-100778225	MCF10p	MCF7p	OK	38.8419	79.085	1.02579	2.62315	0.0001	0.000273306	yes
ANP32E	ANP32E	ANP32E	1:150190716-150208504	MCF10p	MCF7p	OK	5.06589	8.66774	0.774841	1.99326	0.0035	0.00724965	yes
ANTXR1	ANTXR1	ANTXR1	2:69240275-69476459	MCF10p	MCF7p	OK	18.8542	1.44427	-3.70647	-6.94784	5e-05	0.000142131	yes
ANTXR2	ANTXR2	ANTXR2	4:80822770-80994477	MCF10p	MCF7p	OK	7.25999	0.495974	-3.87163	-6.27368	5e-05	0.000142131	yes
ANXA1	ANXA1	ANXA1	9:75766780-75785307	MCF10p	MCF7p	OK	238.255	0.228648	-10.0252	-15.4977	5e-05	0.000142131	yes
ANXA11	ANXA11	ANXA11	10:81914879-81965328	MCF10p	MCF7p	OK	167.412	80.9637	-1.04805	-1.91012	0.0003	0.000761817	yes
ANXA2	ANXA2	ANXA2	15:60639349-60690185	MCF10p	MCF7p	OK	4693.38	226.322	-4.37418	-7.18413	5e-05	0.000142131	yes
ANXA2P2	ANXA2P2	ANXA2P2	9:33624222-33625532	MCF10p	MCF7p	OK	295.395	15.7664	-4.22773	-10.6672	5e-05	0.000142131	yes
ANXA3	ANXA3	ANXA3	4:79472741-79531605	MCF10p	MCF7p	OK	140.949	9.7569	-3.85261	-9.69789	5e-05	0.000142131	yes
ANXA4	ANXA4	ANXA4	2:69969126-70053596	MCF10p	MCF7p	OK	49.9038	15.5358	-1.68355	-4.47358	5e-05	0.000142131	yes
ANXA5	ANXA5	ANXA5	4:122589151-122618147	MCF10p	MCF7p	OK	1299.42	83.1915	-3.96529	-8.85551	5e-05	0.000142131	yes
ANXA6	ANXA6	ANXA6	5:150480266-150537443	MCF10p	MCF7p	OK	31.1934	131.864	2.07974	3.90415	5e-05	0.000142131	yes
ANXA9	ANXA9	ANXA9	1:150954498-150968114	MCF10p	MCF7p	OK	0.805279	66.4893	6.36749	11.9359	5e-05	0.000142131	yes
AOX1	AOX1	AOX1	2:201450730-201536218	MCF10p	MCF7p	OK	10.8986	0.375336	-4.85982	-9.86937	5e-05	0.000142131	yes
AP1AR	AP1AR	AP1AR	4:113152894-113191211	MCF10p	MCF7p	OK	0.613337	2.18531	1.83308	3.99558	5e-05	0.000142131	yes
AP1M1	AP1M1	AP1M1	19:16308664-16346156	MCF10p	MCF7p	OK	53.9572	30.1988	-0.837325	-1.67531	0.00245	0.00523573	yes
AP1M2	AP1M2	AP1M2	19:10683346-10697991	MCF10p	MCF7p	OK	7.72125	94.212	3.609	8.50437	5e-05	0.000142131	yes
AP1S1	AP1S1	AP1S1	7:100797685-100804557	MCF10p	MCF7p	OK	130.895	277.701	1.08512	2.26254	0.00025	0.000643089	yes
AP1S2	AP1S2	AP1S2	X:15843928-15873100	MCF10p	MCF7p	OK	3.3965	1.21203	-1.48662	-3.52135	5e-05	0.000142131	yes
AP2A2	AP2A2	AP2A2	11:925808-1012245	MCF10p	MCF7p	OK	25.0114	16.0841	-0.636948	-1.29691	0.0179	0.0319789	yes
AP2B1	AP2B1	AP2B1	17:33914281-34053436	MCF10p	MCF7p	OK	59.9743	12.2324	-2.29363	-4.94292	5e-05	0.000142131	yes
AP2M1	AP2M1	AP2M1	3:183892633-183901879	MCF10p	MCF7p	OK	272.307	568.135	1.061	1.81193	0.001	0.00231115	yes
AP2S1	AP2S1	AP2S1	19:47341422-47354203	MCF10p	MCF7p	OK	206.227	381.845	0.888755	1.63972	0.0022	0.00474285	yes
AP3B1	AP3B1	AP3B1	5:77298149-77590528	MCF10p	MCF7p	OK	12.1756	2.28554	-2.41339	-5.88555	5e-05	0.000142131	yes
AP3B2	AP3B2	AP3B2	15:83211950-83378635	MCF10p	MCF7p	OK	0.845755	1.59854	0.918443	1.59805	0.0033	0.00687662	yes
AP3S1	AP3S1	AP3S1	5:115177618-115249778	MCF10p	MCF7p	OK	46.3886	24.8449	-0.900822	-2.65292	0.00055	0.00133334	yes
AP4B1	AP4B1	AP4B1	1:114356432-114447741	MCF10p	MCF7p	OK	8.42326	16.75	0.991711	2.22237	0.0002	0.000523262	yes
AP5B1	AP5B1	AP5B1	11:65541368-65548062	MCF10p	MCF7p	OK	39.4394	10.9674	-1.84642	-3.72213	5e-05	0.000142131	yes
AP5S1	AP5S1	AP5S1	20:3801170-3805954	MCF10p	MCF7p	OK	8.86052	35.2493	1.99213	3.93714	5e-05	0.000142131	yes
APAF1	APAF1	APAF1	12:99039077-100378432	MCF10p	MCF7p	OK	1.31852	0.689416	-0.935473	-1.6945	0.011	0.020611	yes
APBA2	APBA2	APBA2	15:29213839-29410518	MCF10p	MCF7p	OK	0	0.976015	inf	-nan	5e-05	0.000142131	yes
APBB1	APBB1	APBB1	11:6416354-6440644	MCF10p	MCF7p	OK	1.53333	0.260463	-2.55752	-3.02528	5e-05	0.000142131	yes
APBB2	APBB2	APBB2	4:40812043-41216635	MCF10p	MCF7p	OK	8.92018	13.3352	0.580094	1.35413	0.029	0.0492558	yes
APC	APC	APC	5:112043201-112181936	MCF10p	MCF7p	OK	1.1726	0.743447	-0.657414	-1.49443	0.017	0.0305492	yes
APCDD1	APCDD1	APCDD1	18:10454624-10488698	MCF10p	MCF7p	OK	2.26768	0.284315	-2.99565	-5.00817	5e-05	0.000142131	yes
APEH	APEH	APEH	3:49711434-49720934	MCF10p	MCF7p	OK	139.865	80.9988	-0.78806	-1.60986	0.007	0.0136416	yes
APEX1	APEX1	APEX1	14:20923289-20925931	MCF10p	MCF7p	OK	88.2104	187.141	1.08511	2.20683	0.0001	0.000273306	yes
APEX2	APEX2	APEX2	X:55026779-55034212	MCF10p	MCF7p	OK	21.0675	51.3959	1.28663	3.01339	5e-05	0.000142131	yes
APH1A	APH1A	APH1A	1:150237798-150241609	MCF10p	MCF7p	OK	187.789	374.798	0.997002	1.91647	0.00115	0.00262807	yes
APITD1	APITD1,APITD1-CORT	APITD1,APITD1-CORT	1:10490158-10512060	MCF10p	MCF7p	OK	2.53293	4.3391	0.776592	1.77723	0.0121	0.0224938	yes
APITD1-CORT	APITD1-CORT	APITD1-CORT	1:10490158-10512060	MCF10p	MCF7p	OK	0.0466336	0.812182	4.12236	1.10668	0.01165	0.0217202	yes
APLP1	APLP1	APLP1	19:36359400-36370699	MCF10p	MCF7p	OK	3.02068	17.3664	2.52336	4.92322	5e-05	0.000142131	yes
APLP2	APLP2	APLP2	11:129939715-130014706	MCF10p	MCF7p	OK	121.89	34.8832	-1.80497	-3.60308	5e-05	0.000142131	yes
APMAP	APMAP	APMAP	20:24943579-24973425	MCF10p	MCF7p	OK	83.2262	197.558	1.24716	2.75282	5e-05	0.000142131	yes
APOA1	APOA1	APOA1	11:116706468-116708338	MCF10p	MCF7p	OK	0	1.31244	inf	-nan	5e-05	0.000142131	yes
APOBEC3A	APOBEC3A	APOBEC3A	22:39353526-39359188	MCF10p	MCF7p	OK	13.0086	0.132019	-6.62258	-6.60019	5e-05	0.000142131	yes
APOBEC3B	APOBEC3B	APOBEC3B	22:39378403-39388784	MCF10p	MCF7p	OK	19.5755	5.78818	-1.75787	-3.79063	5e-05	0.000142131	yes
APOBEC3C	APOBEC3C	APOBEC3C	22:39410264-39414843	MCF10p	MCF7p	OK	17.8993	0	-inf	-nan	5e-05	0.000142131	yes
APOBEC3F	APOBEC3F	APOBEC3F	22:39436672-39451977	MCF10p	MCF7p	OK	1.59263	0.513873	-1.63193	-1.76092	0.00405	0.00829201	yes
APOBEC3H	APOBEC3H	APOBEC3H	22:39493228-39500072	MCF10p	MCF7p	OK	0.600542	0.233361	-1.3637	-1.10822	0.0201	0.0354997	yes
APOC1	APOC1	APOC1	19:45417920-45422606	MCF10p	MCF7p	OK	0.564344	4.74521	3.07183	5.14892	0.00105	0.0024147	yes
APOE	APOE	APOE	19:45409038-45412650	MCF10p	MCF7p	OK	0.645444	12.5903	4.28587	7.729	5e-05	0.000142131	yes
APOL1	APOL1	APOL1	22:36649116-36663577	MCF10p	MCF7p	OK	0.247814	0.67365	1.44274	2.01855	0.00045	0.00110745	yes
APOL2	APOL2	APOL2	22:36622254-36636000	MCF10p	MCF7p	OK	6.90044	13.3768	0.954968	2.02557	0.0002	0.000523262	yes
APOL6	APOL6	APOL6	22:36044423-36064456	MCF10p	MCF7p	OK	2.01919	0.12453	-4.01921	-8.06072	5e-05	0.000142131	yes
APOLD1	APOLD1	APOLD1	12:12878850-12944400	MCF10p	MCF7p	OK	0.919233	0.423623	-1.11765	-2.14658	0.0005	0.00122003	yes
APOO	APOO	APOO	X:23851464-23926057	MCF10p	MCF7p	OK	9.04249	15.8367	0.808483	1.78888	0.00205	0.00444293	yes
APOPT1	APOPT1	APOPT1	14:104029298-104057236	MCF10p	MCF7p	OK	17.4893	25.9024	0.566613	1.55377	0.02595	0.0445528	yes
APP	APP	APP	21:27252860-27543446	MCF10p	MCF7p	OK	104.819	24.4077	-2.1025	-4.21602	5e-05	0.000142131	yes
APPBP2	APPBP2	APPBP2	17:58520519-58603580	MCF10p	MCF7p	OK	5.80868	74.4821	3.68061	9.05391	5e-05	0.000142131	yes
APPL1	APPL1	APPL1	3:57261764-57326710	MCF10p	MCF7p	OK	4.86821	2.00567	-1.27931	-3.16956	5e-05	0.000142131	yes
APPL2	APPL2	APPL2	12:105567074-105630008	MCF10p	MCF7p	OK	17.9251	7.58398	-1.24095	-2.88784	5e-05	0.000142131	yes
APRT	APRT	APRT	16:88875876-88878342	MCF10p	MCF7p	OK	526.177	1556.32	1.56452	2.3652	5e-05	0.000142131	yes
APTX	APTX	APTX	9:32972603-33001639	MCF10p	MCF7p	OK	17.4866	10.2214	-0.774663	-1.75328	0.00295	0.00621845	yes
AQP11	AQP11	AQP11	11:77300679-77321401	MCF10p	MCF7p	OK	0.608828	2.62144	2.10625	4.21982	5e-05	0.000142131	yes
AQP3	AQP3	AQP3	9:33441151-33447631	MCF10p	MCF7p	OK	16.2549	1.87262	-3.11774	-6.81378	5e-05	0.000142131	yes
AQR	AQR	AQR	15:35148551-35261995	MCF10p	MCF7p	OK	5.63276	1.5761	-1.83749	-4.49369	5e-05	0.000142131	yes
AR	AR	AR	X:66763873-66950461	MCF10p	MCF7p	OK	0.0217801	4.72945	7.76252	8.63505	5e-05	0.000142131	yes
ARAP2	ARAP2	ARAP2	4:36067619-36245979	MCF10p	MCF7p	OK	0.901211	0.473174	-0.929494	-2.01637	0.0027	0.00573633	yes
ARC	ARC	ARC	8:143692404-143695833	MCF10p	MCF7p	OK	0.0450017	0.876015	4.2829	4.06972	0.0005	0.00122003	yes
AREG	AREG	AREG	4:75310852-75320726	MCF10p	MCF7p	OK	22.2643	13.4857	-0.7233	-1.93641	0.008	0.0154253	yes
ARF3	ARF3	ARF3	12:49329991-49351252	MCF10p	MCF7p	OK	155.15	353.108	1.18645	2.30299	0.0002	0.000523262	yes
ARF4	ARF4	ARF4	3:57557089-57583215	MCF10p	MCF7p	OK	214.106	73.2766	-1.5469	-4.03991	5e-05	0.000142131	yes
ARF6	ARF6	ARF6	14:50359735-50363772	MCF10p	MCF7p	OK	24.5706	45.849	0.899956	2.38996	0.00085	0.00198594	yes
ARFGAP1	ARFGAP1	ARFGAP1	20:61904164-61921142	MCF10p	MCF7p	OK	44.2237	71.9228	0.701632	1.32424	0.0129	0.0238135	yes
ARFGAP3	ARFGAP3	ARFGAP3	22:43192531-43253408	MCF10p	MCF7p	OK	16.3881	0.94075	-4.1227	-8.60984	5e-05	0.000142131	yes
ARFGEF1	ARFGEF1	ARFGEF1	8:68109883-68255912	MCF10p	MCF7p	OK	5.7392	1.64937	-1.79894	-4.33415	5e-05	0.000142131	yes
ARFIP1	ARFIP1	ARFIP1	4:153701111-153833064	MCF10p	MCF7p	OK	9.12485	5.74217	-0.668204	-1.64332	0.0107	0.0201133	yes
ARFIP2	ARFIP2	ARFIP2	11:6495912-6505911	MCF10p	MCF7p	OK	17.5529	45.4295	1.37192	2.43897	5e-05	0.000142131	yes
ARHGAP10	ARHGAP10	ARHGAP10	4:148653452-148993927	MCF10p	MCF7p	OK	14.047	5.44366	-1.36762	-3.07739	5e-05	0.000142131	yes
ARHGAP11A	ARHGAP11A	ARHGAP11A	15:32907690-32931868	MCF10p	MCF7p	OK	0.551342	2.14553	1.96032	4.23855	5e-05	0.000142131	yes
ARHGAP17	ARHGAP17	ARHGAP17	16:24930709-25026675	MCF10p	MCF7p	OK	14.3392	8.40509	-0.77063	-1.64803	0.00295	0.00621845	yes
ARHGAP18	ARHGAP18	ARHGAP18	6:129898239-130031370	MCF10p	MCF7p	OK	4.50241	0.915296	-2.29839	-5.35721	5e-05	0.000142131	yes
ARHGAP21	ARHGAP21	ARHGAP21	10:24872537-25012597	MCF10p	MCF7p	OK	5.10695	2.76301	-0.886222	-2.09118	0.00115	0.00262807	yes
ARHGAP22	ARHGAP22	ARHGAP22	10:49654067-49864310	MCF10p	MCF7p	OK	1.43159	0.0349191	-5.35746	-2.76546	5e-05	0.000142131	yes
ARHGAP23	ARHGAP23	ARHGAP23	17:36584719-36668628	MCF10p	MCF7p	OK	18.3756	0.0185892	-9.94911	-8.36712	0.0007	0.00166493	yes
ARHGAP24	ARHGAP24	ARHGAP24	4:86396283-86923823	MCF10p	MCF7p	OK	0.528584	0.200241	-1.40039	-2.26601	0.0004	0.000993108	yes
ARHGAP26	ARHGAP26	ARHGAP26	5:142150291-142608572	MCF10p	MCF7p	OK	0.688617	0.442851	-0.636881	-1.33062	0.0284	0.0483342	yes
ARHGAP27	ARHGAP27	ARHGAP27	17:43506717-43510282	MCF10p	MCF7p	OK	14.6773	4.38877	-1.7417	-3.73195	5e-05	0.000142131	yes
ARHGAP29	ARHGAP29	ARHGAP29	1:94634462-94703307	MCF10p	MCF7p	OK	6.90348	1.3827	-2.31983	-5.72364	5e-05	0.000142131	yes
ARHGAP31	ARHGAP31	ARHGAP31	3:119013219-119138323	MCF10p	MCF7p	OK	3.1064	0.0356007	-6.44719	-8.38558	5e-05	0.000142131	yes
ARHGAP32	ARHGAP32	ARHGAP32	11:128834954-129062093	MCF10p	MCF7p	OK	4.95145	1.9045	-1.37844	-3.19435	5e-05	0.000142131	yes
ARHGAP33	ARHGAP33	ARHGAP33	19:36266416-36279724	MCF10p	MCF7p	OK	0.286537	2.03821	2.83051	4.57198	5e-05	0.000142131	yes
ARHGAP35	ARHGAP35	ARHGAP35	19:47421932-47508334	MCF10p	MCF7p	OK	5.94676	19.4972	1.71309	3.64475	5e-05	0.000142131	yes
ARHGAP36	ARHGAP36	ARHGAP36	X:130192215-130223857	MCF10p	MCF7p	OK	0	0.793734	inf	-nan	5e-05	0.000142131	yes
ARHGAP39	ARHGAP39	ARHGAP39	8:145754562-145838891	MCF10p	MCF7p	OK	4.37088	7.36163	0.752101	1.56646	0.00515	0.0103384	yes
ARHGAP4	ARHGAP4	ARHGAP4	X:153172829-153191714	MCF10p	MCF7p	OK	0.0678483	0.882458	3.70114	3.52037	5e-05	0.000142131	yes
ARHGAP5	ARHGAP5	ARHGAP5	14:32546494-32628934	MCF10p	MCF7p	OK	2.40277	0.894249	-1.42595	-3.63259	5e-05	0.000142131	yes
ARHGAP5-AS1	ARHGAP5-AS1	ARHGAP5-AS1	14:32544624-32545905	MCF10p	MCF7p	OK	1.05484	0.232283	-2.18307	-3.01722	0.00105	0.0024147	yes
ARHGAP8	ARHGAP8	ARHGAP8	22:45064426-45258664	MCF10p	MCF7p	OK	2.15511	13.6748	2.66569	3.16592	5e-05	0.000142131	yes
ARHGDIB	ARHGDIB	ARHGDIB	12:15094949-15114562	MCF10p	MCF7p	OK	8.76553	0.489386	-4.1628	-7.4004	5e-05	0.000142131	yes
ARHGDIG	ARHGDIG	ARHGDIG	16:330605-333003	MCF10p	MCF7p	OK	0	68.9075	inf	-nan	5e-05	0.000142131	yes
ARHGEF1	ARHGEF1	ARHGEF1	19:42387266-42411604	MCF10p	MCF7p	OK	60.4905	20.6086	-1.55347	-2.74854	5e-05	0.000142131	yes
ARHGEF10	ARHGEF10	ARHGEF10	8:1772148-1906807	MCF10p	MCF7p	OK	9.28975	2.40488	-1.94968	-4.31614	5e-05	0.000142131	yes
ARHGEF16	ARHGEF16	ARHGEF16	1:3371146-3397677	MCF10p	MCF7p	OK	3.55376	13.4443	1.91957	3.87082	5e-05	0.000142131	yes
ARHGEF18	ARHGEF18	ARHGEF18	19:7459998-7537371	MCF10p	MCF7p	OK	25.3021	6.31264	-2.00294	-3.90191	5e-05	0.000142131	yes
ARHGEF19	ARHGEF19	ARHGEF19	1:16524598-16539104	MCF10p	MCF7p	OK	2.01941	16.3548	3.01771	6.12856	5e-05	0.000142131	yes
ARHGEF2	ARHGEF2	ARHGEF2	1:155916629-155948336	MCF10p	MCF7p	OK	41.5961	7.48923	-2.47356	-4.93903	5e-05	0.000142131	yes
ARHGEF25	ARHGEF25	ARHGEF25	12:58003962-58011028	MCF10p	MCF7p	OK	0.311873	4.201	3.7517	5.56876	5e-05	0.000142131	yes
ARHGEF26	ARHGEF26	ARHGEF26	3:153742189-153975616	MCF10p	MCF7p	OK	0.334393	3.07017	3.1987	5.46488	5e-05	0.000142131	yes
ARHGEF28	ARHGEF28	ARHGEF28	5:72921982-73237818	MCF10p	MCF7p	OK	3.6771	0.246671	-3.8979	-7.27883	5e-05	0.000142131	yes
ARHGEF3	ARHGEF3	ARHGEF3	3:56761445-57113336	MCF10p	MCF7p	OK	2.87313	0.37092	-2.95344	-5.60726	5e-05	0.000142131	yes
ARHGEF35	ARHGEF35	ARHGEF35	7:143883175-143892791	MCF10p	MCF7p	OK	0.946123	4.39606	2.21611	4.7715	5e-05	0.000142131	yes
ARHGEF37	ARHGEF37	ARHGEF37	5:148961134-149014527	MCF10p	MCF7p	OK	3.88807	0.790963	-2.29737	-4.84767	5e-05	0.000142131	yes
ARHGEF39	ARHGEF39	ARHGEF39	9:35658286-35665278	MCF10p	MCF7p	OK	6.86974	2.27066	-1.59715	-2.12618	0.0006	0.00144287	yes
ARHGEF4	ARHGEF4	ARHGEF4	2:131674223-131804836	MCF10p	MCF7p	OK	4.02115	0.17323	-4.53685	-6.54498	5e-05	0.000142131	yes
ARHGEF40	ARHGEF40	ARHGEF40	14:21538526-21558036	MCF10p	MCF7p	OK	4.54118	1.06447	-2.09293	-4.14129	5e-05	0.000142131	yes
ARHGEF6	ARHGEF6	ARHGEF6	X:135747708-135863503	MCF10p	MCF7p	OK	0.101693	0.479737	2.23802	3.28892	5e-05	0.000142131	yes
ARHGEF7	ARHGEF7	ARHGEF7	13:111767623-111958081	MCF10p	MCF7p	OK	8.07715	5.23704	-0.625094	-1.42385	0.0149	0.0271228	yes
ARID3A	ARID3A	ARID3A	19:926036-972816	MCF10p	MCF7p	OK	1.58743	2.47619	0.641428	1.2885	0.02555	0.04395	yes
ARID3B	ARID3B	ARID3B	15:74833547-74890472	MCF10p	MCF7p	OK	0.788417	1.54537	0.970917	1.894	0.00075	0.00177165	yes
ARID4B	ARID4B	ARID4B	1:235330209-235491532	MCF10p	MCF7p	OK	3.48667	2.08262	-0.743449	-1.72783	0.00595	0.0117915	yes
ARID5A	ARID5A	ARID5A	2:97202463-97218371	MCF10p	MCF7p	OK	9.7375	14.8466	0.608514	1.2237	0.02535	0.0436618	yes
ARID5B	ARID5B	ARID5B	10:63661012-63856707	MCF10p	MCF7p	OK	3.7238	2.40989	-0.627805	-1.4417	0.01685	0.030312	yes
ARL1	ARL1	ARL1	12:101786902-101801572	MCF10p	MCF7p	OK	27.0422	14.9569	-0.854398	-2.31182	0.00085	0.00198594	yes
ARL11	ARL11	ARL11	13:50202434-50208008	MCF10p	MCF7p	OK	0.0318281	0.589475	4.21106	4.18138	0.0007	0.00166493	yes
ARL3	ARL3	ARL3	10:104433483-104474190	MCF10p	MCF7p	OK	3.98336	6.39289	0.682482	1.62353	0.00845	0.0161979	yes
ARL4C	ARL4C	ARL4C	2:235401684-235405693	MCF10p	MCF7p	OK	1.57304	0.435831	-1.85172	-3.85354	5e-05	0.000142131	yes
ARL4D	ARL4D	ARL4D	17:41476352-41478504	MCF10p	MCF7p	OK	28.9605	2.30352	-3.65217	-8.28864	5e-05	0.000142131	yes
ARL5A	ARL5A	ARL5A	2:152657479-152685009	MCF10p	MCF7p	OK	1.95614	5.16913	1.40191	3.37228	5e-05	0.000142131	yes
ARL5B	ARL5B	ARL5B	10:18948312-18966940	MCF10p	MCF7p	OK	2.1913	3.72555	0.765669	1.99056	0.006	0.0118731	yes
ARL6IP1	ARL6IP1	ARL6IP1	16:18802990-18812857	MCF10p	MCF7p	OK	87.1161	151.484	0.798158	2.00214	0.00595	0.0117915	yes
ARL6IP4	ARL6IP4	ARL6IP4	12:123464879-123467460	MCF10p	MCF7p	OK	101.818	197.491	0.9558	1.75795	0.00135	0.00304586	yes
ARL6IP5	ARL6IP5	ARL6IP5	3:69134089-69155239	MCF10p	MCF7p	OK	86.5399	27.7995	-1.63831	-4.56204	5e-05	0.000142131	yes
ARL6IP6	ARL6IP6	ARL6IP6	2:153574406-153617767	MCF10p	MCF7p	OK	9.73591	4.27938	-1.18591	-3.05691	5e-05	0.000142131	yes
ARMC10	ARMC10	ARMC10	7:102715327-102789569	MCF10p	MCF7p	OK	10.2145	21.0149	1.0408	2.56162	0.00025	0.000643089	yes
ARMC6	ARMC6	ARMC6	19:19144386-19168987	MCF10p	MCF7p	OK	39.9272	75.5095	0.919287	1.7113	0.00155	0.00345088	yes
ARMCX1	ARMCX1	ARMCX1	X:100805513-100809683	MCF10p	MCF7p	OK	0	3.37203	inf	-nan	5e-05	0.000142131	yes
ARMCX2	ARMCX2	ARMCX2	X:100910266-100914863	MCF10p	MCF7p	OK	0	14.4824	inf	-nan	5e-05	0.000142131	yes
ARMCX3	ARMCX3	ARMCX3	X:100877746-100882831	MCF10p	MCF7p	OK	3.3147	13.4613	2.02186	4.95277	5e-05	0.000142131	yes
ARNT2	ARNT2	ARNT2	15:80696691-80890278	MCF10p	MCF7p	OK	0.354514	5.1534	3.86161	7.52482	5e-05	0.000142131	yes
ARNTL	ARNTL	ARNTL	11:13299324-13408813	MCF10p	MCF7p	OK	6.97669	1.96172	-1.83043	-3.94955	5e-05	0.000142131	yes
ARNTL2	ARNTL2	ARNTL2	12:27485786-27578746	MCF10p	MCF7p	OK	2.17204	0.236615	-3.19844	-6.73395	5e-05	0.000142131	yes
ARPC2	ARPC2	ARPC2	2:219081873-219119071	MCF10p	MCF7p	OK	469.607	136.138	-1.78639	-3.69655	5e-05	0.000142131	yes
ARPC5	ARPC5	ARPC5	1:183595327-183605076	MCF10p	MCF7p	OK	126.027	32.8056	-1.94172	-4.46833	5e-05	0.000142131	yes
ARPP19	ARPP19	ARPP19	15:52839431-52861213	MCF10p	MCF7p	OK	13.9308	21.3487	0.615876	1.62246	0.01995	0.0352579	yes
ARRB1	ARRB1	ARRB1	11:74971165-75062875	MCF10p	MCF7p	OK	1.93114	10.5418	2.4486	5.12567	5e-05	0.000142131	yes
ARRB2	ARRB2	ARRB2	17:4613788-4624795	MCF10p	MCF7p	OK	4.92397	14.3591	1.54408	3.02497	5e-05	0.000142131	yes
ARRDC2	ARRDC2	ARRDC2	19:18111943-18124911	MCF10p	MCF7p	OK	23.3461	9.08437	-1.36172	-2.73966	5e-05	0.000142131	yes
ARRDC3	ARRDC3	ARRDC3	5:90664540-90716532	MCF10p	MCF7p	OK	7.38432	3.22433	-1.19547	-3.14148	5e-05	0.000142131	yes
ARRDC4	ARRDC4	ARRDC4	15:98503932-98517068	MCF10p	MCF7p	OK	4.17547	1.9	-1.13594	-2.7532	5e-05	0.000142131	yes
ARSG	ARSG	ARSG	17:66255322-66417000	MCF10p	MCF7p	OK	0.93978	5.70512	2.60186	4.162	5e-05	0.000142131	yes
ARSI	ARSI	ARSI	5:149675908-149682525	MCF10p	MCF7p	OK	2.98485	0.555287	-2.42635	-4.34239	5e-05	0.000142131	yes
ARSJ	ARSJ	ARSJ	4:114821439-114900878	MCF10p	MCF7p	OK	2.09338	0.0677134	-4.95025	-6.82571	5e-05	0.000142131	yes
ARSK	ARSK	ARSK	5:94890824-94940806	MCF10p	MCF7p	OK	1.52525	0.492139	-1.63191	-3.55093	5e-05	0.000142131	yes
ARV1	ARV1	ARV1	1:231114822-231136479	MCF10p	MCF7p	OK	25.6779	6.8176	-1.91319	-5.26375	5e-05	0.000142131	yes
ASAP1	ASAP1	ASAP1	8:131064349-131455906	MCF10p	MCF7p	OK	10.0096	3.0752	-1.70263	-4.01835	5e-05	0.000142131	yes
ASAP2	ASAP2	ASAP2	2:9346893-9545812	MCF10p	MCF7p	OK	19.9871	4.75575	-2.07133	-4.766	5e-05	0.000142131	yes
ASB13	ASB13	ASB13	10:5680819-5708558	MCF10p	MCF7p	OK	12.4259	25.5799	1.04166	2.24885	0.0002	0.000523262	yes
ASB7	ASB7	ASB7	15:101142754-101191906	MCF10p	MCF7p	OK	1.10264	2.39231	1.11744	1.95626	0.0011	0.00252193	yes
ASB9	ASB9	ASB9	X:15262108-15288589	MCF10p	MCF7p	OK	1.0691	2.66177	1.31599	2.35622	0.0001	0.000273306	yes
ASCC3	ASCC3	ASCC3	6:100956607-101329224	MCF10p	MCF7p	OK	8.26061	2.12713	-1.95734	-4.53629	5e-05	0.000142131	yes
ASF1B	ASF1B	ASF1B	19:14230320-14247440	MCF10p	MCF7p	OK	11.9087	57.8451	2.28018	5.42567	5e-05	0.000142131	yes
ASH1L	ASH1L	ASH1L	1:155305051-155533735	MCF10p	MCF7p	OK	3.6197	1.77408	-1.0288	-2.3316	0.0003	0.000761817	yes
ASIC1	ASIC1	ASIC1	12:50451419-50477405	MCF10p	MCF7p	OK	0.385323	1.71314	2.15251	3.65257	5e-05	0.000142131	yes
ASL	ASL	ASL	7:65540775-65558330	MCF10p	MCF7p	OK	125.564	46.6627	-1.42808	-2.64941	5e-05	0.000142131	yes
ASNA1	ASNA1	ASNA1	19:12848305-12859137	MCF10p	MCF7p	OK	152.813	255.609	0.742174	1.58319	0.01375	0.0252305	yes
ASNS	ASNS	ASNS	7:97481428-97501854	MCF10p	MCF7p	OK	40.1951	26.325	-0.610584	-1.45686	0.0197	0.0348572	yes
ASPH	ASPH	ASPH	8:62200524-62627199	MCF10p	MCF7p	OK	39.5162	3.40881	-3.5351	-8.24722	5e-05	0.000142131	yes
ASPHD1	ASPHD1	ASPHD1	16:29912146-29917377	MCF10p	MCF7p	OK	1.25575	8.49681	2.75837	5.21327	5e-05	0.000142131	yes
ASPHD2	ASPHD2	ASPHD2	22:26825279-26840978	MCF10p	MCF7p	OK	2.93888	1.14722	-1.35713	-2.97155	5e-05	0.000142131	yes
ASPSCR1	ASPSCR1	ASPSCR1	17:79935425-79975282	MCF10p	MCF7p	OK	25.578	47.0711	0.879937	1.66913	0.00185	0.00404526	yes
ASTN2	ASTN2	ASTN2	9:119187503-120177317	MCF10p	MCF7p	OK	0.933945	5.5799	2.57883	1.90939	0.01415	0.0258939	yes
ASXL1	ASXL1	ASXL1	20:30946146-31027122	MCF10p	MCF7p	OK	16.9093	9.74297	-0.795384	-1.40376	0.0133	0.0244881	yes
ATAD1	ATAD1	ATAD1	10:89512874-89577917	MCF10p	MCF7p	OK	16.1648	9.12276	-0.825312	-2.19929	0.00245	0.00523573	yes
ATAD2	ATAD2	ATAD2	8:124332089-124408705	MCF10p	MCF7p	OK	3.60602	6.52273	0.85507	2.0503	0.00115	0.00262807	yes
ATAD3A	ATAD3A	ATAD3A	1:1447522-1470067	MCF10p	MCF7p	OK	56.2968	27.6777	-1.02433	-1.91238	0.00035	0.000877867	yes
ATAD3B	ATAD3B	ATAD3B	1:1407163-1431582	MCF10p	MCF7p	OK	31.7456	10.4604	-1.60161	-3.30986	5e-05	0.000142131	yes
ATAT1	ATAT1	ATAT1	6:30594612-30614598	MCF10p	MCF7p	OK	1.2829	7.22101	2.49279	4.6814	5e-05	0.000142131	yes
ATF2	ATF2	ATF2	2:175936977-176032934	MCF10p	MCF7p	OK	2.17345	1.41535	-0.618833	-1.41033	0.0259	0.0444783	yes
ATF3	ATF3	ATF3	1:212738675-212794119	MCF10p	MCF7p	OK	114.211	4.89249	-4.545	-9.00593	5e-05	0.000142131	yes
ATF5	ATF5	ATF5	19:50392910-50437193	MCF10p	MCF7p	OK	10.3532	104.421	3.33426	4.04472	5e-05	0.000142131	yes
ATF6	ATF6	ATF6	1:161736033-161933860	MCF10p	MCF7p	OK	13.424	5.22133	-1.36233	-3.45367	5e-05	0.000142131	yes
ATF6B	ATF6B	ATF6B	6:32083044-32096017	MCF10p	MCF7p	OK	32.3437	53.7569	0.732963	1.40905	0.00815	0.0156809	yes
ATF7IP	ATF7IP	ATF7IP	12:14518610-14651697	MCF10p	MCF7p	OK	2.45409	3.91705	0.674581	1.58259	0.01105	0.0206817	yes
ATF7IP2	ATF7IP2	ATF7IP2	16:10479911-10577495	MCF10p	MCF7p	OK	0.307564	1.06105	1.78654	2.9647	0.0001	0.000273306	yes
ATG13	ATG13	ATG13	11:46638825-46697569	MCF10p	MCF7p	OK	7.09577	14.9778	1.0778	2.3403	5e-05	0.000142131	yes
ATG14	ATG14	ATG14	14:55833108-55878576	MCF10p	MCF7p	OK	2.07063	3.63513	0.81194	2.013	0.002	0.00434505	yes
ATG16L2	ATG16L2	ATG16L2	11:72525450-72540680	MCF10p	MCF7p	OK	1.08969	2.90813	1.41617	2.75934	5e-05	0.000142131	yes
ATG4D	ATG4D	ATG4D	19:10654646-10676702	MCF10p	MCF7p	OK	4.6789	15.9784	1.77188	2.17136	0.00025	0.000643089	yes
ATL1	ATL1	ATL1	14:50999799-51099786	MCF10p	MCF7p	OK	8.20625	0.101694	-6.33442	-7.92148	5e-05	0.000142131	yes
ATL3	ATL3	ATL3	11:63396436-63439083	MCF10p	MCF7p	OK	29.2981	10.834	-1.43525	-3.56692	5e-05	0.000142131	yes
ATM	ATM	ATM	11:108093558-108239826	MCF10p	MCF7p	OK	0.893401	0.257601	-1.79417	-4.02103	5e-05	0.000142131	yes
ATMIN	ATMIN	ATMIN	16:81069457-81080951	MCF10p	MCF7p	OK	6.68645	14.8995	1.15595	2.8307	5e-05	0.000142131	yes
ATN1	ATN1	ATN1	12:7033625-7051484	MCF10p	MCF7p	OK	23.0782	54.7811	1.24715	2.20935	5e-05	0.000142131	yes
ATOH8	ATOH8	ATOH8	2:85980908-86018506	MCF10p	MCF7p	OK	1.19924	0.462046	-1.37601	-2.60927	5e-05	0.000142131	yes
ATP10D	ATP10D	ATP10D	4:47487409-47595503	MCF10p	MCF7p	OK	3.08373	0.857363	-1.8467	-4.40278	5e-05	0.000142131	yes
ATP11B	ATP11B	ATP11B	3:182511290-182639423	MCF10p	MCF7p	OK	5.35424	2.9687	-0.850848	-2.16213	0.00155	0.00345088	yes
ATP13A2	ATP13A2	ATP13A2	1:17312452-17338423	MCF10p	MCF7p	OK	109.09	50.9114	-1.09946	-1.88193	0.0003	0.000761817	yes
ATP13A3	ATP13A3	ATP13A3	3:194123402-194188968	MCF10p	MCF7p	OK	12.3917	7.15054	-0.793255	-2.05155	0.0049	0.00988066	yes
ATP1A1	ATP1A1	ATP1A1	1:116915794-116961244	MCF10p	MCF7p	OK	225.141	89.4221	-1.33212	-2.66905	5e-05	0.000142131	yes
ATP1B1	ATP1B1	ATP1B1	1:169075946-169337186	MCF10p	MCF7p	OK	119.014	42.0927	-1.49949	-3.74298	5e-05	0.000142131	yes
ATP1B3	ATP1B3	ATP1B3	3:141595469-141645382	MCF10p	MCF7p	OK	194.491	84.8467	-1.19677	-3.08585	5e-05	0.000142131	yes
ATP2A3	ATP2A3	ATP2A3	17:3827162-3867758	MCF10p	MCF7p	OK	0.0723642	37.634	9.02254	9.97549	5e-05	0.000142131	yes
ATP2B1	ATP2B1	ATP2B1	12:89981825-90049844	MCF10p	MCF7p	OK	7.62893	4.64199	-0.716735	-1.79214	0.00785	0.0151556	yes
ATP2B4	ATP2B4	ATP2B4	1:203595914-203713209	MCF10p	MCF7p	OK	74.9166	2.36573	-4.98493	-10.4304	5e-05	0.000142131	yes
ATP2C2	ATP2C2	ATP2C2	16:84402132-84497793	MCF10p	MCF7p	OK	0.12429	9.42475	6.24467	8.81612	5e-05	0.000142131	yes
ATP5D	ATP5D	ATP5D	19:1241748-1244824	MCF10p	MCF7p	OK	207.676	353.213	0.766206	1.25793	0.01745	0.0312911	yes
ATP5E	ATP5E	ATP5E	20:57603732-57617901	MCF10p	MCF7p	OK	457.437	1307.04	1.51466	4.43047	0.00025	0.000643089	yes
ATP5G1	ATP5G1	ATP5G1	17:46970147-46973233	MCF10p	MCF7p	OK	312.71	538.263	0.783489	1.49963	0.00675	0.0132041	yes
ATP5G2	ATP5G2	ATP5G2	12:54058943-54070512	MCF10p	MCF7p	OK	322.688	1241.19	1.94351	3.51216	5e-05	0.000142131	yes
ATP5I	ATP5I	ATP5I	4:666224-668127	MCF10p	MCF7p	OK	272.566	675.156	1.30862	2.61115	5e-05	0.000142131	yes
ATP5J	ATP5J	ATP5J	21:27096790-27144771	MCF10p	MCF7p	OK	97.5435	54.6253	-0.836475	-2.2239	0.0078	0.0150677	yes
ATP5O	ATP5O	ATP5O	21:35275756-35288158	MCF10p	MCF7p	OK	285.843	138.078	-1.04974	-3.14454	5e-05	0.000142131	yes
ATP5SL	ATP5SL	ATP5SL	19:41937222-41945843	MCF10p	MCF7p	OK	38.7319	76.4285	0.980588	2.02406	0.00035	0.000877867	yes
ATP6AP1	ATP6AP1	ATP6AP1	X:153656977-153664862	MCF10p	MCF7p	OK	87.7182	307.452	1.80942	3.82354	5e-05	0.000142131	yes
ATP6V0A1	ATP6V0A1	ATP6V0A1	17:40610861-40674597	MCF10p	MCF7p	OK	22.2825	8.77699	-1.34411	-3.05293	5e-05	0.000142131	yes
ATP6V0A2	ATP6V0A2	ATP6V0A2	12:124196864-124246302	MCF10p	MCF7p	OK	3.00579	8.86893	1.56101	4.00088	5e-05	0.000142131	yes
ATP6V0A4	ATP6V0A4	ATP6V0A4	7:138391038-138490769	MCF10p	MCF7p	OK	0.760764	2.62656	1.78765	3.56987	5e-05	0.000142131	yes
ATP6V0B	ATP6V0B	ATP6V0B	1:44440601-44443972	MCF10p	MCF7p	OK	1380.29	660.635	-1.06304	-1.8416	0.0016	0.00354754	yes
ATP6V0E2	ATP6V0E2	ATP6V0E2	7:149564782-149577787	MCF10p	MCF7p	OK	7.29144	71.4505	3.29267	6.43018	5e-05	0.000142131	yes
ATP6V1A	ATP6V1A	ATP6V1A	3:113465865-113530905	MCF10p	MCF7p	OK	10.7508	6.7222	-0.677441	-1.74344	0.0108	0.0202758	yes
ATP6V1B1	ATP6V1B1	ATP6V1B1	2:71162997-71192561	MCF10p	MCF7p	OK	0.320502	3.53809	3.46457	5.56091	5e-05	0.000142131	yes
ATP6V1B2	ATP6V1B2	ATP6V1B2	8:20054703-20079207	MCF10p	MCF7p	OK	32.2615	12.9475	-1.31714	-3.24824	5e-05	0.000142131	yes
ATP6V1D	ATP6V1D	ATP6V1D	14:67804580-67826720	MCF10p	MCF7p	OK	29.7127	18.1837	-0.708436	-1.90912	0.00585	0.0116138	yes
ATP6V1F	ATP6V1F	ATP6V1F	7:128502856-128505903	MCF10p	MCF7p	OK	252.017	694.854	1.46319	2.56616	5e-05	0.000142131	yes
ATP7B	ATP7B	ATP7B	13:52506804-52585630	MCF10p	MCF7p	OK	1.8849	3.28546	0.801607	1.75271	0.00235	0.00503641	yes
ATP8A2	ATP8A2	ATP8A2	13:25946208-26595420	MCF10p	MCF7p	OK	0.0475846	4.25589	6.48282	7.77201	5e-05	0.000142131	yes
ATP8B1	ATP8B1	ATP8B1	18:55297533-55470327	MCF10p	MCF7p	OK	2.48364	4.85375	0.966641	2.25937	0.0004	0.000993108	yes
ATP8B2	ATP8B2	ATP8B2	1:154298035-154323780	MCF10p	MCF7p	OK	5.8009	9.29056	0.679489	1.39562	0.0124	0.0229723	yes
ATP9A	ATP9A	ATP9A	20:50213313-50384908	MCF10p	MCF7p	OK	21.3084	39.8675	0.903788	1.95788	0.0017	0.00374706	yes
ATPAF2	ATPAF2	ATPAF2	17:17921333-17942480	MCF10p	MCF7p	OK	10.0494	35.2052	1.80868	4.21774	5e-05	0.000142131	yes
ATPBD4	ATPBD4	ATPBD4	15:35663169-36151202	MCF10p	MCF7p	OK	4.97655	2.90771	-0.775263	-1.98164	0.00745	0.0144558	yes
ATR	ATR	ATR	3:142168076-142297668	MCF10p	MCF7p	OK	2.24544	1.19146	-0.914273	-2.27145	0.0006	0.00144287	yes
ATRIP	ATRIP	ATRIP	3:48488113-48509044	MCF10p	MCF7p	OK	7.9748	13.2805	0.735788	1.28761	0.02635	0.045159	yes
ATXN10	ATXN10	ATXN10	22:46067677-46241187	MCF10p	MCF7p	OK	70.6579	43.0733	-0.714057	-1.62346	0.00925	0.0176112	yes
ATXN1L	ATXN1L	ATXN1L	16:71879893-71891236	MCF10p	MCF7p	OK	3.34227	6.72448	1.0086	2.35376	0.00015	0.000399348	yes
ATXN7	ATXN7	ATXN7	3:63850232-63989138	MCF10p	MCF7p	OK	2.13611	4.64087	1.11941	2.68096	5e-05	0.000142131	yes
ATXN7L2	ATXN7L2	ATXN7L2	1:110026560-110035426	MCF10p	MCF7p	OK	1.99004	6.53361	1.71508	3.4865	5e-05	0.000142131	yes
ATXN7L3	ATXN7L3	ATXN7L3	17:42269172-42275529	MCF10p	MCF7p	OK	9.01505	14.3768	0.673331	1.4142	0.0102	0.0192513	yes
ATXN7L3B	ATXN7L3B	ATXN7L3B	12:74931550-74935232	MCF10p	MCF7p	OK	16.8803	67.324	1.99578	4.85972	5e-05	0.000142131	yes
AUNIP	AUNIP	AUNIP	1:26160496-26185848	MCF10p	MCF7p	OK	2.86081	4.40793	0.62368	1.47485	0.0231	0.0402079	yes
AURKA	AURKA	AURKA	20:54944444-54967351	MCF10p	MCF7p	OK	3.27001	34.3134	3.39141	7.47831	5e-05	0.000142131	yes
AURKB	AURKB	AURKB	17:8108048-8113944	MCF10p	MCF7p	OK	2.02923	61.1278	4.91282	8.87282	5e-05	0.000142131	yes
AUTS2	AUTS2	AUTS2	7:69063904-70257885	MCF10p	MCF7p	OK	0.186907	5.02002	4.7473	7.723	5e-05	0.000142131	yes
AVL9	AVL9	AVL9	7:32535175-32758780	MCF10p	MCF7p	OK	7.29101	28.8767	1.98571	4.77077	5e-05	0.000142131	yes
AWAT2	AWAT2	AWAT2	X:69260391-69269788	MCF10p	MCF7p	OK	0.489758	0	-inf	-nan	5e-05	0.000142131	yes
AXIN1	AXIN1	AXIN1	16:337439-402676	MCF10p	MCF7p	OK	4.35867	29.2825	2.74808	5.11534	5e-05	0.000142131	yes
AXIN2	AXIN2	AXIN2	17:63524680-63557740	MCF10p	MCF7p	OK	0.0734415	0.618574	3.07428	3.89175	5e-05	0.000142131	yes
AXL	AXL	AXL	19:41725107-41767671	MCF10p	MCF7p	OK	28.8629	0.0774792	-8.54119	-11.4092	5e-05	0.000142131	yes
AZGP1	AZGP1	AZGP1	7:99564349-99573735	MCF10p	MCF7p	OK	12.5084	0.490798	-4.67162	-8.0762	5e-05	0.000142131	yes
AZIN1	AZIN1	AZIN1	8:103838535-103876397	MCF10p	MCF7p	OK	34.3658	61.0028	0.827902	1.94046	0.004	0.00819711	yes
B2M	B2M	B2M	15:45003684-45010357	MCF10p	MCF7p	OK	1410.8	391.634	-1.84894	-4.66886	5e-05	0.000142131	yes
B3GALNT1	B3GALNT1	B3GALNT1	3:160801670-160823160	MCF10p	MCF7p	OK	0.866125	3.08473	1.8325	4.00393	5e-05	0.000142131	yes
B3GALNT2	B3GALNT2	B3GALNT2	1:235530727-235667781	MCF10p	MCF7p	OK	16.6898	10.3145	-0.694286	-1.44176	0.02435	0.0421279	yes
B3GALT4	B3GALT4	B3GALT4	6:33244916-33246602	MCF10p	MCF7p	OK	0.999054	5.08924	2.34882	4.58354	5e-05	0.000142131	yes
B3GALT5	B3GALT5	B3GALT5	21:41029253-41034815	MCF10p	MCF7p	OK	0.224576	1.22305	2.44521	3.56728	5e-05	0.000142131	yes
B3GALTL	B3GALTL	B3GALTL	13:31774111-31906413	MCF10p	MCF7p	OK	4.53311	1.27002	-1.83565	-4.58581	5e-05	0.000142131	yes
B3GNT1	B3GNT1	B3GNT1	11:66112842-66115161	MCF10p	MCF7p	OK	8.44633	14.5271	0.782353	1.96139	0.00275	0.00583704	yes
B3GNT3	B3GNT3	B3GNT3	19:17905918-17924385	MCF10p	MCF7p	OK	3.54121	0.219909	-4.00927	-6.29647	5e-05	0.000142131	yes
B3GNT5	B3GNT5	B3GNT5	3:182895830-183145855	MCF10p	MCF7p	OK	4.83832	0.029317	-7.36663	-5.96151	0.0237	0.0411248	yes
B3GNT8	B3GNT8	B3GNT8	19:41931263-41934635	MCF10p	MCF7p	OK	0.219518	2.1587	3.29775	4.64734	5e-05	0.000142131	yes
B3GNT9	B3GNT9	B3GNT9	16:67143914-67184902	MCF10p	MCF7p	OK	1.33662	4.43169	1.72926	1.57615	0.00845	0.0161979	yes
B3GNTL1	B3GNTL1	B3GNTL1	17:80901666-81009686	MCF10p	MCF7p	OK	3.15148	5.46764	0.794888	1.79449	0.00555	0.0110622	yes
B4GALNT1	B4GALNT1	B4GALNT1	12:58013692-58026985	MCF10p	MCF7p	OK	0.529777	21.1846	5.32149	9.04112	5e-05	0.000142131	yes
B4GALNT3	B4GALNT3	B4GALNT3	12:569542-671058	MCF10p	MCF7p	OK	0.370436	6.48897	4.13069	6.77311	5e-05	0.000142131	yes
B4GALNT4	B4GALNT4	B4GALNT4	11:369794-382117	MCF10p	MCF7p	OK	2.99642	10.9707	1.87234	3.85381	5e-05	0.000142131	yes
B4GALT1	B4GALT1	B4GALT1	9:33110638-33167356	MCF10p	MCF7p	OK	134.205	44.8243	-1.58209	-3.51381	5e-05	0.000142131	yes
B4GALT2	B4GALT2	B4GALT2	1:44444873-44456843	MCF10p	MCF7p	OK	14.2712	29.281	1.03686	2.08443	0.0001	0.000273306	yes
B4GALT3	B4GALT3	B4GALT3	1:161141099-161147758	MCF10p	MCF7p	OK	9.92624	19.8629	1.00076	2.12785	0.0001	0.000273306	yes
B4GALT5	B4GALT5	B4GALT5	20:48249481-48330421	MCF10p	MCF7p	OK	11.8918	7.86849	-0.595812	-1.47067	0.0247	0.0426786	yes
B9D1	B9D1	B9D1	17:19240866-19290532	MCF10p	MCF7p	OK	15.8382	34.1456	1.10829	1.79682	0.0186	0.0331022	yes
BABAM1	BABAM1	BABAM1	19:17378231-17390162	MCF10p	MCF7p	OK	31.1928	51.022	0.709907	1.42117	0.00845	0.0161979	yes
BACE1	BACE1	BACE1	11:117103403-117186972	MCF10p	MCF7p	OK	2.60579	8.89429	1.77116	3.33514	5e-05	0.000142131	yes
BACE2	BACE2	BACE2	21:42539727-42648524	MCF10p	MCF7p	OK	35.9319	14.6997	-1.28948	-3.10736	5e-05	0.000142131	yes
BACH1	BACH1	BACH1	21:30671219-30734217	MCF10p	MCF7p	OK	2.91686	0.548148	-2.41178	-5.25062	5e-05	0.000142131	yes
BAG1	BAG1	BAG1	9:33252468-33264759	MCF10p	MCF7p	OK	16.0656	26.9654	0.747128	1.79917	0.0055	0.0109804	yes
BAG2	BAG2	BAG2	6:57037103-57050013	MCF10p	MCF7p	OK	8.2525	4.30186	-0.939871	-2.47552	0.00035	0.000877867	yes
BAHCC1	BAHCC1	BAHCC1	17:79373539-79433358	MCF10p	MCF7p	OK	0.699374	1.49445	1.09548	2.05386	5e-05	0.000142131	yes
BAI2	BAI2	BAI2	1:32192717-32229648	MCF10p	MCF7p	OK	0.195777	3.93212	4.32802	6.71757	5e-05	0.000142131	yes
BAIAP2	BAIAP2	BAIAP2	17:79008946-79156964	MCF10p	MCF7p	OK	50.5161	19.9438	-1.34081	-2.6046	5e-05	0.000142131	yes
BAIAP2-AS1	BAIAP2-AS1	BAIAP2-AS1	17:79002932-79008519	MCF10p	MCF7p	OK	1.30723	3.60699	1.46428	3.05029	5e-05	0.000142131	yes
BAIAP2L1	BAIAP2L1	BAIAP2L1	7:97910978-98030427	MCF10p	MCF7p	OK	22.3072	10.1504	-1.13598	-1.64043	0.01065	0.0200276	yes
BAIAP2L2	BAIAP2L2	BAIAP2L2	22:38480895-38506676	MCF10p	MCF7p	OK	1.12544	0.0561899	-4.32403	-3.92576	0.0004	0.000993108	yes
BAK1	BAK1	BAK1	6:33540322-33548070	MCF10p	MCF7p	OK	37.811	171.763	2.18354	4.5376	5e-05	0.000142131	yes
BAMBI	BAMBI	BAMBI	10:28966423-28971868	MCF10p	MCF7p	OK	8.20448	90.6199	3.46534	8.58027	5e-05	0.000142131	yes
BANF1	BANF1	BANF1	11:65764015-65771617	MCF10p	MCF7p	OK	167.672	496.455	1.56602	2.71826	5e-05	0.000142131	yes
BARD1	BARD1	BARD1	2:215593261-215674428	MCF10p	MCF7p	OK	1.54297	0.907331	-0.766013	-1.60425	0.01625	0.0293345	yes
BASP1	BASP1	BASP1	5:17217749-17276943	MCF10p	MCF7p	OK	15.8684	40.4816	1.35111	3.47791	5e-05	0.000142131	yes
BATF	BATF	BATF	14:75988783-76013335	MCF10p	MCF7p	OK	0	21.3531	inf	-nan	5e-05	0.000142131	yes
BATF3	BATF3	BATF3	1:212859758-212873327	MCF10p	MCF7p	OK	0.772949	0	-inf	-nan	5e-05	0.000142131	yes
BAZ1B	BAZ1B	BAZ1B	7:72854727-72936615	MCF10p	MCF7p	OK	8.26142	12.5753	0.60613	1.38204	0.02285	0.0398345	yes
BAZ2B	BAZ2B	BAZ2B	2:160175489-160473059	MCF10p	MCF7p	OK	0.605277	0.381573	-0.665635	-1.39125	0.0276	0.0470976	yes
BBC3	BBC3	BBC3	19:47724078-47736023	MCF10p	MCF7p	OK	3.08512	7.4773	1.27719	2.21137	5e-05	0.000142131	yes
BBS10	BBS10	BBS10	12:76738265-76742222	MCF10p	MCF7p	OK	2.71952	1.04568	-1.37891	-3.34176	5e-05	0.000142131	yes
BBS12	BBS12	BBS12	4:123653856-123666098	MCF10p	MCF7p	OK	1.47636	0.370538	-1.99435	-3.53182	5e-05	0.000142131	yes
BBS2	BBS2	BBS2	16:56518258-56554008	MCF10p	MCF7p	OK	5.25029	3.21119	-0.709289	-1.68299	0.0096	0.0182235	yes
BBS4	BBS4	BBS4	15:72978519-73030817	MCF10p	MCF7p	OK	3.91409	1.8753	-1.06156	-2.19369	5e-05	0.000142131	yes
BBS5	BBS5	BBS5	2:170336005-170363165	MCF10p	MCF7p	OK	2.57956	6.46736	1.32605	3.22291	5e-05	0.000142131	yes
BBS7	BBS7	BBS7	4:122745483-122791652	MCF10p	MCF7p	OK	4.1445	2.22843	-0.89517	-1.99625	0.0016	0.00354754	yes
BBS9	BBS9	BBS9	7:33169151-33645680	MCF10p	MCF7p	OK	1.37394	2.43411	0.825075	1.85678	0.0034	0.00706642	yes
BBX	BBX	BBX	3:107241782-107530050	MCF10p	MCF7p	OK	1.89319	0.877632	-1.10913	-2.65262	5e-05	0.000142131	yes
BCAM	BCAM	BCAM	19:45312315-45324678	MCF10p	MCF7p	OK	2.47825	147.862	5.89879	9.93091	5e-05	0.000142131	yes
BCAN	BCAN	BCAN	1:156611739-156629324	MCF10p	MCF7p	OK	0.469874	0.146174	-1.68459	-1.99349	0.00075	0.00177165	yes
BCAP29	BCAP29	BCAP29	7:107220421-107263762	MCF10p	MCF7p	OK	11.4306	2.59359	-2.13988	-5.37601	5e-05	0.000142131	yes
BCAR1	BCAR1	BCAR1	16:75262927-75301951	MCF10p	MCF7p	OK	35.6252	61.4551	0.786632	1.37864	0.00835	0.0160291	yes
BCAR3	BCAR3	BCAR3	1:94027342-94312706	MCF10p	MCF7p	OK	19.5092	7.46538	-1.38587	-2.94417	5e-05	0.000142131	yes
BCAS2	BCAS2	BCAS2	1:115110177-115124265	MCF10p	MCF7p	OK	17.5286	89.129	2.34619	6.65646	5e-05	0.000142131	yes
BCAS3	BCAS3	BCAS3	17:58755171-59470199	MCF10p	MCF7p	OK	3.47981	120.106	5.10915	9.93489	5e-05	0.000142131	yes
BCAS4	BCAS4	BCAS4	20:49411466-49493714	MCF10p	MCF7p	OK	10.381	103.221	3.31371	6.4393	5e-05	0.000142131	yes
BCKDHA	BCKDHA	BCKDHA	19:41903693-41930910	MCF10p	MCF7p	OK	28.8384	47.523	0.720635	1.44789	0.00655	0.0128445	yes
BCKDK	BCKDK	BCKDK	16:31119661-31124112	MCF10p	MCF7p	OK	44.268	101.778	1.20109	2.29099	5e-05	0.000142131	yes
BCL10	BCL10	BCL10	1:85731458-85743771	MCF10p	MCF7p	OK	6.37425	1.61005	-1.98515	-4.92188	5e-05	0.000142131	yes
BCL11A	BCL11A	BCL11A	2:60678301-60780633	MCF10p	MCF7p	OK	0.432224	0	-inf	-nan	5e-05	0.000142131	yes
BCL2	BCL2	BCL2	18:60790578-60986613	MCF10p	MCF7p	OK	0.248004	18.0324	6.18409	6.11277	5e-05	0.000142131	yes
BCL2L1	BCL2L1	BCL2L1	20:30252260-30310656	MCF10p	MCF7p	OK	99.5608	51.1844	-0.959873	-1.8907	0.00075	0.00177165	yes
BCL2L11	BCL2L11	BCL2L11	2:111878490-111926022	MCF10p	MCF7p	OK	1.6407	15.6131	3.25037	6.7132	5e-05	0.000142131	yes
BCL2L2-PABPN1	BCL2L2-PABPN1	BCL2L2-PABPN1	14:23775970-23795394	MCF10p	MCF7p	OK	16.8724	39.8145	1.23863	1.88853	0.00135	0.00304586	yes
BCL3	BCL3	BCL3	19:45251977-45263301	MCF10p	MCF7p	OK	15.1614	44.4085	1.55043	3.33734	5e-05	0.000142131	yes
BCL6	BCL6	BCL6	3:187416046-187463513	MCF10p	MCF7p	OK	5.61133	2.61146	-1.10349	-2.36922	0.0001	0.000273306	yes
BCL7A	BCL7A	BCL7A	12:122459860-122499950	MCF10p	MCF7p	OK	2.80404	10.5864	1.91663	4.1151	5e-05	0.000142131	yes
BCL7B	BCL7B	BCL7B	7:72950682-72972065	MCF10p	MCF7p	OK	21.3551	42.3698	0.988456	2.00984	0.00025	0.000643089	yes
BCL9	BCL9	BCL9	1:147013181-147098017	MCF10p	MCF7p	OK	1.54817	4.11594	1.41066	3.02148	5e-05	0.000142131	yes
BCL9L	BCL9L	BCL9L	11:118754474-118781613	MCF10p	MCF7p	OK	17.3258	40.1235	1.21153	2.13404	5e-05	0.000142131	yes
BCOR	BCOR	BCOR	X:39910498-40036582	MCF10p	MCF7p	OK	2.2307	4.86216	1.1241	2.4557	5e-05	0.000142131	yes
BCRP2	BCRP2	BCRP2	22:21457304-21476575	MCF10p	MCF7p	OK	0.0485771	1.45953	4.90908	4.66582	0.0008	0.00187987	yes
BCYRN1	BCYRN1	BCYRN1	2:47562453-47562653	MCF10p	MCF7p	OK	1079.31	2234.45	1.04981	172.631	0.00755	0.0146288	yes
BDH1	BDH1	BDH1	3:197236653-197300194	MCF10p	MCF7p	OK	1.85169	8.29177	2.16284	4.52312	5e-05	0.000142131	yes
BDH2	BDH2	BDH2	4:103998781-104021024	MCF10p	MCF7p	OK	2.08717	0.802826	-1.37839	-3.19044	0.0001	0.000273306	yes
BDKRB2	BDKRB2	BDKRB2	14:96671134-96710666	MCF10p	MCF7p	OK	0.164721	2.89427	4.1351	6.71453	5e-05	0.000142131	yes
BEAN1	BEAN1	BEAN1	16:66461199-66527432	MCF10p	MCF7p	OK	0.948318	0.0207349	-5.51524	-1.42024	0.0005	0.00122003	yes
BEND3	BEND3	BEND3	6:107386384-107435636	MCF10p	MCF7p	OK	0.866822	1.53184	0.821459	1.79242	0.00265	0.00563543	yes
BEND7	BEND7	BEND7	10:13480483-13544976	MCF10p	MCF7p	OK	1.36564	0.393244	-1.79608	-2.80467	5e-05	0.000142131	yes
BEX2	BEX2	BEX2	X:102564273-102565974	MCF10p	MCF7p	OK	0	2.27842	inf	-nan	5e-05	0.000142131	yes
BEX4	BEX4	BEX4	X:102470019-102472128	MCF10p	MCF7p	OK	0	1.94053	inf	-nan	5e-05	0.000142131	yes
BEX5	BEX5	BEX5	X:101408678-101410986	MCF10p	MCF7p	OK	0	1.15884	inf	-nan	5e-05	0.000142131	yes
BFSP1	BFSP1	BFSP1	20:17474549-17539605	MCF10p	MCF7p	OK	0.129869	1.35512	3.38329	3.95455	5e-05	0.000142131	yes
BFSP2	BFSP2	BFSP2	3:133118789-133194056	MCF10p	MCF7p	OK	0	1.59009	inf	-nan	5e-05	0.000142131	yes
BGN	BGN	BGN	X:152713122-152775004	MCF10p	MCF7p	OK	0.362014	16.7833	5.53484	2.70613	0.0095	0.018054	yes
BHLHA15	BHLHA15	BHLHA15	7:97841565-97842271	MCF10p	MCF7p	OK	0.153621	2.8591	4.21811	4.37278	0.00425	0.00868039	yes
BICD2	BICD2	BICD2	9:95473644-95527083	MCF10p	MCF7p	OK	10.3161	5.21928	-0.982972	-2.11828	0.00015	0.000399348	yes
BID	BID	BID	22:18216905-18257431	MCF10p	MCF7p	OK	17.4157	56.3354	1.69365	3.67402	5e-05	0.000142131	yes
BIK	BIK	BIK	22:43506753-43525718	MCF10p	MCF7p	OK	22.5173	7.3078	-1.62353	-4.27458	5e-05	0.000142131	yes
BIN1	BIN1	BIN1	2:127805598-127864903	MCF10p	MCF7p	OK	56.7657	0.39688	-7.16017	-10.0088	5e-05	0.000142131	yes
BIRC2	BIRC2	BIRC2	11:102217912-102249401	MCF10p	MCF7p	OK	4.34242	1.48255	-1.55041	-3.4327	5e-05	0.000142131	yes
BIRC3	BIRC3	BIRC3	11:102188180-102210134	MCF10p	MCF7p	OK	3.5039	0.205475	-4.09193	-8.09304	5e-05	0.000142131	yes
BIRC5	BIRC5	BIRC5	17:76210276-76221716	MCF10p	MCF7p	OK	1.45003	43.5193	4.9075	10.1885	5e-05	0.000142131	yes
BIRC6	BIRC6	BIRC6	2:32582095-32843966	MCF10p	MCF7p	OK	2.91497	1.73379	-0.749555	-1.75865	0.00455	0.00923989	yes
BLOC1S3	BLOC1S3	BLOC1S3	19:45682002-45685058	MCF10p	MCF7p	OK	12.631	23.5998	0.901809	2.14039	0.00075	0.00177165	yes
BLOC1S4	BLOC1S4	BLOC1S4	4:6717841-6719387	MCF10p	MCF7p	OK	7.31867	19.7926	1.43531	3.66047	5e-05	0.000142131	yes
BLVRB	BLVRB	BLVRB	19:40953690-40971725	MCF10p	MCF7p	OK	81.9809	341.689	2.05932	4.96227	5e-05	0.000142131	yes
BLZF1	BLZF1	BLZF1	1:169337193-169396670	MCF10p	MCF7p	OK	8.17344	1.80947	-2.17538	-5.05111	5e-05	0.000142131	yes
BMP1	BMP1	BMP1	8:22022652-22069839	MCF10p	MCF7p	OK	42.7689	13.8168	-1.63014	-3.13155	5e-05	0.000142131	yes
BMP2	BMP2	BMP2	20:6748744-6760910	MCF10p	MCF7p	OK	1.10282	0.221241	-2.31752	-3.88694	5e-05	0.000142131	yes
BMP2K	BMP2K	BMP2K	4:79697531-79833341	MCF10p	MCF7p	OK	2.24939	1.29613	-0.795321	-1.62341	0.00995	0.0188137	yes
BMP4	BMP4	BMP4	14:54416453-54423554	MCF10p	MCF7p	OK	1.62442	13.1644	3.01865	5.70461	5e-05	0.000142131	yes
BMP7	BMP7	BMP7	20:55743808-55841707	MCF10p	MCF7p	OK	0.0240982	7.79554	8.33758	6.9801	0.0015	0.00334896	yes
BMPER	BMPER	BMPER	7:33944522-34195484	MCF10p	MCF7p	OK	0.0297943	2.66396	6.48239	7.33545	0.00025	0.000643089	yes
BMPR1A	BMPR1A	BMPR1A	10:88516395-88684945	MCF10p	MCF7p	OK	3.48902	6.32137	0.857415	2.08627	0.00205	0.00444293	yes
BMPR1B	BMPR1B	BMPR1B	4:95679127-96079601	MCF10p	MCF7p	OK	0.9038	0.038437	-4.55544	-4.87608	5e-05	0.000142131	yes
BMPR2	BMPR2	BMPR2	2:203241049-203432474	MCF10p	MCF7p	OK	6.03043	2.91302	-1.04974	-2.66211	0.0001	0.000273306	yes
BMS1	BMS1	BMS1	10:43277953-43330385	MCF10p	MCF7p	OK	5.18086	3.3309	-0.637277	-1.58832	0.01285	0.0237277	yes
BNC1	BNC1	BNC1	15:83924654-83953468	MCF10p	MCF7p	OK	18.4008	0.0339421	-9.08248	-9.78077	5e-05	0.000142131	yes
BNIP1	BNIP1	BNIP1	5:172571444-172591390	MCF10p	MCF7p	OK	9.82308	15.9193	0.696532	1.49545	0.0085	0.0162822	yes
BNIP2	BNIP2	BNIP2	15:59955060-59981642	MCF10p	MCF7p	OK	15.2123	8.82557	-0.785473	-2.08911	0.00285	0.00603124	yes
BNIP3	BNIP3	BNIP3	10:133781203-133795435	MCF10p	MCF7p	OK	68.5954	37.1124	-0.88621	-2.48793	0.0007	0.00166493	yes
BNIP3L	BNIP3L	BNIP3L	8:26240522-26270644	MCF10p	MCF7p	OK	13.4376	3.92889	-1.77408	-4.63859	5e-05	0.000142131	yes
BNIPL	BNIPL	BNIPL	1:151009028-151020076	MCF10p	MCF7p	OK	0.0442842	0.779361	4.13743	3.11012	0.001	0.00231115	yes
BOD1	BOD1	BOD1	5:173034147-173043666	MCF10p	MCF7p	OK	10.7168	56.5139	2.39873	5.43653	5e-05	0.000142131	yes
BOD1L1	BOD1L1	BOD1L1	4:13570365-13629328	MCF10p	MCF7p	OK	1.33704	0.409411	-1.70743	-3.69689	5e-05	0.000142131	yes
BOLA1	BOLA1	BOLA1	1:149871154-149872348	MCF10p	MCF7p	OK	13.7195	49.9688	1.8648	4.86953	5e-05	0.000142131	yes
BOP1	BOP1	BOP1	8:145486055-145515120	MCF10p	MCF7p	OK	145.908	86.8328	-0.748746	-1.41683	0.0098	0.0185587	yes
BPGM	BPGM	BPGM	7:134331530-134364568	MCF10p	MCF7p	OK	5.54204	2.28447	-1.27855	-2.77888	5e-05	0.000142131	yes
BPIFA4P	BPIFA4P	BPIFA4P	20:31781410-31798268	MCF10p	MCF7p	OK	0	2.22101	inf	-nan	5e-05	0.000142131	yes
BPIFB2	BPIFB2	BPIFB2	20:31595406-31611515	MCF10p	MCF7p	OK	0	1.26892	inf	-nan	5e-05	0.000142131	yes
BPNT1	BPNT1	BPNT1	1:220230823-220263191	MCF10p	MCF7p	OK	27.0293	14.3382	-0.914661	-2.43392	0.0005	0.00122003	yes
BPTF	BPTF	BPTF	17:65821779-65980494	MCF10p	MCF7p	OK	2.33491	7.28102	1.64077	3.72084	5e-05	0.000142131	yes
BRAT1	BRAT1	BRAT1	7:2577443-2595392	MCF10p	MCF7p	OK	23.6927	42.372	0.838668	1.63502	0.00395	0.00810204	yes
BRD2	BRD2	BRD2	6:32936436-32949282	MCF10p	MCF7p	OK	30.7838	81.78	1.40958	2.78255	5e-05	0.000142131	yes
BRD3	BRD3	BRD3	9:136890560-136933141	MCF10p	MCF7p	OK	3.24188	7.13017	1.13711	1.95956	0.0016	0.00354754	yes
BRD4	BRD4	BRD4	19:15348300-15391262	MCF10p	MCF7p	OK	11.2984	17.7145	0.648809	1.27295	0.0155	0.0281124	yes
BRD8	BRD8	BRD8	5:137475458-137514358	MCF10p	MCF7p	OK	10.0936	4.85592	-1.05563	-2.30439	5e-05	0.000142131	yes
BRF1	BRF1	BRF1	14:105675622-105864484	MCF10p	MCF7p	OK	10.7528	30.1505	1.48747	1.25551	0.0262	0.0449248	yes
BRI3BP	BRI3BP	BRI3BP	12:125478193-125510349	MCF10p	MCF7p	OK	9.34266	29.0403	1.63615	4.20125	5e-05	0.000142131	yes
BRIP1	BRIP1	BRIP1	17:59756546-59940920	MCF10p	MCF7p	OK	0.761925	4.49842	2.5617	6.13017	5e-05	0.000142131	yes
BRMS1	BRMS1	BRMS1	11:66104803-66112582	MCF10p	MCF7p	OK	22.8764	86.2617	1.91486	3.54926	5e-05	0.000142131	yes
BRMS1L	BRMS1L	BRMS1L	14:36295596-36341169	MCF10p	MCF7p	OK	1.30952	2.52506	0.947275	2.2694	0.00225	0.00484057	yes
BROX	BROX	BROX	1:222885905-222906109	MCF10p	MCF7p	OK	14.5777	3.56757	-2.03075	-5.21999	5e-05	0.000142131	yes
BRPF1	BRPF1	BRPF1	3:9773433-9789699	MCF10p	MCF7p	OK	4.2209	11.3319	1.42477	2.84115	5e-05	0.000142131	yes
BRPF3	BRPF3	BRPF3	6:36164549-36200567	MCF10p	MCF7p	OK	4.86797	14.1417	1.53857	3.41736	5e-05	0.000142131	yes
BRSK1	BRSK1	BRSK1	19:55795533-55823930	MCF10p	MCF7p	OK	0.970507	1.63934	0.756307	1.42413	0.01255	0.0232215	yes
BRSK2	BRSK2	BRSK2	11:1411128-1483919	MCF10p	MCF7p	OK	0.118905	1.89832	3.99685	5.34818	5e-05	0.000142131	yes
BRWD1-IT2	BRWD1-IT2	BRWD1-IT2	21:40685860-40686888	MCF10p	MCF7p	OK	0.202631	1.00647	2.31237	2.8253	0.0033	0.00687662	yes
BSCL2	BSCL2	BSCL2	11:62457733-62494857	MCF10p	MCF7p	OK	16.9683	260.21	3.93876	4.71595	5e-05	0.000142131	yes
BSDC1	BSDC1	BSDC1	1:32830703-32860062	MCF10p	MCF7p	OK	12.5346	19.6366	0.64763	1.36535	0.0117	0.0218014	yes
BSPRY	BSPRY	BSPRY	9:116111811-116133513	MCF10p	MCF7p	OK	0.399941	39.2239	6.6158	11.9071	5e-05	0.000142131	yes
BST2	BST2	BST2	19:17513754-17516384	MCF10p	MCF7p	OK	204.307	48.7173	-2.06823	-5.38914	5e-05	0.000142131	yes
BTAF1	BTAF1	BTAF1	10:93683735-93790082	MCF10p	MCF7p	OK	2.72192	1.72425	-0.658657	-1.61407	0.0133	0.0244881	yes
BTBD3	BTBD3	BTBD3	20:11871476-11907243	MCF10p	MCF7p	OK	1.40898	5.51278	1.96813	4.59035	5e-05	0.000142131	yes
BTG1	BTG1	BTG1	12:92378751-92539673	MCF10p	MCF7p	OK	18.8074	5.9274	-1.66583	-4.46567	5e-05	0.000142131	yes
BTG3	BTG3	BTG3	21:18965967-18985268	MCF10p	MCF7p	OK	15.8466	4.52079	-1.80952	-4.14412	5e-05	0.000142131	yes
BTN2A3P	BTN2A3P	BTN2A3P	6:26421618-26430816	MCF10p	MCF7p	OK	0.821899	0.205352	-2.00086	-3.05312	5e-05	0.000142131	yes
BTN3A1	BTN3A1	BTN3A1	6:26402464-26415444	MCF10p	MCF7p	OK	1.32624	0.301364	-2.13776	-3.57827	5e-05	0.000142131	yes
BTN3A2	BTN3A2	BTN3A2	6:26365397-26378548	MCF10p	MCF7p	OK	2.90755	0.203382	-3.83754	-6.1303	5e-05	0.000142131	yes
BTN3A3	BTN3A3	BTN3A3	6:26440699-26453643	MCF10p	MCF7p	OK	1.84813	0.143651	-3.68542	-5.02225	5e-05	0.000142131	yes
BUB1	BUB1	BUB1	2:111395408-111435684	MCF10p	MCF7p	OK	0.873352	4.23201	2.27671	5.03223	5e-05	0.000142131	yes
BUB1B	BUB1B	BUB1B	15:40453209-40569688	MCF10p	MCF7p	OK	0.555555	2.29517	2.0466	2.2676	0.0052	0.0104294	yes
BUD13	BUD13	BUD13	11:116618885-116643714	MCF10p	MCF7p	OK	9.47259	5.43456	-0.801596	-1.74279	0.0019	0.00414786	yes
BVES	BVES	BVES	6:105544696-105585049	MCF10p	MCF7p	OK	2.67644	0.106622	-4.64974	-7.66339	5e-05	0.000142131	yes
BYSL	BYSL	BYSL	6:41888964-41900784	MCF10p	MCF7p	OK	27.7694	60.232	1.11704	2.56226	5e-05	0.000142131	yes
BZW1	BZW1	BZW1	2:201676268-201688569	MCF10p	MCF7p	OK	160.94	33.0923	-2.28195	-5.03444	5e-05	0.000142131	yes
BZW2	BZW2	BZW2	7:16685758-16746148	MCF10p	MCF7p	OK	58.4261	126.534	1.11484	2.49289	5e-05	0.000142131	yes
C10orf10	C10orf10	C10orf10	10:45455218-45490172	MCF10p	MCF7p	OK	11.9838	1.04998	-3.51265	-5.76987	5e-05	0.000142131	yes
C10orf11	C10orf11	C10orf11	10:77542518-78317130	MCF10p	MCF7p	OK	0	0.831322	inf	-nan	5e-05	0.000142131	yes
C10orf114	C10orf114	C10orf114	10:21783420-21786213	MCF10p	MCF7p	OK	0.266721	3.59521	3.75267	5.37808	5e-05	0.000142131	yes
C10orf116	C10orf116	C10orf116	10:88728187-88769960	MCF10p	MCF7p	OK	350.364	10.2926	-5.08918	-12.9135	5e-05	0.000142131	yes
C10orf12	C10orf12	C10orf12	10:98741040-98745585	MCF10p	MCF7p	OK	0.525747	0.975872	0.892323	1.7549	0.0044	0.00895824	yes
C10orf137	C10orf137	C10orf137	10:127408083-127452712	MCF10p	MCF7p	OK	1.26171	2.21585	0.812474	1.81391	0.0028	0.00593475	yes
C10orf2	C10orf2	C10orf2	10:102747292-102754158	MCF10p	MCF7p	OK	3.48699	22.5059	2.69025	4.93144	5e-05	0.000142131	yes
C10orf35	C10orf35	C10orf35	10:71390002-71393355	MCF10p	MCF7p	OK	9.22805	68.5512	2.89309	7.29792	5e-05	0.000142131	yes
C10orf47	C10orf47	C10orf47	10:11865396-11936709	MCF10p	MCF7p	OK	19.7026	11.4222	-0.786542	-1.94142	0.0024	0.00513621	yes
C10orf54	C10orf54	C10orf54	10:73156690-73575704	MCF10p	MCF7p	OK	36.3306	0.0528117	-9.42611	-9.83103	5e-05	0.000142131	yes
C10orf95	C10orf95	C10orf95	10:104209573-104216050	MCF10p	MCF7p	OK	0.21492	1.6793	2.96599	2.2835	0.001	0.00231115	yes
C11orf1	C11orf1	C11orf1	11:111744779-111754798	MCF10p	MCF7p	OK	11.5762	1.65523	-2.80606	-3.54376	5e-05	0.000142131	yes
C11orf24	C11orf24	C11orf24	11:68028802-68039469	MCF10p	MCF7p	OK	19.3703	32.6799	0.754557	1.66828	0.0046	0.00932878	yes
C11orf54	C11orf54	C11orf54	11:93474792-93496247	MCF10p	MCF7p	OK	1.975	0.481041	-2.03762	-3.94371	5e-05	0.000142131	yes
C11orf70	C11orf70	C11orf70	11:101918168-101955291	MCF10p	MCF7p	OK	3.47281	0.21005	-4.0473	-2.99045	5e-05	0.000142131	yes
C11orf74	C11orf74	C11orf74	11:36613492-36680817	MCF10p	MCF7p	OK	3.62122	1.0784	-1.74758	-2.71036	0.0002	0.000523262	yes
C11orf75	C11orf75	C11orf75	11:93211637-93276546	MCF10p	MCF7p	OK	2.21866	0.594624	-1.89964	-3.22468	0.00015	0.000399348	yes
C11orf82	C11orf82	C11orf82	11:82612736-82645701	MCF10p	MCF7p	OK	0.199253	1.47186	2.88497	5.08107	5e-05	0.000142131	yes
C11orf83	C11orf83	C11orf83	11:62430288-62441162	MCF10p	MCF7p	OK	27.5618	79.8851	1.53526	2.0454	0.00085	0.00198594	yes
C11orf84	C11orf84	C11orf84	11:63580922-63595190	MCF10p	MCF7p	OK	9.42926	38.0475	2.01259	4.17018	5e-05	0.000142131	yes
C11orf86	C11orf86	C11orf86	11:66742753-66744479	MCF10p	MCF7p	OK	0.116416	0.628567	2.43278	2.36794	0.0061	0.0120604	yes
C11orf91	C11orf91	C11orf91	11:33719653-33722286	MCF10p	MCF7p	OK	45.6112	0.099148	-8.84559	-7.9598	0.01045	0.019679	yes
C12orf10	C12orf10	C12orf10	12:53693469-53700965	MCF10p	MCF7p	OK	59.966	139.349	1.21649	2.85388	5e-05	0.000142131	yes
C12orf39	C12orf39	C12orf39	12:21679255-21684210	MCF10p	MCF7p	OK	1.90617	0	-inf	-nan	5e-05	0.000142131	yes
C12orf4	C12orf4	C12orf4	12:4596900-4647637	MCF10p	MCF7p	OK	2.94882	0.947254	-1.63831	-3.78325	5e-05	0.000142131	yes
C12orf43	C12orf43	C12orf43	12:121440847-121454300	MCF10p	MCF7p	OK	5.12852	13.7571	1.42356	3.36377	5e-05	0.000142131	yes
C12orf44	C12orf44	C12orf44	12:52463757-52471279	MCF10p	MCF7p	OK	84.8804	173.357	1.03024	1.92105	0.0002	0.000523262	yes
C12orf45	C12orf45	C12orf45	12:105380097-105388505	MCF10p	MCF7p	OK	7.25952	13.2995	0.87343	2.61968	0.0038	0.00782056	yes
C12orf49	C12orf49	C12orf49	12:117153595-117175843	MCF10p	MCF7p	OK	5.7358	12.2136	1.09042	2.79678	0.0001	0.000273306	yes
C12orf5	C12orf5	C12orf5	12:4430358-4469194	MCF10p	MCF7p	OK	3.93944	2.08429	-0.918434	-2.35628	0.0003	0.000761817	yes
C12orf52	C12orf52	C12orf52	12:113623554-113630119	MCF10p	MCF7p	OK	12.5762	96.6521	2.9421	6.27683	5e-05	0.000142131	yes
C12orf60	C12orf60	C12orf60	12:14956505-14976792	MCF10p	MCF7p	OK	1.29621	0.224173	-2.53161	-2.78445	0.00125	0.00283544	yes
C12orf66	C12orf66	C12orf66	12:64586418-64616076	MCF10p	MCF7p	OK	2.12159	9.16923	2.11165	5.31677	5e-05	0.000142131	yes
C12orf73	C12orf73	C12orf73	12:104343979-104350993	MCF10p	MCF7p	OK	2.2136	6.0769	1.45694	3.81199	5e-05	0.000142131	yes
C12orf75	C12orf75	C12orf75	12:105724413-105765296	MCF10p	MCF7p	OK	21.8234	10.3352	-1.07831	-3.21523	0.0001	0.000273306	yes
C12orf76	C12orf76	C12orf76	12:110478982-110505500	MCF10p	MCF7p	OK	0.660664	1.821	1.46274	2.8218	0.0002	0.000523262	yes
C14orf1	C14orf1	C14orf1	14:76117232-76127538	MCF10p	MCF7p	OK	33.3163	94.2418	1.50014	3.97315	5e-05	0.000142131	yes
C14orf169	C14orf169	C14orf169	14:73945188-74025651	MCF10p	MCF7p	OK	9.3423	18.0427	0.949569	2.15563	0.0008	0.00187987	yes
C14orf2	C14orf2	C14orf2	14:104378624-104387903	MCF10p	MCF7p	OK	130.562	330.223	1.33871	2.92577	5e-05	0.000142131	yes
C14orf79	C14orf79	C14orf79	14:105452615-105461855	MCF10p	MCF7p	OK	6.99217	24.2417	1.79368	4.07986	5e-05	0.000142131	yes
C14orf80	C14orf80	C14orf80	14:105956191-105965585	MCF10p	MCF7p	OK	12.3945	57.3499	2.21009	3.97445	5e-05	0.000142131	yes
C14orf93	C14orf93	C14orf93	14:23456109-23479360	MCF10p	MCF7p	OK	1.67333	2.95795	0.821876	1.57787	0.0037	0.0076299	yes
C15orf23	C15orf23	C15orf23	15:40674921-40686489	MCF10p	MCF7p	OK	4.39887	11.343	1.3666	2.99214	5e-05	0.000142131	yes
C15orf41	C15orf41	C15orf41	15:36871811-37110707	MCF10p	MCF7p	OK	2.94861	1.69123	-0.801959	-1.75362	0.006	0.0118731	yes
C15orf48	C15orf48	C15orf48	15:45722726-45725647	MCF10p	MCF7p	OK	1.48151	10.1871	2.78161	5.16541	5e-05	0.000142131	yes
C15orf52	C15orf52	C15orf52	15:40623652-40633168	MCF10p	MCF7p	OK	6.92633	0.386146	-4.16487	-7.81726	5e-05	0.000142131	yes
C15orf59	C15orf59	C15orf59	15:74032140-74043816	MCF10p	MCF7p	OK	0	5.53533	inf	-nan	5e-05	0.000142131	yes
C15orf61	C15orf61	C15orf61	15:67547137-67819641	MCF10p	MCF7p	OK	4.61987	15.7345	1.76801	3.86817	5e-05	0.000142131	yes
C16orf13	C16orf13	C16orf13	16:684428-686347	MCF10p	MCF7p	OK	125.011	379.705	1.60282	2.60052	5e-05	0.000142131	yes
C16orf45	C16orf45	C16orf45	16:15528324-15682116	MCF10p	MCF7p	OK	7.40959	4.59823	-0.688313	-1.42004	0.00945	0.0179666	yes
C16orf46	C16orf46	C16orf46	16:81087101-81110872	MCF10p	MCF7p	OK	0.524192	1.41548	1.43313	2.20084	0.00035	0.000877867	yes
C16orf52	C16orf52	C16orf52	16:22019455-22095975	MCF10p	MCF7p	OK	1.39821	0.864088	-0.69433	-1.6656	0.01945	0.0344783	yes
C16orf55	C16orf55	C16orf55	16:89724209-89737675	MCF10p	MCF7p	OK	1.65116	9.158	2.47155	5.09491	5e-05	0.000142131	yes
C16orf59	C16orf59	C16orf59	16:2510114-2514964	MCF10p	MCF7p	OK	4.68101	14.6876	1.64971	3.6202	5e-05	0.000142131	yes
C16orf62	C16orf62	C16orf62	16:19566736-19712485	MCF10p	MCF7p	OK	11.8222	1.83339	-2.68891	-6.32487	5e-05	0.000142131	yes
C16orf72	C16orf72	C16orf72	16:9185536-9213555	MCF10p	MCF7p	OK	9.68118	18.8271	0.959552	2.46512	0.0005	0.00122003	yes
C16orf87	C16orf87	C16orf87	16:46835958-46865074	MCF10p	MCF7p	OK	1.66438	3.00904	0.854317	2.14606	0.0085	0.0162822	yes
C16orf88	C16orf88	C16orf88	16:19717673-19868861	MCF10p	MCF7p	OK	4.55412	12.7671	1.48718	3.04925	5e-05	0.000142131	yes
C16orf91	C16orf91	C16orf91	16:1469943-1479345	MCF10p	MCF7p	OK	10.3058	32.9682	1.67762	4.05587	5e-05	0.000142131	yes
C16orf95	C16orf95	C16orf95	16:87336403-87351026	MCF10p	MCF7p	OK	1.25914	2.95837	1.23236	1.80763	0.00215	0.00464397	yes
C17orf100	C17orf100	C17orf100	17:6555058-6556617	MCF10p	MCF7p	OK	0.085168	0.662908	2.96043	2.87469	0.00825	0.0158484	yes
C17orf53	C17orf53	C17orf53	17:42219273-42239844	MCF10p	MCF7p	OK	1.79961	5.32333	1.56464	3.03111	5e-05	0.000142131	yes
C17orf58	C17orf58	C17orf58	17:65987216-65989765	MCF10p	MCF7p	OK	2.02951	15.1942	2.90432	6.07468	5e-05	0.000142131	yes
C17orf59	C17orf59	C17orf59	17:8091650-8093564	MCF10p	MCF7p	OK	9.06681	16.9584	0.903333	1.99911	0.00105	0.0024147	yes
C17orf70	C17orf70	C17orf70	17:79506910-79519429	MCF10p	MCF7p	OK	23.8595	40.9968	0.780947	1.44238	0.0064	0.0125852	yes
C17orf82	C17orf82	C17orf82	17:59489111-59490641	MCF10p	MCF7p	OK	0.0637299	0.948036	3.8949	3.57183	0.00395	0.00810204	yes
C17orf85	C17orf85	C17orf85	17:3710041-3749545	MCF10p	MCF7p	OK	2.56711	3.80431	0.567494	1.40533	0.0264	0.0452217	yes
C17orf89	C17orf89	C17orf89	17:79213110-79215098	MCF10p	MCF7p	OK	31.8799	96.6727	1.60046	5.31927	5e-05	0.000142131	yes
C17orf96	C17orf96	C17orf96	17:36827955-36831187	MCF10p	MCF7p	OK	0.983412	6.54575	2.73469	5.72658	5e-05	0.000142131	yes
C17orf97	C17orf97	C17orf97	17:260117-264457	MCF10p	MCF7p	OK	1.3617	3.76382	1.46678	3.08345	5e-05	0.000142131	yes
C18orf25	C18orf25	C18orf25	18:43753987-43846955	MCF10p	MCF7p	OK	2.95546	5.02494	0.765721	1.92655	0.00295	0.00621845	yes
C18orf54	C18orf54	C18orf54	18:51885170-51908404	MCF10p	MCF7p	OK	0.171349	0.59684	1.8004	3.39585	5e-05	0.000142131	yes
C19orf21	C19orf21	C19orf21	19:751145-764318	MCF10p	MCF7p	OK	48.8133	29.8774	-0.708218	-1.42573	0.01055	0.0198507	yes
C19orf26	C19orf26	C19orf26	19:1229946-1237990	MCF10p	MCF7p	OK	0.942265	4.33548	2.20199	4.04844	5e-05	0.000142131	yes
C19orf33	C19orf33	C19orf33	19:38794199-38806606	MCF10p	MCF7p	OK	457.739	124.746	-1.87553	-1.60827	0.0086	0.016455	yes
C19orf43	C19orf43	C19orf43	19:12841453-12845529	MCF10p	MCF7p	OK	121.125	243.798	1.00919	2.55085	0.00075	0.00177165	yes
C19orf48	C19orf48	C19orf48	19:51300960-51307974	MCF10p	MCF7p	OK	63.3723	152.041	1.26254	2.61306	5e-05	0.000142131	yes
C19orf53	C19orf53	C19orf53	19:13885256-13889587	MCF10p	MCF7p	OK	79.4554	155.051	0.964523	2.17577	0.0017	0.00374706	yes
C19orf57	C19orf57	C19orf57	19:13993167-14016909	MCF10p	MCF7p	OK	0.297501	1.02622	1.78638	2.68691	0.00015	0.000399348	yes
C19orf60	C19orf60	C19orf60	19:18699494-18703147	MCF10p	MCF7p	OK	25.992	50.8933	0.969407	1.87496	0.0009	0.0020944	yes
C19orf66	C19orf66	C19orf66	19:10196805-10213425	MCF10p	MCF7p	OK	5.92702	2.67076	-1.15006	-2.20847	0.00025	0.000643089	yes
C19orf81	C19orf81	C19orf81	19:51152701-51162567	MCF10p	MCF7p	OK	0	3.42559	inf	-nan	5e-05	0.000142131	yes
C1D	C1D	C1D	2:68269331-68290159	MCF10p	MCF7p	OK	9.06909	4.27279	-1.08578	-2.45402	0.0001	0.000273306	yes
C1GALT1	C1GALT1	C1GALT1	7:7222245-7288251	MCF10p	MCF7p	OK	3.60384	0.377685	-3.25428	-7.19624	5e-05	0.000142131	yes
C1GALT1C1	C1GALT1C1	C1GALT1C1	X:119759528-119764005	MCF10p	MCF7p	OK	33.7775	7.16192	-2.23764	-5.6449	5e-05	0.000142131	yes
C1QL4	C1QL4	C1QL4	12:49726199-49730971	MCF10p	MCF7p	OK	0.0333661	1.96259	5.87823	4.03352	0.0185	0.0329503	yes
C1QTNF1	C1QTNF1	C1QTNF1	17:77015290-77045870	MCF10p	MCF7p	OK	1.4691	0.140944	-3.38174	-3.88451	5e-05	0.000142131	yes
C1QTNF2	C1QTNF2	C1QTNF2	5:159774760-159797648	MCF10p	MCF7p	OK	0.50422	0.0633914	-2.99169	-3.01327	0.0012	0.00273075	yes
C1QTNF6	C1QTNF6	C1QTNF6	22:37576205-37584330	MCF10p	MCF7p	OK	0.0919953	149.243	10.6638	10.176	5e-05	0.000142131	yes
C1R	C1R	C1R	12:7241204-7245043	MCF10p	MCF7p	OK	15.1524	0.477118	-4.98906	-8.55205	5e-05	0.000142131	yes
C1RL	C1RL	C1RL	12:7247145-7274447	MCF10p	MCF7p	OK	4.0151	0.116968	-5.10125	-7.05603	5e-05	0.000142131	yes
C1S	C1S	C1S	12:7167979-7178336	MCF10p	MCF7p	OK	5.11852	1.1644	-2.13614	-4.3161	5e-05	0.000142131	yes
C1orf106	C1orf106	C1orf106	1:200860626-200884864	MCF10p	MCF7p	OK	36.3163	3.43499	-3.40224	-6.823	5e-05	0.000142131	yes
C1orf112	C1orf112	C1orf112	1:169764549-169863100	MCF10p	MCF7p	OK	5.98958	2.84662	-1.0732	-2.17635	0.0018	0.00394361	yes
C1orf115	C1orf115	C1orf115	1:220863627-220872499	MCF10p	MCF7p	OK	2.68272	1.30963	-1.03454	-2.21988	0.0001	0.000273306	yes
C1orf116	C1orf116	C1orf116	1:207191865-207206101	MCF10p	MCF7p	OK	77.0805	0.0394327	-10.9328	-11.8909	5e-05	0.000142131	yes
C1orf170	C1orf170	C1orf170	1:910578-917473	MCF10p	MCF7p	OK	1.82513	0.648555	-1.4927	-2.64815	5e-05	0.000142131	yes
C1orf172	C1orf172	C1orf172	1:27276046-27286901	MCF10p	MCF7p	OK	7.31924	17.9106	1.29104	2.83932	5e-05	0.000142131	yes
C1orf210	C1orf210	C1orf210	1:43747553-43751288	MCF10p	MCF7p	OK	0.482302	6.20148	3.6846	5.60637	5e-05	0.000142131	yes
C1orf226	C1orf226	C1orf226	1:162348695-162356608	MCF10p	MCF7p	OK	1.75956	8.57671	2.28521	4.55389	5e-05	0.000142131	yes
C1orf233	C1orf233	C1orf233	1:1533387-1535476	MCF10p	MCF7p	OK	30.2714	103.077	1.76769	3.74304	5e-05	0.000142131	yes
C1orf27	C1orf27	C1orf27	1:186344889-186390503	MCF10p	MCF7p	OK	5.26358	2.14099	-1.29777	-3.10309	5e-05	0.000142131	yes
C1orf35	C1orf35	C1orf35	1:228288427-228291022	MCF10p	MCF7p	OK	17.0195	33.2044	0.964183	2.29431	0.0004	0.000993108	yes
C1orf53	C1orf53	C1orf53	1:197871681-197876497	MCF10p	MCF7p	OK	5.095	9.87442	0.954613	2.64987	0.00175	0.00384407	yes
C1orf63	C1orf63	C1orf63	1:25568739-25573985	MCF10p	MCF7p	OK	1.7862	3.00924	0.752508	1.75398	0.018	0.0321362	yes
C1orf74	C1orf74	C1orf74	1:209929393-209957890	MCF10p	MCF7p	OK	12.7802	3.62854	-1.81645	-3.69796	5e-05	0.000142131	yes
C20orf112	C20orf112	C20orf112	20:31030861-31172875	MCF10p	MCF7p	OK	1.75188	13.3798	2.93309	6.27998	5e-05	0.000142131	yes
C20orf194	C20orf194	C20orf194	20:3229947-3388309	MCF10p	MCF7p	OK	1.53423	0.753616	-1.02562	-2.27968	0.0002	0.000523262	yes
C20orf195	C20orf195	C20orf195	20:62184372-62188036	MCF10p	MCF7p	OK	0	0.455577	inf	-nan	5e-05	0.000142131	yes
C20orf24	C20orf24	C20orf24	20:35201875-35274619	MCF10p	MCF7p	OK	180.421	316.904	0.812681	1.80433	0.0172	0.0308757	yes
C20orf27	C20orf27	C20orf27	20:3734145-3749035	MCF10p	MCF7p	OK	50.9481	274.824	2.43141	4.2427	5e-05	0.000142131	yes
C20orf72	C20orf72	C20orf72	20:17949761-17971761	MCF10p	MCF7p	OK	2.4575	4.55379	0.889877	2.08899	0.00115	0.00262807	yes
C20orf96	C20orf96	C20orf96	20:251503-271419	MCF10p	MCF7p	OK	0.892872	5.63212	2.65715	4.53815	5e-05	0.000142131	yes
C21orf119	C21orf119	C21orf119	21:33765441-33766269	MCF10p	MCF7p	OK	0.875888	1.74688	0.995964	1.70289	0.0292	0.0495393	yes
C21orf2	C21orf2	C21orf2	21:45748826-45759285	MCF10p	MCF7p	OK	7.93215	17.7478	1.16185	2.29047	5e-05	0.000142131	yes
C21orf33	C21orf33	C21orf33	21:45553493-45565605	MCF10p	MCF7p	OK	50.9833	253.553	2.31419	4.5375	5e-05	0.000142131	yes
C21orf58	C21orf58	C21orf58	21:47721046-47743785	MCF10p	MCF7p	OK	0.270252	2.80071	3.37342	5.47808	5e-05	0.000142131	yes
C21orf67	C21orf67	C21orf67	21:46353198-46359828	MCF10p	MCF7p	OK	3.39181	5.95324	0.811621	1.3958	0.00745	0.0144558	yes
C21orf88	C21orf88	C21orf88	21:40969073-40984749	MCF10p	MCF7p	OK	0	0.915201	inf	-nan	5e-05	0.000142131	yes
C21orf91	C21orf91	C21orf91	21:19149720-19191703	MCF10p	MCF7p	OK	1.24317	0.605484	-1.03786	-2.37652	0.00105	0.0024147	yes
C22orf28	C22orf28	C22orf28	22:32783561-32808274	MCF10p	MCF7p	OK	59.0962	30.4879	-0.954829	-2.33862	0.00045	0.00110745	yes
C22orf32	C22orf32	C22orf32	22:42475694-42480288	MCF10p	MCF7p	OK	21.7938	42.0043	0.946618	2.55731	0.00035	0.000877867	yes
C22orf39	C22orf39	C22orf39	22:19428408-19435755	MCF10p	MCF7p	OK	4.25683	7.72097	0.859004	1.89326	0.00175	0.00384407	yes
C2CD2	C2CD2	C2CD2	21:43305218-43373999	MCF10p	MCF7p	OK	8.23425	0.564142	-3.86751	-8.29453	5e-05	0.000142131	yes
C2CD2L	C2CD2L	C2CD2L	11:118978092-118987827	MCF10p	MCF7p	OK	4.62357	17.0024	1.87866	3.84094	5e-05	0.000142131	yes
C2CD4C	C2CD4C	C2CD4C	19:405442-409170	MCF10p	MCF7p	OK	1.19108	2.16379	0.861288	1.60922	0.0047	0.00950725	yes
C2orf15	C2orf15	C2orf15	2:99613723-99771187	MCF10p	MCF7p	OK	0.35696	2.5103	2.81402	3.63501	0.0001	0.000273306	yes
C2orf18	C2orf18	C2orf18	2:26987141-27004099	MCF10p	MCF7p	OK	27.6582	53.2675	0.945547	2.07266	0.0007	0.00166493	yes
C2orf27A	C2orf27A	C2orf27A	2:132480063-132524977	MCF10p	MCF7p	OK	0.113957	0.9429	3.04861	3.0818	0.0021	0.00454472	yes
C2orf44	C2orf44	C2orf44	2:24252205-24270296	MCF10p	MCF7p	OK	3.38472	1.9368	-0.80536	-1.83889	0.003	0.00631396	yes
C2orf68	C2orf68	C2orf68	2:85829964-85876407	MCF10p	MCF7p	OK	3.60457	10.416	1.53091	1.62454	0.0144	0.0263121	yes
C2orf81	C2orf81	C2orf81	2:74641302-74644844	MCF10p	MCF7p	OK	1.06852	2.54311	1.25098	2.38612	0.0001	0.000273306	yes
C3	C3	C3	19:6677845-6720662	MCF10p	MCF7p	OK	224.68	2.72949	-6.36309	-11.6413	5e-05	0.000142131	yes
C3orf14	C3orf14	C3orf14	3:62305395-62319321	MCF10p	MCF7p	OK	0	44.6507	inf	-nan	5e-05	0.000142131	yes
C3orf17	C3orf17	C3orf17	3:112721290-112738555	MCF10p	MCF7p	OK	5.09861	2.98345	-0.773124	-1.95103	0.0028	0.00593475	yes
C3orf33	C3orf33	C3orf33	3:155480400-155524055	MCF10p	MCF7p	OK	0.845909	1.48755	0.814364	1.74897	0.01845	0.0328786	yes
C3orf37	C3orf37	C3orf37	3:128997683-129024136	MCF10p	MCF7p	OK	44.8557	95.7052	1.09331	2.31122	0.00015	0.000399348	yes
C3orf52	C3orf52	C3orf52	3:111805181-111837073	MCF10p	MCF7p	OK	6.7533	4.50185	-0.585074	-1.36153	0.02565	0.0440827	yes
C3orf58	C3orf58	C3orf58	3:143690639-143711210	MCF10p	MCF7p	OK	3.32753	1.81753	-0.872472	-2.06722	0.00245	0.00523573	yes
C3orf62	C3orf62	C3orf62	3:49306029-49314508	MCF10p	MCF7p	OK	2.61864	0.637414	-2.03851	-3.93813	5e-05	0.000142131	yes
C3orf67	C3orf67	C3orf67	3:58727736-59035715	MCF10p	MCF7p	OK	0.742097	0.156313	-2.24717	-3.13238	0.0002	0.000523262	yes
C4orf27	C4orf27	C4orf27	4:170650618-170679093	MCF10p	MCF7p	OK	5.69244	2.52666	-1.17181	-2.96236	0.0001	0.000273306	yes
C4orf3	C4orf3	C4orf3	4:120217573-120225600	MCF10p	MCF7p	OK	15.5309	7.94704	-0.966656	-2.36743	0.0006	0.00144287	yes
C4orf32	C4orf32	C4orf32	4:113066552-113110237	MCF10p	MCF7p	OK	1.61197	4.91877	1.60947	4.2976	5e-05	0.000142131	yes
C4orf33	C4orf33	C4orf33	4:130014828-130033843	MCF10p	MCF7p	OK	1.5553	0.36021	-2.11028	-3.29713	0.00015	0.000399348	yes
C4orf36	C4orf36	C4orf36	4:87797357-87813575	MCF10p	MCF7p	OK	0.669742	0.20454	-1.71122	-1.94464	0.0205	0.036121	yes
C4orf46	C4orf46	C4orf46	4:159587830-159593202	MCF10p	MCF7p	OK	0.771604	1.24242	0.687217	1.63468	0.0283	0.0481822	yes
C5orf15	C5orf15	C5orf15	5:133291197-133304406	MCF10p	MCF7p	OK	35.9177	14.1762	-1.34122	-3.8031	5e-05	0.000142131	yes
C5orf22	C5orf22	C5orf22	5:31532372-31555165	MCF10p	MCF7p	OK	6.63795	3.84298	-0.788514	-2.03658	0.00385	0.00791379	yes
C5orf28	C5orf28	C5orf28	5:43444353-43483992	MCF10p	MCF7p	OK	2.87665	1.63963	-0.811015	-2.13769	0.00535	0.0107048	yes
C5orf30	C5orf30	C5orf30	5:102594441-102614361	MCF10p	MCF7p	OK	1.87676	5.12544	1.44943	3.70758	5e-05	0.000142131	yes
C5orf4	C5orf4	C5orf4	5:154198051-154230213	MCF10p	MCF7p	OK	4.52644	0.296454	-3.9325	-6.47494	5e-05	0.000142131	yes
C5orf42	C5orf42	C5orf42	5:37106329-37249530	MCF10p	MCF7p	OK	1.19198	0.25959	-2.19905	-4.77418	5e-05	0.000142131	yes
C5orf46	C5orf46	C5orf46	5:147272270-147286101	MCF10p	MCF7p	OK	10.5653	0	-inf	-nan	5e-05	0.000142131	yes
C5orf49	C5orf49	C5orf49	5:7830490-7851603	MCF10p	MCF7p	OK	0	0.839181	inf	-nan	5e-05	0.000142131	yes
C5orf55	C5orf55	C5orf55	5:441612-443258	MCF10p	MCF7p	OK	0.352859	1.92883	2.45056	4.04345	5e-05	0.000142131	yes
C6orf1	C6orf1	C6orf1	6:34214156-34216904	MCF10p	MCF7p	OK	16.0302	28.2363	0.816758	1.58984	0.0028	0.00593475	yes
C6orf106	C6orf106	C6orf106	6:34555064-34664625	MCF10p	MCF7p	OK	32.6962	66.8709	1.03226	2.11647	0.00015	0.000399348	yes
C6orf108	C6orf108	C6orf108	6:43193366-43197211	MCF10p	MCF7p	OK	73.8893	265.589	1.84576	3.34931	5e-05	0.000142131	yes
C6orf120	C6orf120	C6orf120	6:170102256-170124106	MCF10p	MCF7p	OK	4.08409	7.98566	0.967395	1.84126	0.00845	0.0161979	yes
C6orf136	C6orf136	C6orf136	6:30614815-30640830	MCF10p	MCF7p	OK	6.36648	22.8401	1.843	2.07884	0.004	0.00819711	yes
C6orf165	C6orf165	C6orf165	6:88117689-88174191	MCF10p	MCF7p	OK	0.0466349	1.23106	4.72234	4.1671	0.00335	0.00697326	yes
C6orf170	C6orf170	C6orf170	6:121400626-121655644	MCF10p	MCF7p	OK	0.557352	0.169444	-1.71778	-3.12247	0.00015	0.000399348	yes
C6orf203	C6orf203	C6orf203	6:107349406-107372546	MCF10p	MCF7p	OK	9.44633	4.99105	-0.920409	-1.92899	0.00195	0.00424258	yes
C6orf211	C6orf211	C6orf211	6:151773421-151791232	MCF10p	MCF7p	OK	7.07583	28.2975	1.9997	5.36635	5e-05	0.000142131	yes
C6orf225	C6orf225	C6orf225	6:112391859-112423993	MCF10p	MCF7p	OK	3.61141	0.662535	-2.44649	-3.77187	5e-05	0.000142131	yes
C6orf226	C6orf226	C6orf226	6:42858002-42858554	MCF10p	MCF7p	OK	6.08891	27.4031	2.17008	6.31724	5e-05	0.000142131	yes
C6orf47	C6orf47	C6orf47	6:31626074-31628549	MCF10p	MCF7p	OK	6.64044	18.1146	1.44781	3.27928	5e-05	0.000142131	yes
C6orf48	C6orf48	C6orf48	6:31802692-31807541	MCF10p	MCF7p	OK	46.5943	90.9634	0.965132	2.02725	0.0003	0.000761817	yes
C6orf52	C6orf52	C6orf52	6:10671650-10695030	MCF10p	MCF7p	OK	5.29534	1.68268	-1.65396	-2.31105	0.00065	0.00155589	yes
C6orf70	C6orf70	C6orf70	6:170151720-170181617	MCF10p	MCF7p	OK	11.677	3.60998	-1.69361	-4.45271	5e-05	0.000142131	yes
C7orf10	C7orf10	C7orf10	7:40174574-40900366	MCF10p	MCF7p	OK	3.10806	0.122115	-4.6697	-4.36154	5e-05	0.000142131	yes
C7orf13	C7orf13	C7orf13	7:156431059-156433348	MCF10p	MCF7p	OK	1.67238	8.57161	2.35766	5.87546	5e-05	0.000142131	yes
C7orf23	C7orf23	C7orf23	7:86781676-86849031	MCF10p	MCF7p	OK	2.63213	6.86002	1.38198	1.67394	0.01115	0.0208515	yes
C7orf25	C7orf25	C7orf25	7:42948871-42951689	MCF10p	MCF7p	OK	8.42889	5.46943	-0.623952	-1.4208	0.01845	0.0328786	yes
C7orf26	C7orf26	C7orf26	7:6629914-6648355	MCF10p	MCF7p	OK	19.6637	55.6158	1.49996	3.60092	5e-05	0.000142131	yes
C7orf29	C7orf29	C7orf29	7:149944300-150035245	MCF10p	MCF7p	OK	0.868696	4.17291	2.26413	2.21862	0.00015	0.000399348	yes
C7orf41	C7orf41	C7orf41	7:30174551-30202381	MCF10p	MCF7p	OK	1.67444	0.375386	-2.15723	-4.72252	5e-05	0.000142131	yes
C7orf43	C7orf43	C7orf43	7:99752042-99756302	MCF10p	MCF7p	OK	18.2141	32.2979	0.826387	1.66564	0.0032	0.006691	yes
C7orf49	C7orf49	C7orf49	7:134671258-134855578	MCF10p	MCF7p	OK	13.0922	28.684	1.13154	2.213	5e-05	0.000142131	yes
C7orf50	C7orf50	C7orf50	7:1036622-1177893	MCF10p	MCF7p	OK	59.1407	338.906	2.51866	5.02131	5e-05	0.000142131	yes
C7orf55	C7orf55	C7orf55	7:139025104-139112272	MCF10p	MCF7p	OK	3.26522	23.3075	2.83554	2.37332	0.00805	0.0155128	yes
C7orf60	C7orf60	C7orf60	7:112459201-112579932	MCF10p	MCF7p	OK	5.3791	1.38514	-1.95734	-5.03622	5e-05	0.000142131	yes
C7orf73	C7orf73	C7orf73	7:135347220-135361160	MCF10p	MCF7p	OK	14.4583	23.413	0.69541	2.02954	0.00745	0.0144558	yes
C8G	C8G	C8G	9:139839697-139841426	MCF10p	MCF7p	OK	0.278412	0.897413	1.68855	2.08546	0.01865	0.033178	yes
C8orf33	C8orf33	C8orf33	8:146277823-146281416	MCF10p	MCF7p	OK	32.8989	66.0082	1.00461	2.46526	0.0003	0.000761817	yes
C8orf37	C8orf37	C8orf37	8:96257140-96822371	MCF10p	MCF7p	OK	0.174543	0.698609	2.0009	3.15685	5e-05	0.000142131	yes
C8orf4	C8orf4	C8orf4	8:40010986-40012827	MCF10p	MCF7p	OK	0	2.32357	inf	-nan	5e-05	0.000142131	yes
C8orf42	C8orf42	C8orf42	8:439789-495781	MCF10p	MCF7p	OK	2.86406	0	-inf	-nan	5e-05	0.000142131	yes
C8orf47	C8orf47	C8orf47	8:99076749-99105838	MCF10p	MCF7p	OK	1.66186	0	-inf	-nan	5e-05	0.000142131	yes
C8orf48	C8orf48	C8orf48	8:13424351-13425797	MCF10p	MCF7p	OK	0.77811	0.294146	-1.40344	-2.09053	0.0079	0.0152478	yes
C8orf58	C8orf58	C8orf58	8:22457113-22461663	MCF10p	MCF7p	OK	11.5588	5.24302	-1.14053	-2.25838	5e-05	0.000142131	yes
C8orf73	C8orf73	C8orf73	8:144648361-144654928	MCF10p	MCF7p	OK	6.28913	1.1787	-2.41566	-4.72051	5e-05	0.000142131	yes
C8orf82	C8orf82	C8orf82	8:145743362-145754458	MCF10p	MCF7p	OK	14.9562	51.6653	1.78845	1.71979	0.01	0.0189029	yes
C9orf114	C9orf114	C9orf114	9:131580778-131592100	MCF10p	MCF7p	OK	10.1793	25.5165	1.32579	2.11921	5e-05	0.000142131	yes
C9orf116	C9orf116	C9orf116	9:138387025-138391761	MCF10p	MCF7p	OK	3.91617	33.2758	3.08696	5.51726	5e-05	0.000142131	yes
C9orf123	C9orf123	C9orf123	9:7796489-7799799	MCF10p	MCF7p	OK	18.7303	32.3992	0.790583	2.24301	0.00445	0.00904909	yes
C9orf152	C9orf152	C9orf152	9:112961840-112970413	MCF10p	MCF7p	OK	0	1.04474	inf	-nan	5e-05	0.000142131	yes
C9orf156	C9orf156	C9orf156	9:100666771-100684852	MCF10p	MCF7p	OK	6.06633	3.55344	-0.771608	-1.88013	0.00505	0.0101588	yes
C9orf16	C9orf16	C9orf16	9:130922538-130926207	MCF10p	MCF7p	OK	73.7554	156.634	1.08658	2.77563	0.00035	0.000877867	yes
C9orf169	C9orf169	C9orf169	9:140118566-140124090	MCF10p	MCF7p	OK	7.14484	1.56443	-2.19126	-3.00912	0.0008	0.00187987	yes
C9orf172	C9orf172	C9orf172	9:139738866-139741797	MCF10p	MCF7p	OK	0.398829	2.21734	2.47499	4.35669	5e-05	0.000142131	yes
C9orf40	C9orf40	C9orf40	9:77561498-77567802	MCF10p	MCF7p	OK	1.06258	1.83263	0.786337	1.86413	0.0154	0.0279536	yes
C9orf64	C9orf64	C9orf64	9:86553225-86571663	MCF10p	MCF7p	OK	0.0774451	4.74829	5.93809	6.79073	5e-05	0.000142131	yes
C9orf85	C9orf85	C9orf85	9:74526422-74588373	MCF10p	MCF7p	OK	1.80072	0.993131	-0.858516	-1.72197	0.0193	0.0342439	yes
C9orf89	C9orf89	C9orf89	9:95858449-95875565	MCF10p	MCF7p	OK	45.9132	96.8152	1.07632	2.72816	0.0003	0.000761817	yes
C9orf91	C9orf91	C9orf91	9:117373705-117408703	MCF10p	MCF7p	OK	1.00607	6.45072	2.68073	6.0628	5e-05	0.000142131	yes
CA11	CA11	CA11	19:49141271-49185502	MCF10p	MCF7p	OK	0.428015	1.91812	2.16396	3.37695	5e-05	0.000142131	yes
CA12	CA12	CA12	15:63615729-63674075	MCF10p	MCF7p	OK	9.61384	112.769	3.55211	7.2636	5e-05	0.000142131	yes
CA13	CA13	CA13	8:86157715-86196302	MCF10p	MCF7p	OK	1.66562	0.0343778	-5.59844	-6.26739	0.0032	0.006691	yes
CA2	CA2	CA2	8:86376130-86393721	MCF10p	MCF7p	OK	33.3958	3.42732	-3.28452	-8.24899	5e-05	0.000142131	yes
CA4	CA4	CA4	17:58227301-58236907	MCF10p	MCF7p	OK	0	3.01773	inf	-nan	5e-05	0.000142131	yes
CA8	CA8	CA8	8:61101422-61193954	MCF10p	MCF7p	OK	0.527862	3.29515	2.64211	5.33853	5e-05	0.000142131	yes
CA9	CA9	CA9	9:35673914-35681156	MCF10p	MCF7p	OK	5.86493	0	-inf	-nan	5e-05	0.000142131	yes
CAB39	CAB39	CAB39	2:231577556-231685790	MCF10p	MCF7p	OK	23.4717	7.37363	-1.67048	-4.00675	5e-05	0.000142131	yes
CAB39L	CAB39L	CAB39L	13:49882785-50018221	MCF10p	MCF7p	OK	1.1636	2.40356	1.04658	2.29937	0.00055	0.00133334	yes
CABLES1	CABLES1	CABLES1	18:20714527-20840434	MCF10p	MCF7p	OK	1.50202	8.90379	2.56751	5.61691	5e-05	0.000142131	yes
CABLES2	CABLES2	CABLES2	20:60963685-60982339	MCF10p	MCF7p	OK	2.32732	20.7163	3.15402	6.89247	5e-05	0.000142131	yes
CABP1	CABP1	CABP1	12:121078421-121105127	MCF10p	MCF7p	OK	0	0.488043	inf	-nan	5e-05	0.000142131	yes
CACFD1	CACFD1	CACFD1	9:136325086-136335909	MCF10p	MCF7p	OK	24.4346	42.4173	0.795724	1.42495	0.00445	0.00904909	yes
CACHD1	CACHD1	CACHD1	1:64936475-65158741	MCF10p	MCF7p	OK	0.79258	0.438104	-0.855282	-1.61553	0.0061	0.0120604	yes
CACNA1D	CACNA1D	CACNA1D	3:53529030-53846492	MCF10p	MCF7p	OK	0.0985859	0.838345	3.08809	4.89222	5e-05	0.000142131	yes
CACNA1H	CACNA1H	CACNA1H	16:1203240-1275254	MCF10p	MCF7p	OK	0	18.0879	inf	-nan	5e-05	0.000142131	yes
CACNA2D1	CACNA2D1	CACNA2D1	7:81579417-82073031	MCF10p	MCF7p	OK	0	1.45905	inf	-nan	5e-05	0.000142131	yes
CACNB3	CACNB3	CACNB3	12:49208214-49222726	MCF10p	MCF7p	OK	13.4732	45.0927	1.7428	3.35579	5e-05	0.000142131	yes
CACNG1	CACNG1	CACNG1	17:65040651-65052913	MCF10p	MCF7p	OK	0	0.691066	inf	-nan	5e-05	0.000142131	yes
CACNG4	CACNG4	CACNG4	17:64960979-65029518	MCF10p	MCF7p	OK	0	60.0703	inf	-nan	5e-05	0.000142131	yes
CACNG6	CACNG6	CACNG6	19:54495541-54515920	MCF10p	MCF7p	OK	0	0.573426	inf	-nan	5e-05	0.000142131	yes
CADM1	CADM1	CADM1	11:115044344-115375241	MCF10p	MCF7p	OK	0	1.18294	inf	-nan	5e-05	0.000142131	yes
CADM4	CADM4	CADM4	19:44126521-44143991	MCF10p	MCF7p	OK	2.20795	11.083	2.32757	5.08211	5e-05	0.000142131	yes
CADPS2	CADPS2	CADPS2	7:121958477-122526813	MCF10p	MCF7p	OK	2.69399	1.29734	-1.05419	-2.5029	5e-05	0.000142131	yes
CALB2	CALB2	CALB2	16:71392615-71424341	MCF10p	MCF7p	OK	0.0472784	7.1173	7.23401	3.60329	0.0012	0.00273075	yes
CALCOCO1	CALCOCO1	CALCOCO1	12:54104901-54121307	MCF10p	MCF7p	OK	15.6723	5.42598	-1.53027	-3.15639	5e-05	0.000142131	yes
CALD1	CALD1	CALD1	7:134464163-134655480	MCF10p	MCF7p	OK	35.8816	0.600782	-5.90026	-12.1924	5e-05	0.000142131	yes
CALHM3	CALHM3	CALHM3	10:105232560-105238997	MCF10p	MCF7p	OK	1.16928	0.0374888	-4.96301	-3.7257	0.0206	0.0362592	yes
CALM1	CALM1	CALM1	14:90863326-90874619	MCF10p	MCF7p	OK	35.2099	83.667	1.24868	2.97961	5e-05	0.000142131	yes
CALM2	CALM2	CALM2	2:47387220-47403740	MCF10p	MCF7p	OK	378.362	170.908	-1.14654	-2.90877	0.00025	0.000643089	yes
CALM3	CALM3	CALM3	19:47104511-47114039	MCF10p	MCF7p	OK	117.2	213.877	0.867806	1.79554	0.00435	0.00886581	yes
CALML5	CALML5	CALML5	10:5540657-5541533	MCF10p	MCF7p	OK	0.445846	11.1657	4.64638	7.23045	5e-05	0.000142131	yes
CALR	CALR	CALR	19:13049413-13055304	MCF10p	MCF7p	OK	596.565	261.826	-1.18807	-2.30359	0.0002	0.000523262	yes
CALU	CALU	CALU	7:128379345-128415844	MCF10p	MCF7p	OK	61.2638	16.2402	-1.91546	-4.3996	5e-05	0.000142131	yes
CAMK1D	CAMK1D	CAMK1D	10:12391582-12871735	MCF10p	MCF7p	OK	2.57584	5.3692	1.05966	2.21191	0.0004	0.000993108	yes
CAMK2B	CAMK2B	CAMK2B	7:44256748-44365230	MCF10p	MCF7p	OK	0.995131	1.75238	0.81636	1.4711	0.005	0.0100642	yes
CAMK2D	CAMK2D	CAMK2D	4:114372187-114683083	MCF10p	MCF7p	OK	8.34158	1.87594	-2.15271	-4.66252	5e-05	0.000142131	yes
CAMK2G	CAMK2G	CAMK2G	10:75572258-75634349	MCF10p	MCF7p	OK	4.9485	9.85726	0.994196	2.18816	0.0001	0.000273306	yes
CAMK2N1	CAMK2N1	CAMK2N1	1:20808883-20812728	MCF10p	MCF7p	OK	12.1864	5.17672	-1.23516	-3.45194	5e-05	0.000142131	yes
CAMKK1	CAMKK1	CAMKK1	17:3763608-3796337	MCF10p	MCF7p	OK	3.72965	1.70042	-1.13315	-2.20845	5e-05	0.000142131	yes
CAMKK2	CAMKK2	CAMKK2	12:121675494-121736111	MCF10p	MCF7p	OK	13.166	29.1343	1.14591	2.43553	5e-05	0.000142131	yes
CAMLG	CAMLG	CAMLG	5:134074169-134087850	MCF10p	MCF7p	OK	17.3155	11.425	-0.599866	-1.64335	0.0188	0.0334184	yes
CAMP	CAMP	CAMP	3:48264836-48266981	MCF10p	MCF7p	OK	1.34575	0.415821	-1.69438	-2.29531	0.0058	0.011523	yes
CAMSAP3	CAMSAP3	CAMSAP3	19:7660787-7683196	MCF10p	MCF7p	OK	4.85216	12.468	1.36154	2.5847	5e-05	0.000142131	yes
CANT1	CANT1	CANT1	17:76987797-77005899	MCF10p	MCF7p	OK	18.5815	51.36	1.46678	3.06867	5e-05	0.000142131	yes
CANX	CANX	CANX	5:179125929-179158642	MCF10p	MCF7p	OK	149.416	76.6619	-0.962753	-1.96299	0.00235	0.00503641	yes
CAP1	CAP1	CAP1	1:40506254-40538321	MCF10p	MCF7p	OK	349.692	27.8601	-3.64981	-7.25451	5e-05	0.000142131	yes
CAP2	CAP2	CAP2	6:17393735-17558023	MCF10p	MCF7p	OK	2.96451	6.49542	1.13163	2.74765	5e-05	0.000142131	yes
CAPG	CAPG	CAPG	2:85621870-85641197	MCF10p	MCF7p	OK	559.365	12.9259	-5.43545	-9.53089	5e-05	0.000142131	yes
CAPN1	CAPN1	CAPN1	11:64948685-64979477	MCF10p	MCF7p	OK	248.463	80.7163	-1.6221	-2.87832	5e-05	0.000142131	yes
CAPN13	CAPN13	CAPN13	2:30945636-31030311	MCF10p	MCF7p	OK	0.0458431	2.47558	5.75492	5.39163	0.0009	0.0020944	yes
CAPN2	CAPN2	CAPN2	1:223889294-223963720	MCF10p	MCF7p	OK	461.081	5.40107	-6.41563	-12.2985	5e-05	0.000142131	yes
CAPN7	CAPN7	CAPN7	3:15247732-15294423	MCF10p	MCF7p	OK	4.33169	7.32464	0.757827	1.92491	0.0046	0.00932878	yes
CAPN8	CAPN8	CAPN8	1:223714971-223853436	MCF10p	MCF7p	OK	0.773926	0.217188	-1.83325	-2.63805	0.0003	0.000761817	yes
CAPN9	CAPN9	CAPN9	1:230883129-230937749	MCF10p	MCF7p	OK	0.0941264	0.380409	2.01488	2.07456	0.00105	0.0024147	yes
CAPRIN1	CAPRIN1	CAPRIN1	11:34073229-34124157	MCF10p	MCF7p	OK	55.7208	33.4752	-0.735124	-1.60453	0.0099	0.018727	yes
CAPRIN2	CAPRIN2	CAPRIN2	12:30862485-30907448	MCF10p	MCF7p	OK	3.78149	0.315656	-3.58253	-6.6475	5e-05	0.000142131	yes
CAPZA1	CAPZA1	CAPZA1	1:113162074-113214241	MCF10p	MCF7p	OK	81.3322	25.9782	-1.64653	-4.13832	5e-05	0.000142131	yes
CAPZA2	CAPZA2	CAPZA2	7:116502562-116559313	MCF10p	MCF7p	OK	36.7508	21.9449	-0.743893	-2.04877	0.00555	0.0110622	yes
CAPZB	CAPZB	CAPZB	1:19665266-19812066	MCF10p	MCF7p	OK	185.758	117.425	-0.661686	-1.42854	0.016	0.0289258	yes
CARD10	CARD10	CARD10	22:37886399-37915210	MCF10p	MCF7p	OK	13.1669	2.81078	-2.22787	-4.54699	5e-05	0.000142131	yes
CARD16	CARD16	CARD16	11:104912052-104916051	MCF10p	MCF7p	OK	8.34041	0	-inf	-nan	5e-05	0.000142131	yes
CARD6	CARD6	CARD6	5:40841409-40855456	MCF10p	MCF7p	OK	5.41106	0.0409759	-7.04499	-8.12635	0.0002	0.000523262	yes
CARHSP1	CARHSP1	CARHSP1	16:8946801-8962863	MCF10p	MCF7p	OK	9.74768	33.2146	1.76869	3.75799	5e-05	0.000142131	yes
CARKD	CARKD	CARKD	13:111267806-111292343	MCF10p	MCF7p	OK	8.02929	12.1426	0.596736	1.31574	0.0245	0.0423656	yes
CARS	CARS	CARS	11:3022151-3078681	MCF10p	MCF7p	OK	30.6381	8.78056	-1.80294	-3.88444	5e-05	0.000142131	yes
CARS2	CARS2	CARS2	13:111293756-111358480	MCF10p	MCF7p	OK	40.1594	20.6269	-0.961212	-2.43526	0.0002	0.000523262	yes
CASC5	CASC5	CASC5	15:40886446-40954881	MCF10p	MCF7p	OK	0.117574	0.496442	2.07805	3.61425	5e-05	0.000142131	yes
CASK	CASK	CASK	X:41374186-41782287	MCF10p	MCF7p	OK	2.78194	8.72767	1.64951	4.03451	5e-05	0.000142131	yes
CASKIN1	CASKIN1	CASKIN1	16:2205798-2246465	MCF10p	MCF7p	OK	1.28241	5.27011	2.03898	1.47356	0.0103	0.0194318	yes
CASKIN2	CASKIN2	CASKIN2	17:73452663-73511627	MCF10p	MCF7p	OK	7.43201	28.2155	1.92466	1.84788	0.00165	0.0036476	yes
CASP1	CASP1	CASP1	11:104896234-104905884	MCF10p	MCF7p	OK	6.03884	0	-inf	-nan	5e-05	0.000142131	yes
CASP3	CASP3	CASP3	4:185548849-185570629	MCF10p	MCF7p	OK	7.62926	1.27707	-2.5787	-5.91921	5e-05	0.000142131	yes
CASP4	CASP4	CASP4	11:104813593-104839325	MCF10p	MCF7p	OK	25.2924	0.396268	-5.99608	-8.46839	5e-05	0.000142131	yes
CASP7	CASP7	CASP7	10:115438920-115490668	MCF10p	MCF7p	OK	4.74015	8.354	0.817536	1.88295	0.0018	0.00394361	yes
CASP8	CASP8	CASP8	2:202098165-202152434	MCF10p	MCF7p	OK	7.46514	2.43719	-1.61495	-3.18265	5e-05	0.000142131	yes
CASP9	CASP9	CASP9	1:15818768-15851285	MCF10p	MCF7p	OK	4.7429	3.10921	-0.60922	-1.22328	0.0255	0.0439033	yes
CAST	CAST	CAST	5:95997740-96149848	MCF10p	MCF7p	OK	36.7884	7.38714	-2.31616	-4.41819	5e-05	0.000142131	yes
CASZ1	CASZ1	CASZ1	1:10696660-10856733	MCF10p	MCF7p	OK	1.59713	2.60298	0.704679	1.32986	0.0129	0.0238135	yes
CAT	CAT	CAT	11:34460471-34493607	MCF10p	MCF7p	OK	14.4804	23.6656	0.708688	1.80074	0.0051	0.0102472	yes
CAV1	CAV1	CAV1	7:116164838-116201239	MCF10p	MCF7p	OK	416.298	1.26963	-8.35707	-16.4097	5e-05	0.000142131	yes
CAV2	CAV2	CAV2	7:116139654-116148595	MCF10p	MCF7p	OK	71.9702	0.827318	-6.44281	-13.6848	5e-05	0.000142131	yes
CBFA2T3	CBFA2T3	CBFA2T3	16:88941262-89043504	MCF10p	MCF7p	OK	0	9.31695	inf	-nan	5e-05	0.000142131	yes
CBLB	CBLB	CBLB	3:105377108-105587887	MCF10p	MCF7p	OK	5.38213	1.1599	-2.21417	-5.0398	5e-05	0.000142131	yes
CBLC	CBLC	CBLC	19:45281125-45303903	MCF10p	MCF7p	OK	10.3952	3.72866	-1.47918	-2.65258	5e-05	0.000142131	yes
CBR4	CBR4	CBR4	4:169908740-169931468	MCF10p	MCF7p	OK	3.70273	2.44227	-0.600365	-1.70644	0.0257	0.0441573	yes
CBS	CBS	CBS	21:44473300-44496472	MCF10p	MCF7p	OK	3.82994	38.5981	3.33314	6.53645	5e-05	0.000142131	yes
CBWD1	CBWD1	CBWD1	9:121037-179075	MCF10p	MCF7p	OK	1.67104	4.01004	1.26287	2.57264	5e-05	0.000142131	yes
CBWD2	CBWD2	CBWD2	2:114195267-114253781	MCF10p	MCF7p	OK	1.09036	3.769	1.78937	4.08805	5e-05	0.000142131	yes
CBWD5	CBWD5	CBWD5	9:70432003-70490171	MCF10p	MCF7p	OK	0.407292	2.51685	2.62748	4.8254	5e-05	0.000142131	yes
CBX1	CBX1	CBX1	17:46147413-46178883	MCF10p	MCF7p	OK	21.0663	56.9526	1.43482	3.24582	5e-05	0.000142131	yes
CBX2	CBX2	CBX2	17:77751976-77761449	MCF10p	MCF7p	OK	9.53145	26.1398	1.45548	2.79316	5e-05	0.000142131	yes
CBX3	CBX3	CBX3	7:26240830-26253227	MCF10p	MCF7p	OK	28.5274	47.5727	0.737786	1.85095	0.0056	0.0111553	yes
CBX5	CBX5	CBX5	12:54624729-54673915	MCF10p	MCF7p	OK	10.3367	21.7714	1.07466	2.54274	0.0001	0.000273306	yes
CBX8	CBX8	CBX8	17:77768175-77770915	MCF10p	MCF7p	OK	3.53736	8.51917	1.26804	2.74036	5e-05	0.000142131	yes
CCBE1	CCBE1	CCBE1	18:57098170-57364644	MCF10p	MCF7p	OK	18.5286	0.124439	-7.21817	-12.7574	5e-05	0.000142131	yes
CCBL1	CCBL1	CCBL1	9:131595391-131644354	MCF10p	MCF7p	OK	2.55257	1.51478	-0.752846	-1.35935	0.0115	0.0214614	yes
CCBL2	CCBL2	CCBL2	1:89401455-89458643	MCF10p	MCF7p	OK	12.2721	1.725	-2.83071	-4.10159	5e-05	0.000142131	yes
CCBP2	CCBP2	CCBP2	3:42850963-42908775	MCF10p	MCF7p	OK	0.511181	0.0551326	-3.21286	-3.4649	0.0007	0.00166493	yes
CCDC101	CCDC101	CCDC101	16:28565248-28603111	MCF10p	MCF7p	OK	8.3121	29.9047	1.84709	4.40755	5e-05	0.000142131	yes
CCDC102A	CCDC102A	CCDC102A	16:57546089-57570477	MCF10p	MCF7p	OK	1.0451	1.91017	0.870056	1.70157	0.0048	0.00969934	yes
CCDC103	CCDC103	CCDC103	17:42977079-42981047	MCF10p	MCF7p	OK	1.90128	3.02677	0.670813	1.2614	0.0204	0.0359636	yes
CCDC106	CCDC106	CCDC106	19:56158953-56164527	MCF10p	MCF7p	OK	0.570531	12.2747	4.42724	8.10269	5e-05	0.000142131	yes
CCDC107	CCDC107	CCDC107	9:35658286-35665278	MCF10p	MCF7p	OK	33.7121	3.46562	-3.28208	-4.24337	5e-05	0.000142131	yes
CCDC109B	CCDC109B	CCDC109B	4:110481354-110608872	MCF10p	MCF7p	OK	22.4967	7.95342	-1.50007	-4.10944	5e-05	0.000142131	yes
CCDC111	CCDC111	CCDC111	4:185570766-185655286	MCF10p	MCF7p	OK	2.53131	0.481806	-2.39336	-2.43911	0.0112	0.0209421	yes
CCDC115	CCDC115	CCDC115	2:131095815-131099922	MCF10p	MCF7p	OK	8.57171	19.2541	1.16751	2.93981	5e-05	0.000142131	yes
CCDC117	CCDC117	CCDC117	22:29168661-29185283	MCF10p	MCF7p	OK	2.63804	8.42805	1.67573	4.32012	5e-05	0.000142131	yes
CCDC12	CCDC12	CCDC12	3:46963219-47018270	MCF10p	MCF7p	OK	18.7718	29.4555	0.649973	1.65972	0.01405	0.0257214	yes
CCDC124	CCDC124	CCDC124	19:18043823-18054794	MCF10p	MCF7p	OK	111.443	198.542	0.833144	1.40887	0.00695	0.013552	yes
CCDC132	CCDC132	CCDC132	7:92861652-92990435	MCF10p	MCF7p	OK	2.28412	0.901692	-1.34093	-2.40284	0.00035	0.000877867	yes
CCDC134	CCDC134	CCDC134	22:42196677-42222306	MCF10p	MCF7p	OK	5.10797	8.1627	0.676296	1.59567	0.01465	0.0267182	yes
CCDC137	CCDC137	CCDC137	17:79633760-79640937	MCF10p	MCF7p	OK	12.1769	30.7789	1.3378	2.85718	5e-05	0.000142131	yes
CCDC149	CCDC149	CCDC149	4:24807738-24981826	MCF10p	MCF7p	OK	2.12558	3.68665	0.794455	1.69723	0.00315	0.00659669	yes
CCDC151	CCDC151	CCDC151	19:11531271-11545980	MCF10p	MCF7p	OK	0.0717729	0.434789	2.5988	2.39475	0.00175	0.00384407	yes
CCDC153	CCDC153	CCDC153	11:119060962-119066584	MCF10p	MCF7p	OK	0.190366	2.76148	3.85859	4.13454	0.0014	0.00314761	yes
CCDC159	CCDC159	CCDC159	19:11457180-11465620	MCF10p	MCF7p	OK	2.86475	6.06376	1.0818	2.47253	0.0006	0.00144287	yes
CCDC167	CCDC167	CCDC167	6:37450695-37467700	MCF10p	MCF7p	OK	51.5691	86.8385	0.751828	2.26298	0.00675	0.0132041	yes
CCDC22	CCDC22	CCDC22	X:49091926-49121288	MCF10p	MCF7p	OK	14.5525	38.2372	1.39371	2.85905	5e-05	0.000142131	yes
CCDC23	CCDC23	CCDC23	1:43272722-43310660	MCF10p	MCF7p	OK	4.98365	1.86956	-1.41451	-1.78683	0.028	0.0477197	yes
CCDC28B	CCDC28B	CCDC28B	1:32666201-32670991	MCF10p	MCF7p	OK	1.2595	6.64446	2.3993	4.79111	5e-05	0.000142131	yes
CCDC34	CCDC34	CCDC34	11:27360060-27384795	MCF10p	MCF7p	OK	0.937015	4.47296	2.25509	4.07183	5e-05	0.000142131	yes
CCDC40	CCDC40	CCDC40	17:78010430-78074412	MCF10p	MCF7p	OK	0.113625	0.36878	1.69847	1.97697	0.00055	0.00133334	yes
CCDC41	CCDC41	CCDC41	12:94702055-94853764	MCF10p	MCF7p	OK	0.437119	1.07807	1.30235	2.33714	0.00015	0.000399348	yes
CCDC43	CCDC43	CCDC43	17:42754804-42767165	MCF10p	MCF7p	OK	5.55024	3.33835	-0.733415	-1.62321	0.0081	0.015598	yes
CCDC47	CCDC47	CCDC47	17:61822609-61851088	MCF10p	MCF7p	OK	29.5858	59.0493	0.997014	2.41366	0.00035	0.000877867	yes
CCDC50	CCDC50	CCDC50	3:190984943-191116459	MCF10p	MCF7p	OK	14.6751	2.74957	-2.4161	-6.16029	5e-05	0.000142131	yes
CCDC51	CCDC51	CCDC51	3:48473579-48481529	MCF10p	MCF7p	OK	19.5542	12.616	-0.632219	-1.31583	0.0141	0.0258059	yes
CCDC57	CCDC57	CCDC57	17:80059345-80170689	MCF10p	MCF7p	OK	2.0148	15.8485	2.97564	5.76401	5e-05	0.000142131	yes
CCDC61	CCDC61	CCDC61	19:46498718-46521874	MCF10p	MCF7p	OK	7.81121	4.34711	-0.845489	-1.88192	0.00375	0.00772356	yes
CCDC64	CCDC64	CCDC64	12:120427647-120532299	MCF10p	MCF7p	OK	0.799719	10.4388	3.70632	7.17642	5e-05	0.000142131	yes
CCDC64B	CCDC64B	CCDC64B	16:3077867-3089134	MCF10p	MCF7p	OK	0.717713	8.3136	3.534	6.29875	5e-05	0.000142131	yes
CCDC69	CCDC69	CCDC69	5:150560612-150603654	MCF10p	MCF7p	OK	1.12215	2.4528	1.12816	2.36142	0.0001	0.000273306	yes
CCDC71	CCDC71	CCDC71	3:49199967-49203785	MCF10p	MCF7p	OK	25.9085	15.8031	-0.713222	-1.59071	0.0062	0.0122437	yes
CCDC71L	CCDC71L	CCDC71L	7:106297210-106301634	MCF10p	MCF7p	OK	5.68003	1.92036	-1.56452	-4.1785	5e-05	0.000142131	yes
CCDC74A	CCDC74A	CCDC74A	2:132285406-132291239	MCF10p	MCF7p	OK	0.489605	6.78882	3.79347	5.21927	5e-05	0.000142131	yes
CCDC74B	CCDC74B	CCDC74B	2:130887195-130902707	MCF10p	MCF7p	OK	0.245934	1.55251	2.65826	2.39059	0.0004	0.000993108	yes
CCDC75	CCDC75	CCDC75	2:37311593-37323738	MCF10p	MCF7p	OK	0.882033	0.382004	-1.20725	-1.84076	0.01755	0.0314369	yes
CCDC80	CCDC80	CCDC80	3:112323406-112359977	MCF10p	MCF7p	OK	25.8487	0.1317	-7.6167	-11.2349	5e-05	0.000142131	yes
CCDC85A	CCDC85A	CCDC85A	2:56411257-56613309	MCF10p	MCF7p	OK	0.827418	0.218743	-1.91938	-3.30066	5e-05	0.000142131	yes
CCDC85B	CCDC85B	CCDC85B	11:65657874-65659106	MCF10p	MCF7p	OK	66.8189	150.104	1.16763	2.66755	0.00025	0.000643089	yes
CCDC85C	CCDC85C	CCDC85C	14:99947738-100070727	MCF10p	MCF7p	OK	4.80171	33.2714	2.79266	4.23567	5e-05	0.000142131	yes
CCDC86	CCDC86	CCDC86	11:60609428-60623444	MCF10p	MCF7p	OK	25.4828	46.7969	0.876889	1.80606	0.00135	0.00304586	yes
CCDC88A	CCDC88A	CCDC88A	2:55514977-55647057	MCF10p	MCF7p	OK	2.15004	0.0520938	-5.36711	-8.126	5e-05	0.000142131	yes
CCDC88B	CCDC88B	CCDC88B	11:64107689-64125006	MCF10p	MCF7p	OK	1.12363	0.572757	-0.972178	-1.70539	0.0016	0.00354754	yes
CCDC88C	CCDC88C	CCDC88C	14:91737666-91884188	MCF10p	MCF7p	OK	0.965979	3.14019	1.70079	3.40191	5e-05	0.000142131	yes
CCDC90A	CCDC90A	CCDC90A	6:13786780-13814792	MCF10p	MCF7p	OK	2.47547	6.753	1.44783	3.72535	5e-05	0.000142131	yes
CCDC90B	CCDC90B	CCDC90B	11:82972505-82997377	MCF10p	MCF7p	OK	13.6112	5.93844	-1.19664	-3.26678	5e-05	0.000142131	yes
CCDC93	CCDC93	CCDC93	2:118673053-118771739	MCF10p	MCF7p	OK	6.74096	1.78792	-1.91468	-4.47176	5e-05	0.000142131	yes
CCDC94	CCDC94	CCDC94	19:4247110-4269085	MCF10p	MCF7p	OK	10.2875	22.7627	1.14578	2.61193	5e-05	0.000142131	yes
CCL20	CCL20	CCL20	2:228678557-228682280	MCF10p	MCF7p	OK	10.0781	0.626279	-4.00828	-5.82908	5e-05	0.000142131	yes
CCL22	CCL22	CCL22	16:57392694-57400102	MCF10p	MCF7p	OK	0.231496	5.79832	4.64658	7.91555	5e-05	0.000142131	yes
CCL26	CCL26	CCL26	7:75398841-75419064	MCF10p	MCF7p	OK	0	1.36885	inf	-nan	5e-05	0.000142131	yes
CCL5	CCL5	CCL5	17:34198494-34207377	MCF10p	MCF7p	OK	0.779763	3.82578	2.29465	4.37942	5e-05	0.000142131	yes
CCNA2	CCNA2	CCNA2	4:122722471-122745088	MCF10p	MCF7p	OK	1.24974	14.7066	3.55676	4.60283	5e-05	0.000142131	yes
CCNB1	CCNB1	CCNB1	5:68462836-68474072	MCF10p	MCF7p	OK	8.60193	59.3445	2.78638	7.084	5e-05	0.000142131	yes
CCNB2	CCNB2	CCNB2	15:59397283-59417244	MCF10p	MCF7p	OK	1.66525	23.5244	3.82035	9.02667	5e-05	0.000142131	yes
CCNDBP1	CCNDBP1	CCNDBP1	15:43477465-43489375	MCF10p	MCF7p	OK	27.2043	8.4425	-1.68809	-4.03646	5e-05	0.000142131	yes
CCNE1	CCNE1	CCNE1	19:30302900-30315215	MCF10p	MCF7p	OK	3.13395	13.7837	2.13691	5.27979	5e-05	0.000142131	yes
CCNF	CCNF	CCNF	16:2479394-2508859	MCF10p	MCF7p	OK	2.87327	16.1037	2.48663	5.29404	5e-05	0.000142131	yes
CCNG2	CCNG2	CCNG2	4:78078356-78091213	MCF10p	MCF7p	OK	2.31766	1.16568	-0.991502	-2.45493	0.00035	0.000877867	yes
CCNI	CCNI	CCNI	4:77969164-77997125	MCF10p	MCF7p	OK	52.7402	98.0891	0.89519	2.23506	0.00065	0.00155589	yes
CCNJ	CCNJ	CCNJ	10:97471535-97849992	MCF10p	MCF7p	OK	0.401421	1.66144	2.04924	2.16324	0.0015	0.00334896	yes
CCNK	CCNK	CCNK	14:99947738-100070727	MCF10p	MCF7p	OK	11.5552	29.8815	1.37071	1.64902	0.0124	0.0229723	yes
CCNO	CCNO	CCNO	5:54526979-54529508	MCF10p	MCF7p	OK	8.78684	0.219591	-5.32245	-7.17823	5e-05	0.000142131	yes
CCNT1	CCNT1	CCNT1	12:49082240-49110781	MCF10p	MCF7p	OK	4.93218	2.81172	-0.810772	-2.00876	0.0021	0.00454472	yes
CCNT2	CCNT2	CCNT2	2:135676391-135716915	MCF10p	MCF7p	OK	2.21654	1.09916	-1.01191	-2.37941	0.00025	0.000643089	yes
CCNY	CCNY	CCNY	10:35535952-35860848	MCF10p	MCF7p	OK	9.74329	19.9045	1.03062	2.54519	5e-05	0.000142131	yes
CCNYL1	CCNYL1	CCNYL1	2:208576263-208620898	MCF10p	MCF7p	OK	14.6275	3.44909	-2.0844	-4.96871	5e-05	0.000142131	yes
CCP110	CCP110	CCP110	16:19535178-19564730	MCF10p	MCF7p	OK	0.516302	1.17063	1.18099	2.47855	0.0001	0.000273306	yes
CCR1	CCR1	CCR1	3:46243199-46249832	MCF10p	MCF7p	OK	0.0318481	0.587425	4.20512	3.50461	0.0067	0.0131139	yes
CCS	CCS	CCS	11:66360689-66373490	MCF10p	MCF7p	OK	26.15	41.0953	0.652162	1.64808	0.0139	0.0254745	yes
CCSAP	CCSAP	CCSAP	1:229456751-229478688	MCF10p	MCF7p	OK	1.14505	2.06701	0.852133	2.12702	0.00285	0.00603124	yes
CCT2	CCT2	CCT2	12:69979207-69995357	MCF10p	MCF7p	OK	114.988	72.0433	-0.674546	-1.4983	0.013	0.0239882	yes
CCT3	CCT3	CCT3	1:156278751-156316786	MCF10p	MCF7p	OK	420.494	252.334	-0.73675	-1.50174	0.01855	0.033035	yes
CCT4	CCT4	CCT4	2:62095261-62115806	MCF10p	MCF7p	OK	173.745	89.8096	-0.952029	-2.07845	0.00125	0.00283544	yes
CCT6A	CCT6A	CCT6A	7:56119377-56131682	MCF10p	MCF7p	OK	97.75	58.5276	-0.73998	-1.60458	0.0064	0.0125852	yes
CCT6P1	CCT6P1	CCT6P1	7:65111923-65235797	MCF10p	MCF7p	OK	0.388489	0.847969	1.12614	1.37774	0.02285	0.0398345	yes
CCT6P3	CCT6P3	CCT6P3	7:64498731-64535091	MCF10p	MCF7p	OK	0.399795	1.32855	1.73252	3.14687	5e-05	0.000142131	yes
CCT8	CCT8	CCT8	21:30428646-30446010	MCF10p	MCF7p	OK	118.457	35.4867	-1.73901	-4.46747	5e-05	0.000142131	yes
CCZ1	CCZ1	CCZ1	7:5938340-5965605	MCF10p	MCF7p	OK	7.08925	3.40354	-1.0586	-2.65891	0.0004	0.000993108	yes
CCZ1B	CCZ1B	CCZ1B	7:6838565-6865926	MCF10p	MCF7p	OK	2.09971	7.37855	1.81315	4.4076	5e-05	0.000142131	yes
CD109	CD109	CD109	6:74405507-74538041	MCF10p	MCF7p	OK	14.3105	0.154866	-6.52991	-13.1047	5e-05	0.000142131	yes
CD14	CD14	CD14	5:140011312-140013286	MCF10p	MCF7p	OK	5.56099	1.31728	-2.07778	-3.67212	5e-05	0.000142131	yes
CD151	CD151	CD151	11:832951-838835	MCF10p	MCF7p	OK	839.294	293.945	-1.51363	-2.45628	5e-05	0.000142131	yes
CD164L2	CD164L2	CD164L2	1:27705595-27709805	MCF10p	MCF7p	OK	2.18711	0.270642	-3.01457	-4.29215	5e-05	0.000142131	yes
CD22	CD22	CD22	19:35820071-35838264	MCF10p	MCF7p	OK	0.165644	0.49012	1.56505	1.91449	0.0006	0.00144287	yes
CD27-AS1	CD27-AS1	CD27-AS1	12:6548166-6560884	MCF10p	MCF7p	OK	0.33829	2.23872	2.72634	4.29993	5e-05	0.000142131	yes
CD274	CD274	CD274	9:5450502-5470567	MCF10p	MCF7p	OK	3.16876	0.162858	-4.28223	-6.89453	5e-05	0.000142131	yes
CD2AP	CD2AP	CD2AP	6:47445524-47594999	MCF10p	MCF7p	OK	4.52514	2.54794	-0.828633	-2.12549	0.0017	0.00374706	yes
CD2BP2	CD2BP2	CD2BP2	16:30362086-30366682	MCF10p	MCF7p	OK	44.5839	101.376	1.18512	2.18476	0.0002	0.000523262	yes
CD300C	CD300C	CD300C	17:72537246-72542282	MCF10p	MCF7p	OK	1.03937	0.063608	-4.03036	-3.27605	0.00095	0.00220163	yes
CD40	CD40	CD40	20:44746905-44758384	MCF10p	MCF7p	OK	7.72918	0	-inf	-nan	5e-05	0.000142131	yes
CD44	CD44	CD44	11:35160416-35253949	MCF10p	MCF7p	OK	172.281	2.31446	-6.21795	-12.3298	5e-05	0.000142131	yes
CD46	CD46	CD46	1:207925382-207968861	MCF10p	MCF7p	OK	58.9781	11.823	-2.31858	-5.76731	5e-05	0.000142131	yes
CD47	CD47	CD47	3:107761940-107809935	MCF10p	MCF7p	OK	16.3096	48.8426	1.58242	3.90106	5e-05	0.000142131	yes
CD55	CD55	CD55	1:207494816-207534311	MCF10p	MCF7p	OK	43.3945	18.0287	-1.26722	-3.09871	5e-05	0.000142131	yes
CD58	CD58	CD58	1:117057155-117113715	MCF10p	MCF7p	OK	16.2919	4.21848	-1.94936	-4.36697	5e-05	0.000142131	yes
CD59	CD59	CD59	11:33724555-33758025	MCF10p	MCF7p	OK	667.914	43.6925	-3.9342	-6.77417	5e-05	0.000142131	yes
CD63	CD63	CD63	12:56119226-56123457	MCF10p	MCF7p	OK	3286.88	1485.6	-1.14567	-1.84663	0.0014	0.00314761	yes
CD68	CD68	CD68	17:7482804-7485429	MCF10p	MCF7p	OK	69.1042	5.62501	-3.61885	-7.02687	5e-05	0.000142131	yes
CD7	CD7	CD7	17:80272745-80275480	MCF10p	MCF7p	OK	0.919483	0	-inf	-nan	5e-05	0.000142131	yes
CD70	CD70	CD70	19:6585849-6591163	MCF10p	MCF7p	OK	33.8511	0	-inf	-nan	5e-05	0.000142131	yes
CD82	CD82	CD82	11:44587140-44641339	MCF10p	MCF7p	OK	16.02	4.90573	-1.70733	-3.38417	5e-05	0.000142131	yes
CD9	CD9	CD9	12:6309481-6347437	MCF10p	MCF7p	OK	402.688	242.02	-0.734537	-1.90619	0.0119	0.0221404	yes
CD97	CD97	CD97	19:14491955-14519537	MCF10p	MCF7p	OK	45.847	5.92136	-2.95283	-5.62485	5e-05	0.000142131	yes
CD99L2	CD99L2	CD99L2	X:149934808-150067289	MCF10p	MCF7p	OK	29.0095	17.2965	-0.746044	-1.54932	0.006	0.0118731	yes
CDA	CDA	CDA	1:20915443-20945401	MCF10p	MCF7p	OK	2.09097	0.0725748	-4.84856	-4.07511	0.0206	0.0362592	yes
CDC14B	CDC14B	CDC14B	9:99262394-99382112	MCF10p	MCF7p	OK	1.84178	0.535248	-1.78282	-3.83294	5e-05	0.000142131	yes
CDC16	CDC16	CDC16	13:115000361-115038150	MCF10p	MCF7p	OK	36.9653	12.0686	-1.61492	-3.75444	5e-05	0.000142131	yes
CDC20	CDC20	CDC20	1:43824625-43828874	MCF10p	MCF7p	OK	11.1036	61.8024	2.47663	5.74381	5e-05	0.000142131	yes
CDC23	CDC23	CDC23	5:137514416-137549032	MCF10p	MCF7p	OK	12.5205	6.9623	-0.846654	-1.53261	0.0213	0.0373693	yes
CDC25A	CDC25A	CDC25A	3:48198667-48229801	MCF10p	MCF7p	OK	2.59426	6.0362	1.21832	2.71776	5e-05	0.000142131	yes
CDC25B	CDC25B	CDC25B	20:3776400-3786762	MCF10p	MCF7p	OK	9.08434	112.444	3.62968	7.07825	5e-05	0.000142131	yes
CDC25C	CDC25C	CDC25C	5:137620958-137667516	MCF10p	MCF7p	OK	0.339677	3.37769	3.3138	5.04979	5e-05	0.000142131	yes
CDC27	CDC27	CDC27	17:45195309-45266665	MCF10p	MCF7p	OK	10.5182	3.84825	-1.45062	-3.64168	5e-05	0.000142131	yes
CDC34	CDC34	CDC34	19:531732-542087	MCF10p	MCF7p	OK	46.1214	78.0229	0.758462	1.68867	0.0071	0.0138205	yes
CDC37L1	CDC37L1	CDC37L1	9:4679565-4706594	MCF10p	MCF7p	OK	7.11557	3.74366	-0.926531	-2.36745	0.0013	0.0029434	yes
CDC42	CDC42	CDC42	1:22379119-22419436	MCF10p	MCF7p	OK	144.759	46.3154	-1.64409	-3.75225	5e-05	0.000142131	yes
CDC42BPA	CDC42BPA	CDC42BPA	1:227177565-227505826	MCF10p	MCF7p	OK	7.13636	4.04959	-0.817414	-1.9377	0.00265	0.00563543	yes
CDC42BPG	CDC42BPG	CDC42BPG	11:64591660-64612041	MCF10p	MCF7p	OK	0.861716	7.18586	3.05988	5.9188	5e-05	0.000142131	yes
CDC42EP1	CDC42EP1	CDC42EP1	22:37956470-37965412	MCF10p	MCF7p	OK	38.285	19.2764	-0.989942	-1.95043	0.0009	0.0020944	yes
CDC42EP3	CDC42EP3	CDC42EP3	2:37869024-37899678	MCF10p	MCF7p	OK	6.93461	0.033422	-7.69687	-7.80205	5e-05	0.000142131	yes
CDC42EP4	CDC42EP4	CDC42EP4	17:71279762-71308143	MCF10p	MCF7p	OK	11.5765	26.6351	1.20213	2.69481	5e-05	0.000142131	yes
CDC42EP5	CDC42EP5	CDC42EP5	19:54976209-54984422	MCF10p	MCF7p	OK	0.320746	1.53719	2.26079	3.14203	0.00245	0.00523573	yes
CDC42SE1	CDC42SE1	CDC42SE1	1:151020258-151032125	MCF10p	MCF7p	OK	33.5136	55.696	0.732827	1.52933	0.01035	0.0195234	yes
CDC42SE2	CDC42SE2	CDC42SE2	5:130599701-130730383	MCF10p	MCF7p	OK	10.5377	6.76481	-0.639434	-1.60045	0.0146	0.0266378	yes
CDC45	CDC45	CDC45	22:19467413-19508135	MCF10p	MCF7p	OK	5.0263	11.6855	1.21715	2.60078	5e-05	0.000142131	yes
CDC5L	CDC5L	CDC5L	6:44355250-44418161	MCF10p	MCF7p	OK	4.11279	2.11976	-0.956217	-2.33014	0.00025	0.000643089	yes
CDC73	CDC73	CDC73	1:193091087-193223945	MCF10p	MCF7p	OK	8.38738	3.23168	-1.37594	-3.58517	5e-05	0.000142131	yes
CDCA2	CDCA2	CDCA2	8:25316512-25365425	MCF10p	MCF7p	OK	0.453956	2.0694	2.18859	4.47632	5e-05	0.000142131	yes
CDCA3	CDCA3	CDCA3	12:6957971-6960456	MCF10p	MCF7p	OK	1.16478	34.0228	4.86837	9.68543	5e-05	0.000142131	yes
CDCA5	CDCA5	CDCA5	11:64844926-64851615	MCF10p	MCF7p	OK	3.44242	50.6209	3.87824	8.64963	5e-05	0.000142131	yes
CDCA7	CDCA7	CDCA7	2:174219560-174233718	MCF10p	MCF7p	OK	3.50095	2.25317	-0.635788	-1.41213	0.0252	0.0434312	yes
CDCA8	CDCA8	CDCA8	1:38158072-38175391	MCF10p	MCF7p	OK	2.21057	16.9076	2.93518	6.20158	5e-05	0.000142131	yes
CDCP1	CDCP1	CDCP1	3:45123768-45187914	MCF10p	MCF7p	OK	61.7853	0.0266967	-11.1764	-6.21001	5e-05	0.000142131	yes
CDH2	CDH2	CDH2	18:25530929-25757445	MCF10p	MCF7p	OK	22.3498	0.262258	-6.41313	-12.3933	5e-05	0.000142131	yes
CDH24	CDH24	CDH24	14:23516269-23526747	MCF10p	MCF7p	OK	0.727491	21.6168	4.89308	8.32851	5e-05	0.000142131	yes
CDH3	CDH3	CDH3	16:68678150-68732957	MCF10p	MCF7p	OK	76.7961	6.93501	-3.46906	-7.2035	5e-05	0.000142131	yes
CDH4	CDH4	CDH4	20:59827481-60515673	MCF10p	MCF7p	OK	6.3934	0.0296805	-7.75092	-7.75083	5e-05	0.000142131	yes
CDIP1	CDIP1	CDIP1	16:4560675-4588816	MCF10p	MCF7p	OK	3.50344	0.881035	-1.9915	-3.64462	5e-05	0.000142131	yes
CDIPT	CDIPT	CDIPT	16:29869677-29874578	MCF10p	MCF7p	OK	38.8054	161.053	2.0532	4.4326	5e-05	0.000142131	yes
CDK1	CDK1	CDK1	10:62538088-62554610	MCF10p	MCF7p	OK	2.06801	10.621	2.3606	5.45682	5e-05	0.000142131	yes
CDK14	CDK14	CDK14	7:90338711-90839904	MCF10p	MCF7p	OK	15.1369	0.199157	-6.24802	-11.8288	5e-05	0.000142131	yes
CDK16	CDK16	CDK16	X:47077527-47089396	MCF10p	MCF7p	OK	39.201	60.9985	0.637885	1.21423	0.0224	0.039126	yes
CDK18	CDK18	CDK18	1:205473683-205501921	MCF10p	MCF7p	OK	2.4334	4.35363	0.839247	1.64287	0.00205	0.00444293	yes
CDK19	CDK19	CDK19	6:110931180-111136412	MCF10p	MCF7p	OK	0.877206	2.31568	1.40045	3.30958	5e-05	0.000142131	yes
CDK2	CDK2	CDK2	12:56360555-56366568	MCF10p	MCF7p	OK	18.4492	31.9502	0.79227	1.82434	0.0022	0.00474285	yes
CDK20	CDK20	CDK20	9:90581355-90589695	MCF10p	MCF7p	OK	2.93441	7.40199	1.33484	2.71648	5e-05	0.000142131	yes
CDK2AP1	CDK2AP1	CDK2AP1	12:123745516-123756863	MCF10p	MCF7p	OK	73.4958	201.746	1.45681	3.38177	5e-05	0.000142131	yes
CDK2AP2	CDK2AP2	CDK2AP2	11:67273967-67276102	MCF10p	MCF7p	OK	27.4709	69.5084	1.33928	3.12343	5e-05	0.000142131	yes
CDK4	CDK4	CDK4	12:58138783-58146230	MCF10p	MCF7p	OK	57.4631	239.498	2.05931	3.31336	5e-05	0.000142131	yes
CDK5	CDK5	CDK5	7:150750898-150755052	MCF10p	MCF7p	OK	38.2861	61.7555	0.689744	1.43085	0.0099	0.018727	yes
CDK5R1	CDK5R1	CDK5R1	17:30814104-30818271	MCF10p	MCF7p	OK	7.64279	1.96913	-1.95654	-4.50815	5e-05	0.000142131	yes
CDK5RAP2	CDK5RAP2	CDK5RAP2	9:123151146-123342437	MCF10p	MCF7p	OK	4.99706	2.01851	-1.30779	-2.88679	5e-05	0.000142131	yes
CDK5RAP3	CDK5RAP3	CDK5RAP3	17:46048428-46059147	MCF10p	MCF7p	OK	25.3401	41.2989	0.704684	1.62217	0.00825	0.0158484	yes
CDK6	CDK6	CDK6	7:92234234-92465941	MCF10p	MCF7p	OK	3.24333	1.18502	-1.45256	-3.71931	5e-05	0.000142131	yes
CDK7	CDK7	CDK7	5:68530621-68573257	MCF10p	MCF7p	OK	13.7264	8.80836	-0.640005	-1.74083	0.01435	0.0262279	yes
CDK8	CDK8	CDK8	13:26828755-26978569	MCF10p	MCF7p	OK	3.69846	9.38695	1.34373	3.32694	5e-05	0.000142131	yes
CDKL1	CDKL1	CDKL1	14:50796719-50862617	MCF10p	MCF7p	OK	0.94733	0.144693	-2.71087	-3.0172	0.0021	0.00454472	yes
CDKL5	CDKL5	CDKL5	X:18443724-18690223	MCF10p	MCF7p	OK	0.91057	0.229274	-1.9897	-3.03212	5e-05	0.000142131	yes
CDKN1B	CDKN1B	CDKN1B	12:12870301-12875305	MCF10p	MCF7p	OK	6.3338	24.0984	1.9278	5.16579	5e-05	0.000142131	yes
CDKN1C	CDKN1C	CDKN1C	11:2904447-2906995	MCF10p	MCF7p	OK	25.86	0.0526603	-8.93979	-6.22062	0.00085	0.00198594	yes
CDKN2AIP	CDKN2AIP	CDKN2AIP	4:184365788-184369049	MCF10p	MCF7p	OK	6.77093	4.4393	-0.609022	-1.53562	0.0213	0.0373693	yes
CDKN2D	CDKN2D	CDKN2D	19:10677137-10679655	MCF10p	MCF7p	OK	2.00053	4.5589	1.1883	2.0186	0.00035	0.000877867	yes
CDKN3	CDKN3	CDKN3	14:54863672-54886936	MCF10p	MCF7p	OK	0.534676	13.13	4.61806	5.9382	5e-05	0.000142131	yes
CDO1	CDO1	CDO1	5:115140429-115152405	MCF10p	MCF7p	OK	0.778747	0	-inf	-nan	5e-05	0.000142131	yes
CDR2L	CDR2L	CDR2L	17:72983726-73001895	MCF10p	MCF7p	OK	5.3554	9.14212	0.771535	1.62929	0.00445	0.00904909	yes
CDRT15P1	CDRT15P1	CDRT15P1	17:13927814-13928915	MCF10p	MCF7p	OK	0	0.541267	inf	-nan	5e-05	0.000142131	yes
CDS1	CDS1	CDS1	4:85504056-85572493	MCF10p	MCF7p	OK	3.47438	9.94626	1.5174	3.87644	5e-05	0.000142131	yes
CDSN	CDSN	CDSN	6:31082607-31107869	MCF10p	MCF7p	OK	3.69012	0.591674	-2.64079	-4.73499	5e-05	0.000142131	yes
CDT1	CDT1	CDT1	16:88870185-88875666	MCF10p	MCF7p	OK	12.4522	32.655	1.3909	2.91038	5e-05	0.000142131	yes
CDV3	CDV3	CDV3	3:133292433-133309118	MCF10p	MCF7p	OK	24.0281	65.6189	1.44939	3.25293	5e-05	0.000142131	yes
CDYL	CDYL	CDYL	6:4706392-4955778	MCF10p	MCF7p	OK	4.51132	12.2805	1.44474	3.39043	5e-05	0.000142131	yes
CDYL2	CDYL2	CDYL2	16:80637674-80838175	MCF10p	MCF7p	OK	1.45087	14.7503	3.34576	7.3638	5e-05	0.000142131	yes
CEACAM1	CEACAM1	CEACAM1	19:42901299-43156507	MCF10p	MCF7p	OK	3.16366	0.136172	-4.53809	-4.7157	5e-05	0.000142131	yes
CEACAM19	CEACAM19	CEACAM19	19:45174723-45187627	MCF10p	MCF7p	OK	0.35669	1.79498	2.33123	3.24575	5e-05	0.000142131	yes
CEACAM6	CEACAM6	CEACAM6	19:42259397-42276113	MCF10p	MCF7p	OK	1.96433	0.136061	-3.85171	-5.62337	5e-05	0.000142131	yes
CEBPA	CEBPA	CEBPA	19:33790839-33793430	MCF10p	MCF7p	OK	0.782184	17.2181	4.46027	9.06654	5e-05	0.000142131	yes
CECR2	CECR2	CECR2	22:17956629-18033845	MCF10p	MCF7p	OK	0	0.685325	inf	-nan	5e-05	0.000142131	yes
CECR5	CECR5	CECR5	22:17618409-17646335	MCF10p	MCF7p	OK	25.4967	48.7068	0.933814	2.15954	0.00015	0.000399348	yes
CECR6	CECR6	CECR6	22:17597188-17602257	MCF10p	MCF7p	OK	0.0572962	0.853641	3.89712	4.09157	5e-05	0.000142131	yes
CELSR2	CELSR2	CELSR2	1:109792640-109818378	MCF10p	MCF7p	OK	2.27067	23.5202	3.37271	6.64823	5e-05	0.000142131	yes
CELSR3	CELSR3	CELSR3	3:48673895-48700348	MCF10p	MCF7p	OK	3.03724	1.59123	-0.93262	-1.93622	0.0002	0.000523262	yes
CENPA	CENPA	CENPA	2:27008881-27017457	MCF10p	MCF7p	OK	0.163606	8.17371	5.64269	6.38322	5e-05	0.000142131	yes
CENPB	CENPB	CENPB	20:3764497-3767337	MCF10p	MCF7p	OK	37.2292	108.082	1.53762	3.04951	5e-05	0.000142131	yes
CENPBD1	CENPBD1	CENPBD1	16:90036182-90067195	MCF10p	MCF7p	OK	4.22524	9.14265	1.11358	1.9819	0.00285	0.00603124	yes
CENPC1	CENPC1	CENPC1	4:68337988-68411256	MCF10p	MCF7p	OK	0.920329	0.506631	-0.861213	-1.73909	0.0131	0.0241529	yes
CENPF	CENPF	CENPF	1:214776531-214837914	MCF10p	MCF7p	OK	0.130634	0.564557	2.11159	3.91958	5e-05	0.000142131	yes
CENPH	CENPH	CENPH	5:68485374-68506184	MCF10p	MCF7p	OK	0.913267	4.6499	2.34809	5.16403	5e-05	0.000142131	yes
CENPL	CENPL	CENPL	1:173768687-173793777	MCF10p	MCF7p	OK	1.67188	2.7694	0.728098	1.51379	0.0135	0.0248292	yes
CENPM	CENPM	CENPM	22:42334740-42343148	MCF10p	MCF7p	OK	10.0754	65.3803	2.69802	5.31201	5e-05	0.000142131	yes
CENPN	CENPN	CENPN	16:81009698-81066712	MCF10p	MCF7p	OK	1.39973	13.2684	3.24478	3.19181	5e-05	0.000142131	yes
CENPO	CENPO	CENPO	2:25013135-25142055	MCF10p	MCF7p	OK	2.37144	12.6825	2.41901	1.50117	0.0284	0.0483342	yes
CENPV	CENPV	CENPV	17:16245847-16256812	MCF10p	MCF7p	OK	7.64211	0.40893	-4.22404	-7.11571	5e-05	0.000142131	yes
CENPW	CENPW	CENPW	6:126661252-126669754	MCF10p	MCF7p	OK	4.13863	19.1441	2.20967	6.57697	5e-05	0.000142131	yes
CEP104	CEP104	CEP104	1:3728644-3773797	MCF10p	MCF7p	OK	3.65614	6.99128	0.935235	2.24002	0.0004	0.000993108	yes
CEP164	CEP164	CEP164	11:117198570-117283982	MCF10p	MCF7p	OK	4.27375	2.49458	-0.776702	-1.64244	0.0038	0.00782056	yes
CEP170	CEP170	CEP170	1:243287729-243418708	MCF10p	MCF7p	OK	8.53403	0.559895	-3.93	-8.49981	5e-05	0.000142131	yes
CEP250	CEP250	CEP250	20:34043222-34099803	MCF10p	MCF7p	OK	1.83464	2.80202	0.610969	1.2306	0.0183	0.0326372	yes
CEP55	CEP55	CEP55	10:95256368-95288849	MCF10p	MCF7p	OK	0.602217	8.39232	3.80071	7.26569	5e-05	0.000142131	yes
CEP57	CEP57	CEP57	11:95523624-95565857	MCF10p	MCF7p	OK	2.46552	1.35396	-0.86471	-1.9086	0.0029	0.00612455	yes
CEP70	CEP70	CEP70	3:138213185-138313129	MCF10p	MCF7p	OK	0.370761	0.91764	1.30744	2.42212	0.0017	0.00374706	yes
CEP72	CEP72	CEP72	5:612404-653668	MCF10p	MCF7p	OK	1.5506	2.4149	0.639133	1.31511	0.0245	0.0423656	yes
CEP78	CEP78	CEP78	9:80850990-80881983	MCF10p	MCF7p	OK	1.53088	3.89975	1.34903	2.89002	5e-05	0.000142131	yes
CEP95	CEP95	CEP95	17:62503157-62534064	MCF10p	MCF7p	OK	2.30337	6.05038	1.39328	3.32983	5e-05	0.000142131	yes
CEPT1	CEPT1	CEPT1	1:111659953-111727724	MCF10p	MCF7p	OK	22.23	6.25689	-1.82899	-3.34068	5e-05	0.000142131	yes
CERCAM	CERCAM	CERCAM	9:131182758-131199630	MCF10p	MCF7p	OK	8.57854	49.6149	2.53197	5.41541	5e-05	0.000142131	yes
CERK	CERK	CERK	22:47080306-47134152	MCF10p	MCF7p	OK	15.2703	8.79079	-0.79666	-1.88082	0.00175	0.00384407	yes
CERS1	CERS1	CERS1	19:18979360-19006953	MCF10p	MCF7p	OK	0.064692	7.54123	6.86507	3.35344	0.0159	0.0287836	yes
CERS4	CERS4	CERS4	19:8274216-8327305	MCF10p	MCF7p	OK	0.203133	37.814	7.54035	10.8197	5e-05	0.000142131	yes
CERS5	CERS5	CERS5	12:50523580-50561097	MCF10p	MCF7p	OK	86.332	37.2416	-1.21298	-3.05429	5e-05	0.000142131	yes
CES4A	CES4A	CES4A	16:67022491-67043661	MCF10p	MCF7p	OK	7.05274	0.543665	-3.69739	-6.20093	5e-05	0.000142131	yes
CFB	CFB	CFB	6:31913720-31919861	MCF10p	MCF7p	OK	43.7367	16.1502	-1.43729	-3.28718	5e-05	0.000142131	yes
CFD	CFD	CFD	19:859664-863624	MCF10p	MCF7p	OK	1.49237	8.17811	2.45416	4.97013	5e-05	0.000142131	yes
CFDP1	CFDP1	CFDP1	16:75327607-75467387	MCF10p	MCF7p	OK	8.20171	19.6459	1.26023	3.267	5e-05	0.000142131	yes
CFI	CFI	CFI	4:110661847-110723335	MCF10p	MCF7p	OK	2.65054	0	-inf	-nan	5e-05	0.000142131	yes
CFL2	CFL2	CFL2	14:35179587-35184029	MCF10p	MCF7p	OK	13.1353	2.7441	-2.25904	-5.7315	5e-05	0.000142131	yes
CGA	CGA	CGA	6:87795215-87804865	MCF10p	MCF7p	OK	0.364319	10.091	4.79172	5.30291	5e-05	0.000142131	yes
CGB8	CGB8	CGB8	19:49550894-49552368	MCF10p	MCF7p	OK	4.57796	0	-inf	-nan	5e-05	0.000142131	yes
CGN	CGN	CGN	1:151483861-151511168	MCF10p	MCF7p	OK	2.07362	4.56929	1.13982	2.45518	5e-05	0.000142131	yes
CGREF1	CGREF1	CGREF1	2:27309610-27341995	MCF10p	MCF7p	OK	7.89187	17.4553	1.14522	1.59088	0.00305	0.00640619	yes
CHAC1	CHAC1	CHAC1	15:41245635-41248717	MCF10p	MCF7p	OK	18.5089	8.35897	-1.14682	-2.29341	5e-05	0.000142131	yes
CHAF1A	CHAF1A	CHAF1A	19:4402659-4443394	MCF10p	MCF7p	OK	4.90232	7.7048	0.652294	1.4129	0.0123	0.0228059	yes
CHAMP1	CHAMP1	CHAMP1	13:115079964-115092803	MCF10p	MCF7p	OK	6.25576	4.19079	-0.577963	-1.34158	0.02895	0.0491894	yes
CHCHD1	CHCHD1	CHCHD1	10:75541807-75543406	MCF10p	MCF7p	OK	57.1613	89.992	0.654759	1.99399	0.0164	0.0295736	yes
CHCHD10	CHCHD10	CHCHD10	22:24105207-24110141	MCF10p	MCF7p	OK	30.5774	49.6551	0.699477	1.28341	0.01245	0.0230554	yes
CHCHD2	CHCHD2	CHCHD2	7:56169265-56174187	MCF10p	MCF7p	OK	559.902	1065.96	0.928908	2.1957	0.00365	0.00753834	yes
CHCHD3	CHCHD3	CHCHD3	7:132469622-132766833	MCF10p	MCF7p	OK	24.2568	60.1976	1.31131	3.09643	5e-05	0.000142131	yes
CHCHD4	CHCHD4	CHCHD4	3:14153576-14166371	MCF10p	MCF7p	OK	5.25343	16.9747	1.69205	3.7357	5e-05	0.000142131	yes
CHCHD5	CHCHD5	CHCHD5	2:113342035-113346617	MCF10p	MCF7p	OK	36.2528	122.975	1.7622	4.98684	5e-05	0.000142131	yes
CHCHD6	CHCHD6	CHCHD6	3:126423062-126679263	MCF10p	MCF7p	OK	21.1488	56.6953	1.42266	2.74276	5e-05	0.000142131	yes
CHD1	CHD1	CHD1	5:98190907-98262238	MCF10p	MCF7p	OK	1.95323	2.9998	0.619	1.53683	0.01925	0.0341687	yes
CHD3	CHD3	CHD3	17:7788122-7816075	MCF10p	MCF7p	OK	8.40909	24.678	1.5532	3.06141	5e-05	0.000142131	yes
CHD6	CHD6	CHD6	20:40031169-40247133	MCF10p	MCF7p	OK	1.59431	3.33568	1.06505	2.38305	5e-05	0.000142131	yes
CHD7	CHD7	CHD7	8:61591323-61780587	MCF10p	MCF7p	OK	0.745235	1.28556	0.786628	1.73725	0.00295	0.00621845	yes
CHD9	CHD9	CHD9	16:53088944-53361414	MCF10p	MCF7p	OK	2.05524	0.406711	-2.33723	-5.51714	5e-05	0.000142131	yes
CHDH	CHDH	CHDH	3:53850323-53880420	MCF10p	MCF7p	OK	0.157211	2.34578	3.8993	5.81504	5e-05	0.000142131	yes
CHEK2	CHEK2	CHEK2	22:29083730-29137822	MCF10p	MCF7p	OK	3.5741	7.61965	1.09215	2.41041	0.0001	0.000273306	yes
CHFR	CHFR	CHFR	12:133416937-133464204	MCF10p	MCF7p	OK	5.29583	13.361	1.33509	2.86734	5e-05	0.000142131	yes
CHI3L1	CHI3L1	CHI3L1	1:203148058-203155922	MCF10p	MCF7p	OK	1.43525	0.134838	-3.412	-4.2663	5e-05	0.000142131	yes
CHI3L2	CHI3L2	CHI3L2	1:111770280-111786062	MCF10p	MCF7p	OK	9.71608	0.61702	-3.97698	-6.5861	5e-05	0.000142131	yes
CHIC2	CHIC2	CHIC2	4:54875955-54930815	MCF10p	MCF7p	OK	4.98223	2.8002	-0.831263	-2.06343	0.0062	0.0122437	yes
CHKA	CHKA	CHKA	11:67820325-67888858	MCF10p	MCF7p	OK	3.45506	21.4188	2.6321	5.96334	5e-05	0.000142131	yes
CHKB	CHKB	CHKB	22:51007289-51021428	MCF10p	MCF7p	OK	17.7805	9.5524	-0.89636	-1.47305	0.01005	0.0189868	yes
CHM	CHM	CHM	X:85116184-85302566	MCF10p	MCF7p	OK	4.13028	1.06533	-1.95493	-4.45881	5e-05	0.000142131	yes
CHMP1A	CHMP1A	CHMP1A	16:89710838-89724129	MCF10p	MCF7p	OK	87.8586	226.023	1.36322	2.38122	5e-05	0.000142131	yes
CHMP5	CHMP5	CHMP5	9:33264876-33282067	MCF10p	MCF7p	OK	22.2443	9.4647	-1.23281	-3.08284	5e-05	0.000142131	yes
CHMP7	CHMP7	CHMP7	8:23101149-23119512	MCF10p	MCF7p	OK	10.2116	22.0795	1.1125	2.64255	5e-05	0.000142131	yes
CHN1	CHN1	CHN1	2:175664041-175870107	MCF10p	MCF7p	OK	1.9369	4.45183	1.20065	2.64653	5e-05	0.000142131	yes
CHN2	CHN2	CHN2	7:29234120-29553944	MCF10p	MCF7p	OK	0.614099	0.0220903	-4.79699	-2.9473	0.0086	0.016455	yes
CHPT1	CHPT1	CHPT1	12:102091416-102133250	MCF10p	MCF7p	OK	33.3899	55.1119	0.72295	1.95563	0.0057	0.0113428	yes
CHRD	CHRD	CHRD	3:184097860-184107617	MCF10p	MCF7p	OK	0.0482906	0.925598	4.26057	4.45176	5e-05	0.000142131	yes
CHRNA5	CHRNA5	CHRNA5	15:78857861-78913637	MCF10p	MCF7p	OK	2.22331	3.86334	0.797136	1.97633	0.00295	0.00621845	yes
CHRNB1	CHRNB1	CHRNB1	17:7348405-7360932	MCF10p	MCF7p	OK	2.10325	0.937981	-1.16499	-2.36254	0.0004	0.000993108	yes
CHST10	CHST10	CHST10	2:101008321-101034130	MCF10p	MCF7p	OK	5.4942	12.9889	1.2413	2.89951	5e-05	0.000142131	yes
CHST11	CHST11	CHST11	12:104850691-105155792	MCF10p	MCF7p	OK	13.1441	0.71057	-4.20929	-9.26914	5e-05	0.000142131	yes
CHST2	CHST2	CHST2	3:142838617-142842856	MCF10p	MCF7p	OK	4.09682	0	-inf	-nan	5e-05	0.000142131	yes
CHST3	CHST3	CHST3	10:73724119-73773322	MCF10p	MCF7p	OK	28.3635	0.0494204	-9.16471	-12.4842	5e-05	0.000142131	yes
CHST8	CHST8	CHST8	19:34112860-34264414	MCF10p	MCF7p	OK	0	2.20975	inf	-nan	5e-05	0.000142131	yes
CHTF18	CHTF18	CHTF18	16:838621-850733	MCF10p	MCF7p	OK	1.13686	7.80879	2.78004	4.86905	5e-05	0.000142131	yes
CIAO1	CIAO1	CIAO1	2:96931883-96939917	MCF10p	MCF7p	OK	20.9258	47.2426	1.1748	2.78167	5e-05	0.000142131	yes
CIB3	CIB3	CIB3	19:16272178-16284286	MCF10p	MCF7p	OK	0	1.25799	inf	-nan	5e-05	0.000142131	yes
CIDEC	CIDEC	CIDEC	3:9908393-9921938	MCF10p	MCF7p	OK	0.57213	0.11263	-2.34476	-1.61131	0.0032	0.006691	yes
CIDECP	CIDECP	CIDECP	3:10059236-10067820	MCF10p	MCF7p	OK	7.82309	31.33	2.00173	5.33145	5e-05	0.000142131	yes
CINP	CINP	CINP	14:102814618-102829253	MCF10p	MCF7p	OK	43.7132	86.0223	0.976643	2.07231	0.0002	0.000523262	yes
CIR1	CIR1	CIR1	2:175212877-175260443	MCF10p	MCF7p	OK	2.99235	1.29948	-1.20335	-2.66993	0.00025	0.000643089	yes
CISH	CISH	CISH	3:50643884-50649262	MCF10p	MCF7p	OK	1.17279	14.8055	3.65812	6.43949	5e-05	0.000142131	yes
CIT	CIT	CIT	12:120123594-120315095	MCF10p	MCF7p	OK	0.232896	1.42579	2.614	4.96263	5e-05	0.000142131	yes
CITED4	CITED4	CITED4	1:41326727-41328018	MCF10p	MCF7p	OK	26.2268	8.06885	-1.70061	-4.29353	5e-05	0.000142131	yes
CIZ1	CIZ1	CIZ1	9:130928343-131017527	MCF10p	MCF7p	OK	29.7571	53.0676	0.834599	1.66559	0.00305	0.00640619	yes
CKAP2	CKAP2	CKAP2	13:53029494-53050763	MCF10p	MCF7p	OK	1.2874	3.55128	1.46388	3.31659	5e-05	0.000142131	yes
CKAP2L	CKAP2L	CKAP2L	2:113495443-113522254	MCF10p	MCF7p	OK	0.211796	0.468769	1.1462	1.85559	0.00765	0.0148034	yes
CKAP4	CKAP4	CKAP4	12:106631658-106641713	MCF10p	MCF7p	OK	73.1113	42.4368	-0.784777	-1.77451	0.00405	0.00829201	yes
CKAP5	CKAP5	CKAP5	11:46765083-46867859	MCF10p	MCF7p	OK	6.68631	3.88773	-0.782282	-1.81606	0.00255	0.00543736	yes
CKB	CKB	CKB	14:103985994-103989196	MCF10p	MCF7p	OK	14.2369	79.7381	2.48564	5.62551	5e-05	0.000142131	yes
CKLF	CKLF	CKLF	16:66586465-66613038	MCF10p	MCF7p	OK	70.9704	40.9503	-0.793342	-2.57915	0.00355	0.00734306	yes
CKS1B	CKS1B	CKS1B	1:154947117-154951725	MCF10p	MCF7p	OK	63.8934	161.712	1.33969	2.87292	5e-05	0.000142131	yes
CKS2	CKS2	CKS2	9:91926112-91931618	MCF10p	MCF7p	OK	45.156	134.161	1.57098	3.52264	5e-05	0.000142131	yes
CLASP1	CLASP1	CLASP1	2:122095351-122407052	MCF10p	MCF7p	OK	10.6472	3.53025	-1.59263	-3.64314	5e-05	0.000142131	yes
CLASP2	CLASP2	CLASP2	3:33537736-33759705	MCF10p	MCF7p	OK	3.63981	1.53086	-1.24952	-2.93107	5e-05	0.000142131	yes
CLCA2	CLCA2	CLCA2	1:86889768-86922241	MCF10p	MCF7p	OK	0.459016	0.185207	-1.3094	-2.19496	0.00225	0.00484057	yes
CLCF1	CLCF1	CLCF1	11:67085309-67159158	MCF10p	MCF7p	OK	61.7434	2.16921	-4.83104	-2.42412	0.0023	0.00493868	yes
CLCN2	CLCN2	CLCN2	3:184053716-184079439	MCF10p	MCF7p	OK	1.4515	4.93355	1.76508	1.89096	0.00115	0.00262807	yes
CLCN3	CLCN3	CLCN3	4:170541671-170644338	MCF10p	MCF7p	OK	7.52656	4.12827	-0.866452	-2.18011	0.00105	0.0024147	yes
CLCN4	CLCN4	CLCN4	X:10124984-10205700	MCF10p	MCF7p	OK	0.848039	0.329465	-1.364	-2.6752	5e-05	0.000142131	yes
CLCN7	CLCN7	CLCN7	16:1494933-1525085	MCF10p	MCF7p	OK	37.5132	63.0481	0.749057	1.3843	0.00815	0.0156809	yes
CLDN12	CLDN12	CLDN12	7:90032647-90045268	MCF10p	MCF7p	OK	13.1465	4.51706	-1.54122	-3.84584	5e-05	0.000142131	yes
CLDN15	CLDN15	CLDN15	7:100875372-100882101	MCF10p	MCF7p	OK	0.688161	1.48167	1.10641	1.73834	0.0016	0.00354754	yes
CLDN23	CLDN23	CLDN23	8:8559665-8561617	MCF10p	MCF7p	OK	1.36457	0.319637	-2.09394	-3.35496	5e-05	0.000142131	yes
CLDN3	CLDN3	CLDN3	7:73183326-73184600	MCF10p	MCF7p	OK	0.333249	270.107	9.66272	14.163	5e-05	0.000142131	yes
CLDN4	CLDN4	CLDN4	7:73245192-73247015	MCF10p	MCF7p	OK	67.3748	192.116	1.5117	1.9316	0.0006	0.00144287	yes
CLDN7	CLDN7	CLDN7	17:7155371-7166512	MCF10p	MCF7p	OK	106.358	381.526	1.84286	3.01023	5e-05	0.000142131	yes
CLDND1	CLDND1	CLDND1	3:98234316-98241910	MCF10p	MCF7p	OK	22.8983	6.64361	-1.7852	-4.40435	5e-05	0.000142131	yes
CLEC11A	CLEC11A	CLEC11A	19:51226604-51228981	MCF10p	MCF7p	OK	0.621599	9.33017	3.90785	6.94897	5e-05	0.000142131	yes
CLEC3A	CLEC3A	CLEC3A	16:78056442-78066003	MCF10p	MCF7p	OK	0	6.73142	inf	-nan	5e-05	0.000142131	yes
CLEC3B	CLEC3B	CLEC3B	3:45067758-45077563	MCF10p	MCF7p	OK	2.75579	1.13754	-1.27655	-2.38296	0.00165	0.0036476	yes
CLIC1	CLIC1	CLIC1	6:31698357-31704341	MCF10p	MCF7p	OK	866.606	447.469	-0.953587	-1.91474	0.0028	0.00593475	yes
CLIC2	CLIC2	CLIC2	X:154505499-154563986	MCF10p	MCF7p	OK	0.704063	0.0218643	-5.00905	-3.59942	0.02525	0.0435062	yes
CLIC3	CLIC3	CLIC3	9:139889059-139891024	MCF10p	MCF7p	OK	117.822	27.8053	-2.08317	-5.58262	5e-05	0.000142131	yes
CLIC4	CLIC4	CLIC4	1:25071759-25170815	MCF10p	MCF7p	OK	90.1343	11.0846	-3.02352	-7.52963	5e-05	0.000142131	yes
CLINT1	CLINT1	CLINT1	5:157212750-157286183	MCF10p	MCF7p	OK	14.4934	7.54147	-0.94248	-2.43748	0.00025	0.000643089	yes
CLIP2	CLIP2	CLIP2	7:73703804-73820273	MCF10p	MCF7p	OK	4.53834	2.81907	-0.686945	-1.30899	0.0122	0.0226391	yes
CLIP3	CLIP3	CLIP3	19:36505561-36523797	MCF10p	MCF7p	OK	0.153965	2.25809	3.87443	5.28966	5e-05	0.000142131	yes
CLIP4	CLIP4	CLIP4	2:29338307-29406679	MCF10p	MCF7p	OK	8.61662	0.0508229	-7.4055	-9.06381	5e-05	0.000142131	yes
CLK1	CLK1	CLK1	2:201717731-201729467	MCF10p	MCF7p	OK	8.53135	4.16636	-1.03399	-2.32557	0.00035	0.000877867	yes
CLK3	CLK3	CLK3	15:74900712-74922542	MCF10p	MCF7p	OK	14.8982	26.7172	0.842636	1.7106	0.00225	0.00484057	yes
CLK4	CLK4	CLK4	5:178029664-178054054	MCF10p	MCF7p	OK	3.32147	1.94629	-0.771099	-1.90113	0.00735	0.0142844	yes
CLMN	CLMN	CLMN	14:95648275-95786245	MCF10p	MCF7p	OK	1.1896	3.12258	1.39226	3.31127	5e-05	0.000142131	yes
CLMP	CLMP	CLMP	11:122943019-123066007	MCF10p	MCF7p	OK	8.1833	0.0472708	-7.43559	-7.9104	0.0005	0.00122003	yes
CLN3	CLN3	CLN3	16:28488599-28503623	MCF10p	MCF7p	OK	40.1162	129.596	1.69176	3.32584	5e-05	0.000142131	yes
CLN5	CLN5	CLN5	13:77566058-77576652	MCF10p	MCF7p	OK	20.5728	4.43844	-2.21262	-5.84635	5e-05	0.000142131	yes
CLN6	CLN6	CLN6	15:68499329-68522080	MCF10p	MCF7p	OK	68.6074	121.348	0.82271	1.75605	0.0037	0.0076299	yes
CLN8	CLN8	CLN8	8:1711869-1734736	MCF10p	MCF7p	OK	3.26463	8.28362	1.34334	3.13341	5e-05	0.000142131	yes
CLP1	CLP1	CLP1	11:57425215-57429337	MCF10p	MCF7p	OK	9.25836	5.98155	-0.630237	-1.38617	0.0169	0.0303898	yes
CLPB	CLPB	CLPB	11:72003468-72145724	MCF10p	MCF7p	OK	6.5	15.8751	1.28826	2.74119	5e-05	0.000142131	yes
CLPSL2	CLPSL2	CLPSL2	6:35744391-35747329	MCF10p	MCF7p	OK	1.40525	9.85571	2.81013	6.92455	5e-05	0.000142131	yes
CLPTM1L	CLPTM1L	CLPTM1L	5:1317998-1345002	MCF10p	MCF7p	OK	63.665	165.642	1.37949	3.1205	5e-05	0.000142131	yes
CLSPN	CLSPN	CLSPN	1:36197712-36235551	MCF10p	MCF7p	OK	0.971516	0.578513	-0.747888	-1.63426	0.00775	0.014984	yes
CLSTN1	CLSTN1	CLSTN1	1:9711789-9884550	MCF10p	MCF7p	OK	59.041	25.3521	-1.21961	-2.35891	5e-05	0.000142131	yes
CLSTN2	CLSTN2	CLSTN2	3:139654026-140286919	MCF10p	MCF7p	OK	0.0475068	11.1564	7.87552	9.14404	5e-05	0.000142131	yes
CLTCL1	CLTCL1	CLTCL1	22:19166985-19279239	MCF10p	MCF7p	OK	3.16988	0.35152	-3.17275	-6.07756	5e-05	0.000142131	yes
CLU	CLU	CLU	8:27454433-27472328	MCF10p	MCF7p	OK	16.7326	54.3658	1.70004	3.59736	5e-05	0.000142131	yes
CLYBL	CLYBL	CLYBL	13:100258918-100549388	MCF10p	MCF7p	OK	0.832484	0.0919087	-3.17915	-4.7142	5e-05	0.000142131	yes
CMC1	CMC1	CMC1	3:28283123-28361264	MCF10p	MCF7p	OK	24.4454	49.786	1.02618	3.57047	0.0002	0.000523262	yes
CMC2	CMC2	CMC2	16:81009698-81066712	MCF10p	MCF7p	OK	20.6656	48.993	1.24534	2.27825	0.0017	0.00374706	yes
CMPK1	CMPK1	CMPK1	1:47799468-47844511	MCF10p	MCF7p	OK	52.8882	20.5206	-1.36587	-3.51113	5e-05	0.000142131	yes
CMSS1	CMSS1	CMSS1	3:99536677-99897476	MCF10p	MCF7p	OK	7.72165	19.0725	1.30451	2.48242	0.0001	0.000273306	yes
CMTM3	CMTM3	CMTM3	16:66637934-66647795	MCF10p	MCF7p	OK	14.9051	4.97137	-1.58409	-3.32799	5e-05	0.000142131	yes
CMTM4	CMTM4	CMTM4	16:66648652-66730610	MCF10p	MCF7p	OK	5.25453	20.4192	1.95829	4.04297	5e-05	0.000142131	yes
CMTM6	CMTM6	CMTM6	3:32522803-32544403	MCF10p	MCF7p	OK	20.3081	13.5962	-0.578851	-1.57113	0.0273	0.0466388	yes
CMTM7	CMTM7	CMTM7	3:32433162-32496333	MCF10p	MCF7p	OK	12.8381	1.67449	-2.93863	-5.54446	5e-05	0.000142131	yes
CMTM8	CMTM8	CMTM8	3:32280170-32411813	MCF10p	MCF7p	OK	2.27278	7.51022	1.7244	4.29361	5e-05	0.000142131	yes
CNDP2	CNDP2	CNDP2	18:72163499-72190689	MCF10p	MCF7p	OK	17.2236	57.7739	1.74603	3.57204	5e-05	0.000142131	yes
CNEP1R1	CNEP1R1	CNEP1R1	16:50059188-50070999	MCF10p	MCF7p	OK	5.56819	1.79717	-1.63148	-4.16915	5e-05	0.000142131	yes
CNIH	CNIH	CNIH	14:54893646-54908148	MCF10p	MCF7p	OK	146.451	91.4705	-0.679038	-1.98065	0.0139	0.0254745	yes
CNIH4	CNIH4	CNIH4	1:224544594-224563691	MCF10p	MCF7p	OK	456.835	117.799	-1.95534	-6.66929	5e-05	0.000142131	yes
CNKSR1	CNKSR1	CNKSR1	1:26503980-26516375	MCF10p	MCF7p	OK	15.8264	4.26467	-1.89182	-3.55825	5e-05	0.000142131	yes
CNKSR3	CNKSR3	CNKSR3	6:154726432-154831753	MCF10p	MCF7p	OK	0.817336	1.53535	0.909569	1.87252	0.00345	0.00715929	yes
CNN2	CNN2	CNN2	19:1026297-1039064	MCF10p	MCF7p	OK	291.859	50.385	-2.5342	-4.82403	5e-05	0.000142131	yes
CNNM2	CNNM2	CNNM2	10:104678074-104838344	MCF10p	MCF7p	OK	0.74873	2.36801	1.66116	3.23321	5e-05	0.000142131	yes
CNNM3	CNNM3	CNNM3	2:97481990-97501121	MCF10p	MCF7p	OK	6.15668	17.0463	1.46923	3.31068	5e-05	0.000142131	yes
CNNM4	CNNM4	CNNM4	2:97426638-97477628	MCF10p	MCF7p	OK	4.7054	24.4632	2.37823	5.01219	5e-05	0.000142131	yes
CNOT3	CNOT3	CNOT3	19:54641435-54663446	MCF10p	MCF7p	OK	12.9413	29.2146	1.17471	2.26262	5e-05	0.000142131	yes
CNOT6	CNOT6	CNOT6	5:179921416-180005353	MCF10p	MCF7p	OK	4.88248	7.76684	0.669714	1.73879	0.01135	0.021202	yes
CNOT8	CNOT8	CNOT8	5:154238197-154256352	MCF10p	MCF7p	OK	28.5485	11.8512	-1.26838	-3.33933	5e-05	0.000142131	yes
CNP	CNP	CNP	17:40118758-40190044	MCF10p	MCF7p	OK	21.945	10.2326	-1.10072	-1.56317	0.0096	0.0182235	yes
CNPY2	CNPY2	CNPY2	12:56704211-56727837	MCF10p	MCF7p	OK	40.5566	87.4553	1.10861	2.49583	0.00045	0.00110745	yes
CNPY3	CNPY3	CNPY3	6:42896859-42907008	MCF10p	MCF7p	OK	21.5822	90.7726	2.07241	4.64522	5e-05	0.000142131	yes
CNTD2	CNTD2	CNTD2	19:40728114-40732597	MCF10p	MCF7p	OK	0.903385	0.450271	-1.00455	-1.62529	0.0171	0.0307125	yes
CNTLN	CNTLN	CNTLN	9:17135037-17503917	MCF10p	MCF7p	OK	0.84431	0.146385	-2.52801	-4.33714	5e-05	0.000142131	yes
CNTNAP1	CNTNAP1	CNTNAP1	17:40834631-40852011	MCF10p	MCF7p	OK	1.9273	0.0768433	-4.64852	-6.44086	5e-05	0.000142131	yes
CNTNAP2	CNTNAP2	CNTNAP2	7:145813452-148118090	MCF10p	MCF7p	OK	0.313961	0.860437	1.45449	3.03813	5e-05	0.000142131	yes
CNTNAP3	CNTNAP3	CNTNAP3	9:39072763-39288300	MCF10p	MCF7p	OK	1.15571	0.0269637	-5.42162	-5.72279	0.00035	0.000877867	yes
CNTNAP3B	CNTNAP3B	CNTNAP3B	9:43684884-43922476	MCF10p	MCF7p	OK	0.685731	0	-inf	-nan	5e-05	0.000142131	yes
CNTROB	CNTROB	CNTROB	17:7835441-7853237	MCF10p	MCF7p	OK	3.25533	9.99882	1.61895	3.29308	5e-05	0.000142131	yes
COA1	COA1	COA1	7:43670750-43769140	MCF10p	MCF7p	OK	8.82258	24.5197	1.47467	2.92504	5e-05	0.000142131	yes
COA4	COA4	COA4	11:73583711-73638781	MCF10p	MCF7p	OK	26.9701	91.3631	1.76025	3.66151	5e-05	0.000142131	yes
COA5	COA5	COA5	2:99215785-99224981	MCF10p	MCF7p	OK	2.51445	7.08838	1.49521	3.73399	5e-05	0.000142131	yes
COBL	COBL	COBL	7:51083908-51384515	MCF10p	MCF7p	OK	1.41915	2.92661	1.0442	2.25062	0.0002	0.000523262	yes
COBLL1	COBLL1	COBLL1	2:165541255-165697928	MCF10p	MCF7p	OK	0.625905	1.89044	1.59471	3.33876	5e-05	0.000142131	yes
COCH	COCH	COCH	14:31343740-31359822	MCF10p	MCF7p	OK	0.18525	0.930402	2.32838	2.78931	0.0006	0.00144287	yes
COG2	COG2	COG2	1:230778201-230829731	MCF10p	MCF7p	OK	18.6975	6.90034	-1.43811	-3.35159	5e-05	0.000142131	yes
COG5	COG5	COG5	7:106809405-107218968	MCF10p	MCF7p	OK	7.4431	2.99423	-1.31372	-2.20619	0.00075	0.00177165	yes
COG6	COG6	COG6	13:40229763-40365802	MCF10p	MCF7p	OK	2.60089	1.42007	-0.87305	-1.94883	0.0023	0.00493868	yes
COG7	COG7	COG7	16:23399813-23464512	MCF10p	MCF7p	OK	6.36877	14.1631	1.15305	2.64292	5e-05	0.000142131	yes
COG8	COG8	COG8	16:69362523-69377014	MCF10p	MCF7p	OK	15.6489	30.2011	0.948538	1.35748	0.02775	0.0473355	yes
COL12A1	COL12A1	COL12A1	6:75794041-75915623	MCF10p	MCF7p	OK	3.13597	8.36056	1.41469	3.01717	5e-05	0.000142131	yes
COL16A1	COL16A1	COL16A1	1:32117847-32169768	MCF10p	MCF7p	OK	0.362132	0.980476	1.43697	2.47417	5e-05	0.000142131	yes
COL18A1	COL18A1	COL18A1	21:46825096-46933634	MCF10p	MCF7p	OK	4.07363	12.1953	1.58193	2.86615	5e-05	0.000142131	yes
COL1A1	COL1A1	COL1A1	17:48261456-48279000	MCF10p	MCF7p	OK	1.49485	0.589967	-1.3413	-2.56038	5e-05	0.000142131	yes
COL3A1	COL3A1	COL3A1	2:189839098-189877472	MCF10p	MCF7p	OK	0	14.074	inf	-nan	5e-05	0.000142131	yes
COL4A2	COL4A2	COL4A2	13:110959630-111165374	MCF10p	MCF7p	OK	54.5464	0.0168966	-11.6565	-8.98228	0.00055	0.00133334	yes
COL4A5	COL4A5	COL4A5	X:107683073-107940775	MCF10p	MCF7p	OK	6.39604	1.35888	-2.23477	-4.66358	5e-05	0.000142131	yes
COL4A6	COL4A6	COL4A6	X:107398836-107682704	MCF10p	MCF7p	OK	4.72257	0.254913	-4.21149	-7.58566	5e-05	0.000142131	yes
COL5A1	COL5A1	COL5A1	9:137533651-137736689	MCF10p	MCF7p	OK	0.0122152	2.5194	7.68826	6.76449	0.00145	0.00324918	yes
COL5A2	COL5A2	COL5A2	2:189896640-190044605	MCF10p	MCF7p	OK	0.400573	0.0519224	-2.94764	-3.82644	5e-05	0.000142131	yes
COL6A1	COL6A1	COL6A1	21:47401662-47424963	MCF10p	MCF7p	OK	9.0199	0.8979	-3.32849	-6.31469	5e-05	0.000142131	yes
COL6A2	COL6A2	COL6A2	21:47518032-47552763	MCF10p	MCF7p	OK	3.15823	1.05268	-1.58505	-2.82398	5e-05	0.000142131	yes
COL7A1	COL7A1	COL7A1	3:48601505-48632593	MCF10p	MCF7p	OK	2.07981	0.0594815	-5.12787	-6.95553	5e-05	0.000142131	yes
COL8A1	COL8A1	COL8A1	3:99357439-99515577	MCF10p	MCF7p	OK	44.0074	0	-inf	-nan	5e-05	0.000142131	yes
COL9A2	COL9A2	COL9A2	1:40766162-40782939	MCF10p	MCF7p	OK	0.068761	1.18842	4.11132	4.28041	5e-05	0.000142131	yes
COLQ	COLQ	COLQ	3:15491639-15563258	MCF10p	MCF7p	OK	0.159032	13.6429	6.42269	8.558	5e-05	0.000142131	yes
COMMD10	COMMD10	COMMD10	5:115420726-115628978	MCF10p	MCF7p	OK	7.31613	11.0239	0.591476	1.6792	0.0289	0.0491169	yes
COMMD2	COMMD2	COMMD2	3:149456256-149470286	MCF10p	MCF7p	OK	4.88857	2.632	-0.893254	-2.32361	0.00095	0.00220163	yes
COMMD5	COMMD5	COMMD5	8:146075550-146078932	MCF10p	MCF7p	OK	28.7104	47.1282	0.715016	1.42488	0.0092	0.0175234	yes
COMMD6	COMMD6	COMMD6	13:76099349-76111991	MCF10p	MCF7p	OK	15.2725	6.79498	-1.16839	-2.86602	5e-05	0.000142131	yes
COMMD8	COMMD8	COMMD8	4:47452814-47465676	MCF10p	MCF7p	OK	5.62103	2.51409	-1.1608	-3.01669	0.00045	0.00110745	yes
COMMD9	COMMD9	COMMD9	11:36293841-36310999	MCF10p	MCF7p	OK	16.8072	30.2566	0.848165	1.86135	0.00115	0.00262807	yes
COMT	COMT	COMT	22:19863039-20004309	MCF10p	MCF7p	OK	32.8872	78.9166	1.2628	2.04634	0.0008	0.00187987	yes
COPA	COPA	COPA	1:160258376-160328742	MCF10p	MCF7p	OK	48.9874	8.39963	-2.54401	-3.54013	5e-05	0.000142131	yes
COPB1	COPB1	COPB1	11:14479048-14521441	MCF10p	MCF7p	OK	52.9699	11.5136	-2.20183	-5.04427	5e-05	0.000142131	yes
COPB2	COPB2	COPB2	3:139076432-139108522	MCF10p	MCF7p	OK	36.3086	12.2792	-1.56409	-3.52071	5e-05	0.000142131	yes
COPE	COPE	COPE	19:19010322-19030199	MCF10p	MCF7p	OK	248.12	435.602	0.811974	1.31191	0.0127	0.0234764	yes
COPG1	COPG1	COPG1	3:128968452-128996616	MCF10p	MCF7p	OK	73.9342	45.8871	-0.688152	-1.50304	0.01315	0.0242285	yes
COPRS	COPRS	COPRS	17:30178883-30186326	MCF10p	MCF7p	OK	44.92	81.9171	0.866806	2.33149	0.0012	0.00273075	yes
COPS2	COPS2	COPS2	15:49417470-49447854	MCF10p	MCF7p	OK	8.5557	5.23916	-0.707548	-1.84815	0.00745	0.0144558	yes
COPS3	COPS3	COPS3	17:17149937-17184617	MCF10p	MCF7p	OK	33.9597	22.2289	-0.611386	-1.41979	0.02005	0.0354161	yes
COPS4	COPS4	COPS4	4:83956238-83996971	MCF10p	MCF7p	OK	29.7354	14.8189	-1.00475	-2.30993	0.0003	0.000761817	yes
COPS5	COPS5	COPS5	8:67955313-67974562	MCF10p	MCF7p	OK	34.2381	17.4255	-0.974406	-2.68263	0.00025	0.000643089	yes
COPS6	COPS6	COPS6	7:99686582-99689823	MCF10p	MCF7p	OK	121.47	302.611	1.31687	2.96036	5e-05	0.000142131	yes
COPS8	COPS8	COPS8	2:237994083-238007489	MCF10p	MCF7p	OK	182.012	17.551	-3.3744	-7.63319	5e-05	0.000142131	yes
COQ10A	COQ10A	COQ10A	12:56660641-56664750	MCF10p	MCF7p	OK	2.3744	4.4378	0.902285	1.8198	0.0034	0.00706642	yes
COQ2	COQ2	COQ2	4:84184976-84206067	MCF10p	MCF7p	OK	10.5727	20.1604	0.931175	2.61122	0.0005	0.00122003	yes
COQ5	COQ5	COQ5	12:120941081-120966964	MCF10p	MCF7p	OK	18.6774	35.0007	0.906093	2.38299	0.00075	0.00177165	yes
COQ6	COQ6	COQ6	14:74399694-74429815	MCF10p	MCF7p	OK	9.66432	23.0623	1.2548	2.5368	5e-05	0.000142131	yes
CORO1C	CORO1C	CORO1C	12:109038884-109125295	MCF10p	MCF7p	OK	59.0052	23.2543	-1.34334	-3.13923	5e-05	0.000142131	yes
CORO2A	CORO2A	CORO2A	9:100883256-100954956	MCF10p	MCF7p	OK	2.61978	0.743128	-1.81776	-3.705	5e-05	0.000142131	yes
COTL1	COTL1	COTL1	16:84599201-84651669	MCF10p	MCF7p	OK	328.633	114.001	-1.52743	-3.26836	5e-05	0.000142131	yes
COX10	COX10	COX10	17:13932608-14111996	MCF10p	MCF7p	OK	5.02616	13.0243	1.37368	3.02957	5e-05	0.000142131	yes
COX14	COX14	COX14	12:50505763-50514240	MCF10p	MCF7p	OK	33.3245	171.397	2.36269	4.68887	5e-05	0.000142131	yes
COX17	COX17	COX17	3:119388371-119396243	MCF10p	MCF7p	OK	23.644	66.5722	1.49345	5.98002	5e-05	0.000142131	yes
COX19	COX19	COX19	7:1004485-1015235	MCF10p	MCF7p	OK	2.89407	4.88249	0.754518	1.71389	0.00465	0.00942167	yes
COX20	COX20	COX20	1:244998638-245010243	MCF10p	MCF7p	OK	2.81116	1.04624	-1.42595	-1.89282	0.01785	0.0319149	yes
COX5B	COX5B	COX5B	2:98262520-98264657	MCF10p	MCF7p	OK	935.751	1873.39	1.00145	3.00405	0.00195	0.00424258	yes
COX6A1	COX6A1	COX6A1	12:120875892-120878545	MCF10p	MCF7p	OK	807.61	2225.18	1.46219	4.14453	5e-05	0.000142131	yes
COX6B1	COX6B1	COX6B1	19:36139124-36149686	MCF10p	MCF7p	OK	439.949	742.096	0.754269	2.26256	0.0126	0.0233076	yes
COX6C	COX6C	COX6C	8:100890222-100906242	MCF10p	MCF7p	OK	86.0718	3255.07	5.241	14.1201	5e-05	0.000142131	yes
COX7A2L	COX7A2L	COX7A2L	2:42577641-42588356	MCF10p	MCF7p	OK	68.9113	136.633	0.987494	2.85578	0.0005	0.00122003	yes
COX7C	COX7C	COX7C	5:85913783-85916583	MCF10p	MCF7p	OK	941.064	2502.07	1.41076	2.71067	5e-05	0.000142131	yes
COX8A	COX8A	COX8A	11:63742078-63744015	MCF10p	MCF7p	OK	564.074	1938.15	1.78073	5.62279	5e-05	0.000142131	yes
CPA4	CPA4	CPA4	7:129932973-129964020	MCF10p	MCF7p	OK	7.5602	0.156729	-5.59208	-7.85246	5e-05	0.000142131	yes
CPAMD8	CPAMD8	CPAMD8	19:17003761-17137625	MCF10p	MCF7p	OK	0.154921	0.523593	1.75691	2.78665	5e-05	0.000142131	yes
CPD	CPD	CPD	17:28705941-28796675	MCF10p	MCF7p	OK	7.13913	1.51801	-2.23357	-5.31458	5e-05	0.000142131	yes
CPE	CPE	CPE	4:166300096-166419482	MCF10p	MCF7p	OK	5.96251	88.3158	3.88868	8.97416	5e-05	0.000142131	yes
CPEB4	CPEB4	CPEB4	5:173315330-173387313	MCF10p	MCF7p	OK	1.4844	0.747256	-0.99021	-2.41177	0.00035	0.000877867	yes
CPLX1	CPLX1	CPLX1	4:778744-819945	MCF10p	MCF7p	OK	0.461904	1.72753	1.90305	3.36965	5e-05	0.000142131	yes
CPM	CPM	CPM	12:69244954-69357020	MCF10p	MCF7p	OK	0.715707	0.294774	-1.27976	-2.58744	5e-05	0.000142131	yes
CPNE2	CPNE2	CPNE2	16:57126454-57181878	MCF10p	MCF7p	OK	18.887	10.9627	-0.784793	-1.75585	0.0036	0.00744191	yes
CPNE3	CPNE3	CPNE3	8:87526655-87573726	MCF10p	MCF7p	OK	23.1639	50.028	1.11086	2.72869	0.00015	0.000399348	yes
CPNE4	CPNE4	CPNE4	3:131253571-131753844	MCF10p	MCF7p	OK	0.421696	1.18031	1.48489	2.43729	0.0002	0.000523262	yes
CPNE7	CPNE7	CPNE7	16:89642175-89663654	MCF10p	MCF7p	OK	6.93059	0.111687	-5.95544	-6.53711	5e-05	0.000142131	yes
CPNE8	CPNE8	CPNE8	12:39046001-39299420	MCF10p	MCF7p	OK	1.50415	0	-inf	-nan	5e-05	0.000142131	yes
CPOX	CPOX	CPOX	3:98298289-98312455	MCF10p	MCF7p	OK	10.4242	6.33879	-0.717659	-1.84147	0.0057	0.0113428	yes
CPSF3	CPSF3	CPSF3	2:9563665-9613239	MCF10p	MCF7p	OK	19.5849	10.2017	-0.940932	-2.44603	0.0004	0.000993108	yes
CPSF3L	CPSF3L	CPSF3L	1:1243993-1260067	MCF10p	MCF7p	OK	44.4727	15.4639	-1.52402	-2.09049	0.00025	0.000643089	yes
CPVL	CPVL	CPVL	7:29019582-29186153	MCF10p	MCF7p	OK	28.3091	0.0918282	-8.26811	-7.63984	5e-05	0.000142131	yes
CRABP1	CRABP1	CRABP1	15:78632665-78640572	MCF10p	MCF7p	OK	0	31.4658	inf	-nan	5e-05	0.000142131	yes
CRABP2	CRABP2	CRABP2	1:156669397-156675608	MCF10p	MCF7p	OK	25.0225	3276.54	7.03281	10.9374	5e-05	0.000142131	yes
CRAMP1L	CRAMP1L	CRAMP1L	16:1664640-1727909	MCF10p	MCF7p	OK	3.62668	7.12127	0.973486	2.16242	0.00035	0.000877867	yes
CRAT	CRAT	CRAT	9:131857072-131873070	MCF10p	MCF7p	OK	9.55585	1.14914	-3.05582	-5.80981	5e-05	0.000142131	yes
CRB3	CRB3	CRB3	19:6464259-6481798	MCF10p	MCF7p	OK	19.865	48.8573	1.29834	2.89472	5e-05	0.000142131	yes
CRCP	CRCP	CRCP	7:65579804-65619555	MCF10p	MCF7p	OK	12.7862	29.3653	1.19952	2.68058	5e-05	0.000142131	yes
CREB3L1	CREB3L1	CREB3L1	11:46299227-46342972	MCF10p	MCF7p	OK	0.121698	0.49015	2.00992	2.44783	0.0009	0.0020944	yes
CREB3L2	CREB3L2	CREB3L2	7:137559724-137686847	MCF10p	MCF7p	OK	13.3003	7.18205	-0.888988	-1.68729	0.00495	0.00996955	yes
CREB3L4	CREB3L4	CREB3L4	1:153940314-153950451	MCF10p	MCF7p	OK	4.30075	34.1002	2.98712	2.63692	0.0012	0.00273075	yes
CREBRF	CREBRF	CREBRF	5:172483354-172566291	MCF10p	MCF7p	OK	0.674029	0.157833	-2.09441	-3.02699	0.00015	0.000399348	yes
CREBZF	CREBZF	CREBZF	11:85368607-85376182	MCF10p	MCF7p	OK	1.66426	4.95784	1.57483	3.99311	5e-05	0.000142131	yes
CREG2	CREG2	CREG2	2:101964815-102003965	MCF10p	MCF7p	OK	0.490614	0.162234	-1.59651	-2.56213	0.0012	0.00273075	yes
CREM	CREM	CREM	10:35415768-35501886	MCF10p	MCF7p	OK	3.23553	9.16306	1.50183	3.21587	5e-05	0.000142131	yes
CRIM1	CRIM1	CRIM1	2:36583369-36778278	MCF10p	MCF7p	OK	51.0168	9.8985	-2.36569	-5.39118	5e-05	0.000142131	yes
CRIP1	CRIP1	CRIP1	14:105953256-105955126	MCF10p	MCF7p	OK	2.52957	2131.75	9.71893	23.1636	5e-05	0.000142131	yes
CRIP2	CRIP2	CRIP2	14:105939274-105946507	MCF10p	MCF7p	OK	210.978	424.638	1.00914	1.70171	0.00175	0.00384407	yes
CRISPLD1	CRISPLD1	CRISPLD1	8:75896707-75946793	MCF10p	MCF7p	OK	0	1.24404	inf	-nan	5e-05	0.000142131	yes
CRISPLD2	CRISPLD2	CRISPLD2	16:84853586-84943116	MCF10p	MCF7p	OK	0.314379	1.6119	2.35819	4.52284	5e-05	0.000142131	yes
CRLF1	CRLF1	CRLF1	19:18704034-18717660	MCF10p	MCF7p	OK	28.97	11.7165	-1.30602	-2.89181	5e-05	0.000142131	yes
CRLF3	CRLF3	CRLF3	17:29109701-29151778	MCF10p	MCF7p	OK	5.30137	1.18801	-2.15782	-4.74698	5e-05	0.000142131	yes
CRMP1	CRMP1	CRMP1	4:5822490-5894785	MCF10p	MCF7p	OK	1.03369	0	-inf	-nan	5e-05	0.000142131	yes
CRNDE	CRNDE	CRNDE	16:54952774-54963101	MCF10p	MCF7p	OK	3.26777	7.19601	1.13889	2.32102	0.0004	0.000993108	yes
CRNKL1	CRNKL1	CRNKL1	20:20015011-20341346	MCF10p	MCF7p	OK	3.6539	1.77474	-1.04183	-2.4925	5e-05	0.000142131	yes
CRY1	CRY1	CRY1	12:107385141-107487635	MCF10p	MCF7p	OK	0.536385	4.92937	3.20006	6.93637	5e-05	0.000142131	yes
CRY2	CRY2	CRY2	11:45868668-45904799	MCF10p	MCF7p	OK	4.3892	8.93401	1.02535	2.11617	5e-05	0.000142131	yes
CRYAB	CRYAB	CRYAB	11:111779349-111782473	MCF10p	MCF7p	OK	38.1666	0.459684	-6.37552	-10.659	5e-05	0.000142131	yes
CRYBB2	CRYBB2	CRYBB2	22:25615611-25627836	MCF10p	MCF7p	OK	1.64372	0.121003	-3.76384	-3.36506	0.00975	0.0184822	yes
CRYBB2P1	CRYBB2P1	CRYBB2P1	22:25844053-25857645	MCF10p	MCF7p	OK	4.59074	1.66795	-1.46065	-2.6358	5e-05	0.000142131	yes
CRYL1	CRYL1	CRYL1	13:20977805-21100012	MCF10p	MCF7p	OK	50.1145	19.3057	-1.37621	-2.98941	5e-05	0.000142131	yes
CRYZ	CRYZ	CRYZ	1:75171169-75232361	MCF10p	MCF7p	OK	6.42854	3.06525	-1.06849	-2.40053	0.00065	0.00155589	yes
CRYZL1	CRYZL1	CRYZL1	21:34961646-35014160	MCF10p	MCF7p	OK	6.77689	1.77164	-1.93554	-4.80906	5e-05	0.000142131	yes
CSDA	CSDA	CSDA	12:10851675-10875953	MCF10p	MCF7p	OK	69.2129	124.789	0.850383	1.76817	0.00175	0.00384407	yes
CSDE1	CSDE1	CSDE1	1:115259533-115300671	MCF10p	MCF7p	OK	58.9471	252.677	2.09574	4.43624	5e-05	0.000142131	yes
CSE1L	CSE1L	CSE1L	20:47662782-47713497	MCF10p	MCF7p	OK	40.7907	25.4513	-0.6805	-1.62274	0.0113	0.0211144	yes
CSF1	CSF1	CSF1	1:110453232-110473616	MCF10p	MCF7p	OK	5.24439	1.7172	-1.61072	-3.11399	5e-05	0.000142131	yes
CSF1R	CSF1R	CSF1R	5:149432853-149492935	MCF10p	MCF7p	OK	4.73588	0.0672584	-6.13777	-7.46048	5e-05	0.000142131	yes
CSF2	CSF2	CSF2	5:131409484-131411863	MCF10p	MCF7p	OK	7.27283	0	-inf	-nan	5e-05	0.000142131	yes
CSF3	CSF3	CSF3	17:38171613-38174066	MCF10p	MCF7p	OK	5.59063	0.230632	-4.59935	-5.2523	5e-05	0.000142131	yes
CSK	CSK	CSK	15:75074424-75095539	MCF10p	MCF7p	OK	30.8875	77.5597	1.32829	2.61309	5e-05	0.000142131	yes
CSNK1A1	CSNK1A1	CSNK1A1	5:148874844-148931007	MCF10p	MCF7p	OK	88.3742	47.1106	-0.907573	-2.07446	0.00065	0.00155589	yes
CSNK2B	CSNK2B	CSNK2B	6:31629005-31637843	MCF10p	MCF7p	OK	247.779	493.366	0.993605	1.86982	0.0014	0.00314761	yes
CSRNP1	CSRNP1	CSRNP1	3:39183341-39195102	MCF10p	MCF7p	OK	69.7818	17.3024	-2.01188	-4.00459	5e-05	0.000142131	yes
CSRNP2	CSRNP2	CSRNP2	12:51454987-51477454	MCF10p	MCF7p	OK	3.56341	12.0713	1.76025	4.01749	5e-05	0.000142131	yes
CSRP2	CSRP2	CSRP2	12:77252495-77272799	MCF10p	MCF7p	OK	3.95264	1.21594	-1.70075	-3.57764	5e-05	0.000142131	yes
CSRP2BP	CSRP2BP	CSRP2BP	20:18118498-18169031	MCF10p	MCF7p	OK	2.77868	10.2087	1.87732	3.62659	5e-05	0.000142131	yes
CST3	CST3	CST3	20:23614293-23618574	MCF10p	MCF7p	OK	1144.93	639.664	-0.839869	-1.94449	0.0108	0.0202758	yes
CST5	CST5	CST5	20:23856571-23860380	MCF10p	MCF7p	OK	0	1.18863	inf	-nan	5e-05	0.000142131	yes
CST6	CST6	CST6	11:65779461-65780976	MCF10p	MCF7p	OK	45.6621	0.285294	-7.3224	-9.71551	0.00065	0.00155589	yes
CSTA	CSTA	CSTA	3:122044010-122060816	MCF10p	MCF7p	OK	3.05338	0.728393	-2.06762	-4.12614	0.0001	0.000273306	yes
CSTF1	CSTF1	CSTF1	20:54967426-54979582	MCF10p	MCF7p	OK	29.9384	47.9379	0.679171	1.54766	0.00995	0.0188137	yes
CT62	CT62	CT62	15:71402582-71407839	MCF10p	MCF7p	OK	0	0.476261	inf	-nan	5e-05	0.000142131	yes
CTAGE5	CTAGE5	CTAGE5	14:39734475-39820397	MCF10p	MCF7p	OK	4.71381	7.78952	0.724641	1.81341	0.00665	0.0130236	yes
CTBP2	CTBP2	CTBP2	10:126676417-126849624	MCF10p	MCF7p	OK	18.9009	30.1796	0.67512	1.55733	0.0085	0.0162822	yes
CTCF	CTCF	CTCF	16:67596309-67673088	MCF10p	MCF7p	OK	5.404	20.657	1.93453	4.3281	5e-05	0.000142131	yes
CTDP1	CTDP1	CTDP1	18:77439800-77514510	MCF10p	MCF7p	OK	9.96315	18.1199	0.862903	1.69103	0.0016	0.00354754	yes
CTDSPL	CTDSPL	CTDSPL	3:37903668-38025960	MCF10p	MCF7p	OK	7.46357	4.05191	-0.881264	-2.12927	0.001	0.00231115	yes
CTDSPL2	CTDSPL2	CTDSPL2	15:44719578-44819430	MCF10p	MCF7p	OK	2.73588	1.79443	-0.608475	-1.6094	0.0228	0.0397628	yes
CTGF	CTGF	CTGF	6:132269315-132272518	MCF10p	MCF7p	OK	408.345	5.93853	-6.10354	-13.6689	5e-05	0.000142131	yes
CTHRC1	CTHRC1	CTHRC1	8:104383742-104395233	MCF10p	MCF7p	OK	0	0.676248	inf	-nan	5e-05	0.000142131	yes
CTNNA1	CTNNA1	CTNNA1	5:138089106-138270723	MCF10p	MCF7p	OK	180.241	30.8362	-2.54723	-5.08084	5e-05	0.000142131	yes
CTNNAL1	CTNNAL1	CTNNAL1	9:111704850-111775764	MCF10p	MCF7p	OK	12.4092	4.0618	-1.61122	-4.01456	5e-05	0.000142131	yes
CTNNB1	CTNNB1	CTNNB1	3:41240941-41281939	MCF10p	MCF7p	OK	112.347	51.9822	-1.11188	-2.36833	5e-05	0.000142131	yes
CTNNBIP1	CTNNBIP1	CTNNBIP1	1:9908333-9970316	MCF10p	MCF7p	OK	5.21716	11.7389	1.16996	2.42647	5e-05	0.000142131	yes
CTNND1	CTNND1	CTNND1	11:57479994-57586652	MCF10p	MCF7p	OK	50.8885	16.8884	-1.59131	-1.88076	0.0031	0.00650411	yes
CTNND2	CTNND2	CTNND2	5:10971951-11904110	MCF10p	MCF7p	OK	0.0112681	2.61871	7.86047	5.91676	0.02095	0.0368416	yes
CTPS2	CTPS2	CTPS2	X:16606121-16731059	MCF10p	MCF7p	OK	3.78669	11.989	1.6627	3.87158	5e-05	0.000142131	yes
CTR9	CTR9	CTR9	11:10772810-10801290	MCF10p	MCF7p	OK	6.43401	1.75063	-1.87784	-4.50048	5e-05	0.000142131	yes
CTSB	CTSB	CTSB	8:11700032-11725646	MCF10p	MCF7p	OK	505.195	145.623	-1.79461	-3.04661	5e-05	0.000142131	yes
CTSC	CTSC	CTSC	11:88026759-88070941	MCF10p	MCF7p	OK	112.107	4.72485	-4.56846	-9.67742	5e-05	0.000142131	yes
CTSD	CTSD	CTSD	11:1773981-1785222	MCF10p	MCF7p	OK	673.781	3133.34	2.21735	3.20137	5e-05	0.000142131	yes
CTSF	CTSF	CTSF	11:66330934-66336047	MCF10p	MCF7p	OK	93.2099	5.55355	-4.069	-9.08642	5e-05	0.000142131	yes
CTSK	CTSK	CTSK	1:150768683-150780917	MCF10p	MCF7p	OK	0.534376	1.02347	0.937542	1.63086	0.01725	0.0309531	yes
CTSL1	CTSL1	CTSL1	9:90340973-90346384	MCF10p	MCF7p	OK	69.7255	26.3324	-1.40485	-3.06696	5e-05	0.000142131	yes
CTSL2	CTSL2	CTSL2	9:99791958-99801925	MCF10p	MCF7p	OK	3.51501	0.959292	-1.87349	-4.29746	5e-05	0.000142131	yes
CTSO	CTSO	CTSO	4:156845269-156875048	MCF10p	MCF7p	OK	4.79567	3.02536	-0.664626	-1.72762	0.01375	0.0252305	yes
CTSS	CTSS	CTSS	1:150702671-150738433	MCF10p	MCF7p	OK	1.30142	0.16203	-3.00575	-5.06866	5e-05	0.000142131	yes
CTSZ	CTSZ	CTSZ	20:57570241-57582309	MCF10p	MCF7p	OK	254.761	41.6022	-2.61442	-5.78135	5e-05	0.000142131	yes
CTTN	CTTN	CTTN	11:70244611-70282690	MCF10p	MCF7p	OK	47.6647	128.688	1.43288	2.82525	5e-05	0.000142131	yes
CTTNBP2NL	CTTNBP2NL	CTTNBP2NL	1:112938799-113003786	MCF10p	MCF7p	OK	6.26136	0.866909	-2.85252	-6.54452	5e-05	0.000142131	yes
CTU1	CTU1	CTU1	19:51600862-51611647	MCF10p	MCF7p	OK	2.83917	6.7961	1.25924	2.85114	5e-05	0.000142131	yes
CTXN1	CTXN1	CTXN1	19:7989380-7991051	MCF10p	MCF7p	OK	6.10356	47.9895	2.975	6.57271	5e-05	0.000142131	yes
CUEDC1	CUEDC1	CUEDC1	17:55940336-55980750	MCF10p	MCF7p	OK	4.22567	19.781	2.22686	4.89284	5e-05	0.000142131	yes
CUEDC2	CUEDC2	CUEDC2	10:104183001-104192423	MCF10p	MCF7p	OK	33.7562	96.5274	1.51579	3.54897	5e-05	0.000142131	yes
CUL2	CUL2	CUL2	10:35297478-35379570	MCF10p	MCF7p	OK	7.12648	4.26522	-0.740569	-1.84586	0.0048	0.00969934	yes
CUL4A	CUL4A	CUL4A	13:113863085-113919392	MCF10p	MCF7p	OK	21.8899	13.1088	-0.739735	-1.73448	0.0049	0.00988066	yes
CUL4B	CUL4B	CUL4B	X:119658443-119709684	MCF10p	MCF7p	OK	28.3765	3.721	-2.93093	-7.13008	5e-05	0.000142131	yes
CUX1	CUX1	CUX1	7:101459183-101927250	MCF10p	MCF7p	OK	7.23124	48.3518	2.63984	4.5979	5e-05	0.000142131	yes
CWC15	CWC15	CWC15	11:94695786-94706776	MCF10p	MCF7p	OK	6.98097	3.36144	-1.05435	-2.68674	0.0002	0.000523262	yes
CWC22	CWC22	CWC22	2:180809603-180871780	MCF10p	MCF7p	OK	1.61622	0.791333	-1.03027	-2.20966	0.00105	0.0024147	yes
CWC25	CWC25	CWC25	17:36957445-36981589	MCF10p	MCF7p	OK	5.20835	2.44817	-1.08912	-2.53634	0.0001	0.000273306	yes
CWF19L2	CWF19L2	CWF19L2	11:107197070-107328572	MCF10p	MCF7p	OK	0.705978	0.215989	-1.70867	-2.85394	0.00015	0.000399348	yes
CXCL12	CXCL12	CXCL12	10:44865604-44880545	MCF10p	MCF7p	OK	0	88.9636	inf	-nan	5e-05	0.000142131	yes
CXCR4	CXCR4	CXCR4	2:136871918-136875725	MCF10p	MCF7p	OK	5.30057	8.4803	0.677968	1.55633	0.0122	0.0226391	yes
CXCR7	CXCR7	CXCR7	2:237478379-237490997	MCF10p	MCF7p	OK	1.18971	32.0366	4.75103	10.6695	5e-05	0.000142131	yes
CXXC1	CXXC1	CXXC1	18:47808712-47814692	MCF10p	MCF7p	OK	12.4422	28.9208	1.21687	2.41174	5e-05	0.000142131	yes
CXXC5	CXXC5	CXXC5	5:139028300-139062680	MCF10p	MCF7p	OK	9.57231	57.6867	2.5913	6.13189	5e-05	0.000142131	yes
CXorf40A	CXorf40A	CXorf40A	X:148622518-148632086	MCF10p	MCF7p	OK	3.4671	17.1025	2.30241	4.82475	5e-05	0.000142131	yes
CXorf40B	CXorf40B	CXorf40B	X:149100414-149106716	MCF10p	MCF7p	OK	8.79713	40.1821	2.19145	5.52811	5e-05	0.000142131	yes
CXorf57	CXorf57	CXorf57	X:105855159-105922673	MCF10p	MCF7p	OK	0.83987	0.0777743	-3.4328	-4.43239	5e-05	0.000142131	yes
CYB561	CYB561	CYB561	17:61509664-61523722	MCF10p	MCF7p	OK	36.04	250.926	2.79959	5.42591	5e-05	0.000142131	yes
CYB561D1	CYB561D1	CYB561D1	1:110036657-110043063	MCF10p	MCF7p	OK	6.87106	12.0469	0.810056	1.82052	0.00135	0.00304586	yes
CYB5A	CYB5A	CYB5A	18:71920526-71959251	MCF10p	MCF7p	OK	23.8853	67.033	1.48875	3.07963	5e-05	0.000142131	yes
CYB5B	CYB5B	CYB5B	16:69458497-69500167	MCF10p	MCF7p	OK	17.8908	28.9402	0.693862	1.78097	0.0108	0.0202758	yes
CYB5R3	CYB5R3	CYB5R3	22:43013845-43045405	MCF10p	MCF7p	OK	228.803	56.5272	-2.01709	-3.81355	5e-05	0.000142131	yes
CYB5RL	CYB5RL	CYB5RL	1:54638008-54665746	MCF10p	MCF7p	OK	0.209261	0.534303	1.35236	2.09391	0.0016	0.00354754	yes
CYBRD1	CYBRD1	CYBRD1	2:172378756-172414643	MCF10p	MCF7p	OK	19.435	0.0588295	-8.3679	-10.6009	5e-05	0.000142131	yes
CYFIP1	CYFIP1	CYFIP1	15:22892683-23003603	MCF10p	MCF7p	OK	33.1284	10.4521	-1.66428	-3.59765	5e-05	0.000142131	yes
CYFIP2	CYFIP2	CYFIP2	5:156693090-156822606	MCF10p	MCF7p	OK	2.11383	4.74383	1.16619	2.60418	5e-05	0.000142131	yes
CYHR1	CYHR1	CYHR1	8:145675314-145691031	MCF10p	MCF7p	OK	19.4673	41.4028	1.08868	2.13953	5e-05	0.000142131	yes
CYLD	CYLD	CYLD	16:50775960-50835846	MCF10p	MCF7p	OK	2.2484	0.755249	-1.57387	-3.76425	5e-05	0.000142131	yes
CYP1A1	CYP1A1	CYP1A1	15:75011882-75017877	MCF10p	MCF7p	OK	0.187514	1.86028	3.31045	5.00548	5e-05	0.000142131	yes
CYP1B1	CYP1B1	CYP1B1	2:38294745-38303323	MCF10p	MCF7p	OK	12.4576	28.7683	1.20745	3.02065	5e-05	0.000142131	yes
CYP20A1	CYP20A1	CYP20A1	2:204103163-204170563	MCF10p	MCF7p	OK	1.44759	0.907127	-0.674279	-1.62883	0.0105	0.0197621	yes
CYP24A1	CYP24A1	CYP24A1	20:52769987-52790516	MCF10p	MCF7p	OK	0	1.02666	inf	-nan	5e-05	0.000142131	yes
CYP26B1	CYP26B1	CYP26B1	2:72356366-72374963	MCF10p	MCF7p	OK	1.56798	0.0613664	-4.67531	-6.07096	5e-05	0.000142131	yes
CYP27B1	CYP27B1	CYP27B1	12:58156116-58160976	MCF10p	MCF7p	OK	3.07023	0.785841	-1.96604	-4.00526	5e-05	0.000142131	yes
CYP27C1	CYP27C1	CYP27C1	2:127941411-127963343	MCF10p	MCF7p	OK	0.877405	0.0508512	-4.10889	-5.28091	5e-05	0.000142131	yes
CYP2B6	CYP2B6	CYP2B6	19:41497203-41524301	MCF10p	MCF7p	OK	0.086648	0.840144	3.2774	4.01646	5e-05	0.000142131	yes
CYP2B7P1	CYP2B7P1	CYP2B7P1	19:41430169-41456565	MCF10p	MCF7p	OK	0.0236264	5.61331	7.89231	5.48001	0.01375	0.0252305	yes
CYP2C8	CYP2C8	CYP2C8	10:96796528-96829254	MCF10p	MCF7p	OK	0	0.558895	inf	-nan	5e-05	0.000142131	yes
CYP2E1	CYP2E1	CYP2E1	10:135340866-135352620	MCF10p	MCF7p	OK	0.153335	0.508732	1.73021	2.02119	0.00795	0.0153377	yes
CYP2J2	CYP2J2	CYP2J2	1:60358979-60392423	MCF10p	MCF7p	OK	1.29215	3.28099	1.34436	2.92705	5e-05	0.000142131	yes
CYP2S1	CYP2S1	CYP2S1	19:41699114-41713444	MCF10p	MCF7p	OK	0.0275297	2.66021	6.59441	4.75735	0.0063	0.0124139	yes
CYP4B1	CYP4B1	CYP4B1	1:47264669-47285021	MCF10p	MCF7p	OK	20.8529	4.51577	-2.20721	-4.69307	5e-05	0.000142131	yes
CYP4F11	CYP4F11	CYP4F11	19:16023179-16045676	MCF10p	MCF7p	OK	6.80301	4.49848	-0.596734	-1.30063	0.02405	0.0416516	yes
CYP4F3	CYP4F3	CYP4F3	19:15751706-15771570	MCF10p	MCF7p	OK	0.425215	0.0684175	-2.63575	-2.5673	0.0005	0.00122003	yes
CYP4V2	CYP4V2	CYP4V2	4:187112673-187134617	MCF10p	MCF7p	OK	5.4598	1.14588	-2.25239	-5.60795	5e-05	0.000142131	yes
CYP51A1	CYP51A1	CYP51A1	7:91741462-91771870	MCF10p	MCF7p	OK	29.525	72.9311	1.3046	3.26728	5e-05	0.000142131	yes
CYR61	CYR61	CYR61	1:86046443-86049650	MCF10p	MCF7p	OK	1009.52	10.8746	-6.53657	-14.1363	5e-05	0.000142131	yes
CYSTM1	CYSTM1	CYSTM1	5:139554652-139623374	MCF10p	MCF7p	OK	79.98	39.2251	-1.02786	-2.73667	0.00015	0.000399348	yes
CYTH1	CYTH1	CYTH1	17:76670129-76778376	MCF10p	MCF7p	OK	25.9531	6.40193	-2.01933	-4.43528	5e-05	0.000142131	yes
CYTH3	CYTH3	CYTH3	7:6201409-6312242	MCF10p	MCF7p	OK	13.1628	4.19259	-1.65056	-3.82646	5e-05	0.000142131	yes
D2HGDH	D2HGDH	D2HGDH	2:242674029-242708231	MCF10p	MCF7p	OK	3.44765	9.00506	1.38512	2.94501	5e-05	0.000142131	yes
DAAM1	DAAM1	DAAM1	14:59655380-59838123	MCF10p	MCF7p	OK	3.43814	1.96486	-0.807201	-1.89519	0.0026	0.00553697	yes
DAB2	DAB2	DAB2	5:39371775-39425335	MCF10p	MCF7p	OK	1.31218	0.255578	-2.36013	-4.37157	5e-05	0.000142131	yes
DAB2IP	DAB2IP	DAB2IP	9:124329398-124547809	MCF10p	MCF7p	OK	4.64909	9.34486	1.00723	1.96073	0.0003	0.000761817	yes
DACH1	DACH1	DACH1	13:72012097-72441330	MCF10p	MCF7p	OK	0	2.59748	inf	-nan	5e-05	0.000142131	yes
DAD1	DAD1	DAD1	14:23033806-23058143	MCF10p	MCF7p	OK	1579.27	964.497	-0.711412	-2.00968	0.0237	0.0411248	yes
DAGLA	DAGLA	DAGLA	11:61447904-61514474	MCF10p	MCF7p	OK	0.559172	4.32209	2.95037	5.50949	5e-05	0.000142131	yes
DAGLB	DAGLB	DAGLB	7:6448746-6487643	MCF10p	MCF7p	OK	29.6497	17.8877	-0.72905	-1.53321	0.0063	0.0124139	yes
DANCR	DANCR	DANCR	4:53578620-53580305	MCF10p	MCF7p	OK	16.3494	63.0445	1.94713	4.77045	5e-05	0.000142131	yes
DAP3	DAP3	DAP3	1:155658881-155708801	MCF10p	MCF7p	OK	79.3523	42.262	-0.908909	-2.04942	0.00055	0.00133334	yes
DAPK1	DAPK1	DAPK1	9:90112755-90323549	MCF10p	MCF7p	OK	3.65771	0.011312	-8.33694	-5.64428	0.01215	0.0225712	yes
DAPK2	DAPK2	DAPK2	15:64199234-64338521	MCF10p	MCF7p	OK	1.9616	4.55311	1.21482	2.65192	5e-05	0.000142131	yes
DAPK3	DAPK3	DAPK3	19:3958451-3969826	MCF10p	MCF7p	OK	77.1517	43.0674	-0.841102	-1.81447	0.00215	0.00464397	yes
DAPP1	DAPP1	DAPP1	4:100737980-100791347	MCF10p	MCF7p	OK	2.74954	0.59918	-2.19813	-4.67623	5e-05	0.000142131	yes
DARC	DARC	DARC	1:159173802-159176290	MCF10p	MCF7p	OK	3.74629	0	-inf	-nan	5e-05	0.000142131	yes
DARS	DARS	DARS	2:136664253-136743222	MCF10p	MCF7p	OK	27.7313	9.64741	-1.5233	-3.99927	5e-05	0.000142131	yes
DAXX	DAXX	DAXX	6:33286334-33290793	MCF10p	MCF7p	OK	10.1623	31.3237	1.62402	3.3668	5e-05	0.000142131	yes
DAZAP2	DAZAP2	DAZAP2	12:51632507-51664202	MCF10p	MCF7p	OK	78.3427	161.372	1.04252	2.36011	0.0005	0.00122003	yes
DBF4	DBF4	DBF4	7:87463813-87538856	MCF10p	MCF7p	OK	0.53683	2.1245	1.98459	2.36915	0.0011	0.00252193	yes
DBF4B	DBF4B	DBF4B	17:42785975-42829637	MCF10p	MCF7p	OK	0.967253	3.31626	1.77759	3.11439	5e-05	0.000142131	yes
DBNDD1	DBNDD1	DBNDD1	16:90071278-90085937	MCF10p	MCF7p	OK	6.40387	107.376	4.06759	7.17118	5e-05	0.000142131	yes
DBP	DBP	DBP	19:49133816-49140639	MCF10p	MCF7p	OK	1.40581	8.96438	2.6728	5.55033	5e-05	0.000142131	yes
DBR1	DBR1	DBR1	3:137879829-137893791	MCF10p	MCF7p	OK	7.80113	4.12178	-0.920416	-2.39587	0.0003	0.000761817	yes
DBT	DBT	DBT	1:100652477-100715409	MCF10p	MCF7p	OK	0.947984	0.39397	-1.26678	-2.89338	5e-05	0.000142131	yes
DCAF10	DCAF10	DCAF10	9:37800789-37867666	MCF10p	MCF7p	OK	4.21047	2.76711	-0.605599	-1.57813	0.01865	0.033178	yes
DCAF11	DCAF11	DCAF11	14:24583905-24594451	MCF10p	MCF7p	OK	10.4346	57.057	2.45102	4.98161	5e-05	0.000142131	yes
DCAF15	DCAF15	DCAF15	19:14041999-14072256	MCF10p	MCF7p	OK	11.9753	18.6582	0.639747	1.25963	0.01675	0.0301482	yes
DCAF4	DCAF4	DCAF4	14:73393039-73426357	MCF10p	MCF7p	OK	4.96042	28.7851	2.53679	5.45569	5e-05	0.000142131	yes
DCAF5	DCAF5	DCAF5	14:69517636-69619914	MCF10p	MCF7p	OK	4.16558	6.69974	0.68559	1.61312	0.0087	0.0166275	yes
DCAF7	DCAF7	DCAF7	17:61627821-61671641	MCF10p	MCF7p	OK	20.2142	60.5866	1.58363	3.509	5e-05	0.000142131	yes
DCAKD	DCAKD	DCAKD	17:43100705-43138473	MCF10p	MCF7p	OK	6.44557	14.1043	1.12976	2.32594	5e-05	0.000142131	yes
DCBLD1	DCBLD1	DCBLD1	6:117803819-117923705	MCF10p	MCF7p	OK	33.8091	2.53113	-3.73956	-4.58134	5e-05	0.000142131	yes
DCBLD2	DCBLD2	DCBLD2	3:98514813-98620533	MCF10p	MCF7p	OK	38.3672	6.42407	-2.57832	-6.06942	5e-05	0.000142131	yes
DCDC2	DCDC2	DCDC2	6:24171982-24383520	MCF10p	MCF7p	OK	0	7.02212	inf	-nan	5e-05	0.000142131	yes
DCLRE1B	DCLRE1B	DCLRE1B	1:114447914-114456708	MCF10p	MCF7p	OK	1.67464	16.5215	3.30242	7.78253	5e-05	0.000142131	yes
DCN	DCN	DCN	12:91539034-91576806	MCF10p	MCF7p	OK	85.8509	0	-inf	-nan	5e-05	0.000142131	yes
DCP1A	DCP1A	DCP1A	3:53317442-53381654	MCF10p	MCF7p	OK	3.98969	2.05206	-0.959202	-2.29816	0.00025	0.000643089	yes
DCP1B	DCP1B	DCP1B	12:2055213-2113677	MCF10p	MCF7p	OK	2.47224	3.90496	0.659487	1.45182	0.0178	0.0318382	yes
DCP2	DCP2	DCP2	5:112312406-112824527	MCF10p	MCF7p	OK	0.896423	3.222	1.8457	3.46598	5e-05	0.000142131	yes
DCPS	DCPS	DCPS	11:126173646-126225482	MCF10p	MCF7p	OK	15.4148	25.2382	0.711295	1.69647	0.00835	0.0160291	yes
DCTD	DCTD	DCTD	4:183811243-183838630	MCF10p	MCF7p	OK	103.815	38.1245	-1.44522	-3.12367	5e-05	0.000142131	yes
DCTN1	DCTN1	DCTN1	2:74588280-74621008	MCF10p	MCF7p	OK	36.8424	19.1668	-0.942756	-1.8489	0.00045	0.00110745	yes
DCTN4	DCTN4	DCTN4	5:150088308-150138657	MCF10p	MCF7p	OK	20.7679	11.4081	-0.864293	-2.0261	0.00055	0.00133334	yes
DCTN5	DCTN5	DCTN5	16:23652686-23685068	MCF10p	MCF7p	OK	18.2554	29.3084	0.68299	1.49063	0.0148	0.0269553	yes
DCTPP1	DCTPP1	DCTPP1	16:30435018-30441373	MCF10p	MCF7p	OK	89.917	489.15	2.44361	5.62132	5e-05	0.000142131	yes
DCUN1D3	DCUN1D3	DCUN1D3	16:20869395-20936328	MCF10p	MCF7p	OK	10.6449	2.52636	-2.07503	-3.97128	5e-05	0.000142131	yes
DCUN1D4	DCUN1D4	DCUN1D4	4:52709275-52783003	MCF10p	MCF7p	OK	4.97204	2.79004	-0.83355	-2.09112	0.00195	0.00424258	yes
DCXR	DCXR	DCXR	17:79993756-79995573	MCF10p	MCF7p	OK	65.7118	488.175	2.89317	5.09118	5e-05	0.000142131	yes
DDAH1	DDAH1	DDAH1	1:85784167-86044046	MCF10p	MCF7p	OK	11.3145	4.11362	-1.45969	-3.44156	5e-05	0.000142131	yes
DDAH2	DDAH2	DDAH2	6:31694816-31698039	MCF10p	MCF7p	OK	11.6716	43.5202	1.89869	4.43941	5e-05	0.000142131	yes
DDHD1	DDHD1	DDHD1	14:53503457-53620046	MCF10p	MCF7p	OK	0.583174	1.59524	1.45178	3.42797	5e-05	0.000142131	yes
DDIT4	DDIT4	DDIT4	10:74033676-74035797	MCF10p	MCF7p	OK	206.195	79.733	-1.37076	-2.9707	5e-05	0.000142131	yes
DDN	DDN	DDN	12:49388932-49393088	MCF10p	MCF7p	OK	0.0235587	2.07032	6.45745	4.91625	0.0035	0.00724965	yes
DDR1	DDR1	DDR1	6:30851860-30867933	MCF10p	MCF7p	OK	71.9643	523.57	2.86303	4.39525	5e-05	0.000142131	yes
DDX1	DDX1	DDX1	2:15731744-15771235	MCF10p	MCF7p	OK	36.1778	10.0795	-1.84368	-4.46975	5e-05	0.000142131	yes
DDX10	DDX10	DDX10	11:108535815-108811650	MCF10p	MCF7p	OK	3.86584	2.24589	-0.783492	-1.83252	0.00455	0.00923989	yes
DDX11	DDX11	DDX11	12:31173696-31257725	MCF10p	MCF7p	OK	3.2448	7.34979	1.17957	2.28695	5e-05	0.000142131	yes
DDX12P	DDX12P	DDX12P	12:9570286-9600768	MCF10p	MCF7p	OK	0.315555	1.36219	2.10996	3.6033	5e-05	0.000142131	yes
DDX17	DDX17	DDX17	22:38864082-38902345	MCF10p	MCF7p	OK	29.9968	18.6613	-0.684758	-1.36318	0.027	0.0461907	yes
DDX18	DDX18	DDX18	2:118572254-118589953	MCF10p	MCF7p	OK	11.9552	5.59967	-1.09423	-2.76023	5e-05	0.000142131	yes
DDX19A	DDX19A	DDX19A	16:70380823-70407284	MCF10p	MCF7p	OK	11.6317	26.5008	1.18798	2.78165	5e-05	0.000142131	yes
DDX19B	DDX19B	DDX19B	16:70323669-70380650	MCF10p	MCF7p	OK	8.82604	15.0032	0.765436	1.81618	0.00355	0.00734306	yes
DDX21	DDX21	DDX21	10:70715878-70744825	MCF10p	MCF7p	OK	24.5904	15.5386	-0.662236	-1.55181	0.0139	0.0254745	yes
DDX23	DDX23	DDX23	12:49223538-49245957	MCF10p	MCF7p	OK	23.4701	76.7991	1.71026	3.56799	5e-05	0.000142131	yes
DDX39A	DDX39A	DDX39A	19:14519609-14530195	MCF10p	MCF7p	OK	42.0592	228.583	2.44222	4.50433	5e-05	0.000142131	yes
DDX39B	DDX39B	DDX39B	6:31496738-31514625	MCF10p	MCF7p	OK	98.1268	173.215	0.819846	1.84902	0.005	0.0100642	yes
DDX3X	DDX3X	DDX3X	X:41192650-41209527	MCF10p	MCF7p	OK	37.9048	17.1384	-1.14514	-2.56116	5e-05	0.000142131	yes
DDX41	DDX41	DDX41	5:176938577-176943967	MCF10p	MCF7p	OK	72.4012	139.95	0.950828	1.96381	0.00105	0.0024147	yes
DDX42	DDX42	DDX42	17:61851566-61896677	MCF10p	MCF7p	OK	19.0467	29.3898	0.62577	1.345	0.01895	0.0336717	yes
DDX46	DDX46	DDX46	5:134094460-134166811	MCF10p	MCF7p	OK	5.27984	2.92148	-0.853794	-2.09394	0.00175	0.00384407	yes
DDX47	DDX47	DDX47	12:12966279-12982915	MCF10p	MCF7p	OK	44.8345	25.3114	-0.82482	-1.92275	0.0015	0.00334896	yes
DDX49	DDX49	DDX49	19:19030483-19039442	MCF10p	MCF7p	OK	36.8016	73.6283	1.00049	1.92731	0.00035	0.000877867	yes
DDX50	DDX50	DDX50	10:70661033-70706603	MCF10p	MCF7p	OK	12.7954	6.35604	-1.00942	-2.61936	5e-05	0.000142131	yes
DDX51	DDX51	DDX51	12:132621138-132628880	MCF10p	MCF7p	OK	6.34433	9.92954	0.646259	1.38964	0.01355	0.0249178	yes
DDX52	DDX52	DDX52	17:35972362-36003493	MCF10p	MCF7p	OK	5.42066	1.28348	-2.07841	-4.94364	5e-05	0.000142131	yes
DDX54	DDX54	DDX54	12:113587662-113623284	MCF10p	MCF7p	OK	15.418	50.9768	1.72522	3.21949	5e-05	0.000142131	yes
DDX55	DDX55	DDX55	12:124086671-124105482	MCF10p	MCF7p	OK	3.95787	11.2377	1.50555	3.74732	5e-05	0.000142131	yes
DDX58	DDX58	DDX58	9:32455299-32526322	MCF10p	MCF7p	OK	2.33849	0.702298	-1.73542	-3.90532	5e-05	0.000142131	yes
DDX59	DDX59	DDX59	1:200613164-200639126	MCF10p	MCF7p	OK	3.93856	2.09265	-0.912338	-2.14089	0.00165	0.0036476	yes
DDX60	DDX60	DDX60	4:169137441-169239958	MCF10p	MCF7p	OK	0.963986	0.320207	-1.59001	-3.39531	5e-05	0.000142131	yes
DDX60L	DDX60L	DDX60L	4:169277885-169401638	MCF10p	MCF7p	OK	0.797131	0.397983	-1.00211	-2.18066	0.00145	0.00324918	yes
DECR2	DECR2	DECR2	16:451857-462487	MCF10p	MCF7p	OK	19.5439	32.4152	0.729955	1.65839	0.0068	0.0132922	yes
DEF6	DEF6	DEF6	6:35265594-35289548	MCF10p	MCF7p	OK	4.64208	1.40604	-1.72313	-3.47677	5e-05	0.000142131	yes
DEF8	DEF8	DEF8	16:90015138-90034468	MCF10p	MCF7p	OK	46.7796	111.106	1.24798	1.8497	0.0003	0.000761817	yes
DEFB4A	DEFB4A	DEFB4A	8:7752198-7754237	MCF10p	MCF7p	OK	0	1.41411	inf	-nan	5e-05	0.000142131	yes
DEGS1	DEGS1	DEGS1	1:224370909-224381143	MCF10p	MCF7p	OK	153.204	15.1944	-3.33384	-8.41907	5e-05	0.000142131	yes
DENND1C	DENND1C	DENND1C	19:6464259-6481798	MCF10p	MCF7p	OK	0.793604	3.09491	1.9634	1.34854	0.01125	0.0210298	yes
DENND2C	DENND2C	DENND2C	1:115127195-115212732	MCF10p	MCF7p	OK	1.42034	0.550692	-1.36692	-2.76402	5e-05	0.000142131	yes
DENND2D	DENND2D	DENND2D	1:111729800-111743281	MCF10p	MCF7p	OK	0.433516	22.2816	5.68362	10.5818	5e-05	0.000142131	yes
DENND3	DENND3	DENND3	8:142138719-142205901	MCF10p	MCF7p	OK	13.1622	0.609944	-4.43158	-8.83969	5e-05	0.000142131	yes
DENND4A	DENND4A	DENND4A	15:65952953-66084631	MCF10p	MCF7p	OK	1.19038	0.710865	-0.743769	-1.67207	0.00885	0.0168926	yes
DENND4B	DENND4B	DENND4B	1:153901976-153919154	MCF10p	MCF7p	OK	9.32281	19.1761	1.04047	2.14994	0.00015	0.000399348	yes
DENND4C	DENND4C	DENND4C	9:19230762-19374137	MCF10p	MCF7p	OK	3.26026	0.782656	-2.05854	-4.65275	5e-05	0.000142131	yes
DENND5A	DENND5A	DENND5A	11:9160371-9286873	MCF10p	MCF7p	OK	5.3621	9.07934	0.759791	1.6824	0.0026	0.00553697	yes
DENND6A	DENND6A	DENND6A	3:57611180-57678816	MCF10p	MCF7p	OK	10.2291	5.25124	-0.961946	-2.53399	0.0003	0.000761817	yes
DEPDC1	DEPDC1	DEPDC1	1:68939834-68962799	MCF10p	MCF7p	OK	0.244007	0.830439	1.76695	3.44299	5e-05	0.000142131	yes
DEPDC1B	DEPDC1B	DEPDC1B	5:59892738-59995993	MCF10p	MCF7p	OK	0.277754	3.07549	3.46894	5.89575	5e-05	0.000142131	yes
DEPDC7	DEPDC7	DEPDC7	11:33037409-33055128	MCF10p	MCF7p	OK	1.38941	0	-inf	-nan	5e-05	0.000142131	yes
DEPTOR	DEPTOR	DEPTOR	8:120885899-121063157	MCF10p	MCF7p	OK	0.196702	3.39597	4.10974	6.71079	5e-05	0.000142131	yes
DERA	DERA	DERA	12:16064185-16190315	MCF10p	MCF7p	OK	23.513	5.81678	-2.01517	-5.30114	5e-05	0.000142131	yes
DERL1	DERL1	DERL1	8:124025403-124054663	MCF10p	MCF7p	OK	66.5134	130.984	0.977676	2.23272	0.0011	0.00252193	yes
DERL2	DERL2	DERL2	17:5377612-5389497	MCF10p	MCF7p	OK	125.646	57.845	-1.1191	-3.28936	0.00015	0.000399348	yes
DESI2	DESI2	DESI2	1:244816351-244872335	MCF10p	MCF7p	OK	14.1645	4.47293	-1.66299	-4.33683	5e-05	0.000142131	yes
DET1	DET1	DET1	15:89055713-89089912	MCF10p	MCF7p	OK	2.89385	1.16356	-1.31445	-2.55778	5e-05	0.000142131	yes
DEXI	DEXI	DEXI	16:11022747-11036878	MCF10p	MCF7p	OK	5.2494	11.1286	1.08405	2.02258	0.0021	0.00454472	yes
DFFA	DFFA	DFFA	1:10520587-10532613	MCF10p	MCF7p	OK	17.9725	31.9851	0.831611	1.7355	0.0022	0.00474285	yes
DFFB	DFFB	DFFB	1:3773844-3801993	MCF10p	MCF7p	OK	1.21549	2.07521	0.771714	1.66643	0.00785	0.0151556	yes
DGAT1	DGAT1	DGAT1	8:145515269-145550567	MCF10p	MCF7p	OK	45.9853	21.9817	-1.06487	-1.53245	0.0051	0.0102472	yes
DGCR2	DGCR2	DGCR2	22:19023794-19109967	MCF10p	MCF7p	OK	92.6552	52.8754	-0.809274	-1.52729	0.00695	0.013552	yes
DGCR6L	DGCR6L	DGCR6L	22:20301760-20307628	MCF10p	MCF7p	OK	47.9531	101.331	1.07937	2.27161	0.00035	0.000877867	yes
DGCR9	DGCR9	DGCR9	22:19001863-19018742	MCF10p	MCF7p	OK	0.0845562	0.650715	2.94404	2.85722	0.00025	0.000643089	yes
DGKA	DGKA	DGKA	12:56324945-56347807	MCF10p	MCF7p	OK	66.1394	0.313564	-7.72061	-12.1824	5e-05	0.000142131	yes
DGKQ	DGKQ	DGKQ	4:952671-967348	MCF10p	MCF7p	OK	20.3087	7.72974	-1.39361	-2.80387	5e-05	0.000142131	yes
DGKZ	DGKZ	DGKZ	11:46354454-46402104	MCF10p	MCF7p	OK	15.8877	57.0821	1.84513	3.27996	5e-05	0.000142131	yes
DHCR7	DHCR7	DHCR7	11:71145456-71159477	MCF10p	MCF7p	OK	63.1629	123.641	0.969011	1.90189	0.0006	0.00144287	yes
DHDDS	DHDDS	DHDDS	1:26758772-26797797	MCF10p	MCF7p	OK	20.8897	13.2073	-0.661456	-1.44417	0.011	0.020611	yes
DHDH	DHDH	DHDH	19:49436938-49448226	MCF10p	MCF7p	OK	11.6713	0.869385	-3.74683	-7.22081	5e-05	0.000142131	yes
DHODH	DHODH	DHODH	16:72042642-72059316	MCF10p	MCF7p	OK	4.30602	13.018	1.59608	3.78788	5e-05	0.000142131	yes
DHRS1	DHRS1	DHRS1	14:24759803-24769039	MCF10p	MCF7p	OK	27.7258	16.5179	-0.747196	-1.54697	0.0057	0.0113428	yes
DHRS13	DHRS13	DHRS13	17:27224798-27230089	MCF10p	MCF7p	OK	8.84961	31.7505	1.84309	4.44132	5e-05	0.000142131	yes
DHRS2	DHRS2	DHRS2	14:24105572-24114848	MCF10p	MCF7p	OK	0.547192	519.147	9.88988	14.3323	5e-05	0.000142131	yes
DHRS3	DHRS3	DHRS3	1:12627938-12677820	MCF10p	MCF7p	OK	86.4086	8.58582	-3.33115	-7.64978	5e-05	0.000142131	yes
DHRS4	DHRS4	DHRS4	14:24407939-24438488	MCF10p	MCF7p	OK	13.2188	42.5324	1.68597	2.8306	5e-05	0.000142131	yes
DHRS4-AS1	DHRS4-AS1	DHRS4-AS1	14:24407939-24438488	MCF10p	MCF7p	OK	1.90981	5.6712	1.57022	1.46158	0.0253	0.0435812	yes
DHRS4L2	DHRS4L2	DHRS4L2	14:24439082-24475617	MCF10p	MCF7p	OK	10.0383	37.136	1.8873	3.73475	5e-05	0.000142131	yes
DHRS7	DHRS7	DHRS7	14:60611495-60632211	MCF10p	MCF7p	OK	116.599	23.5029	-2.31064	-6.14827	5e-05	0.000142131	yes
DHRS7B	DHRS7B	DHRS7B	17:21030240-21095285	MCF10p	MCF7p	OK	14.4581	8.26041	-0.807597	-2.01354	0.00195	0.00424258	yes
DHRS9	DHRS9	DHRS9	2:169921298-169952677	MCF10p	MCF7p	OK	6.27656	0.0420877	-7.22043	-4.29617	5e-05	0.000142131	yes
DHTKD1	DHTKD1	DHTKD1	10:12110933-12165224	MCF10p	MCF7p	OK	3.07225	15.9261	2.37403	5.44943	5e-05	0.000142131	yes
DHX15	DHX15	DHX15	4:24529086-24586184	MCF10p	MCF7p	OK	51.5718	18.0774	-1.5124	-3.70119	5e-05	0.000142131	yes
DHX29	DHX29	DHX29	5:54552072-54603521	MCF10p	MCF7p	OK	4.03153	1.69403	-1.25087	-3.0009	5e-05	0.000142131	yes
DHX32	DHX32	DHX32	10:127512103-127569884	MCF10p	MCF7p	OK	6.78191	17.8775	1.39838	2.37991	0.0002	0.000523262	yes
DHX33	DHX33	DHX33	17:5344231-5372380	MCF10p	MCF7p	OK	4.234	7.38128	0.801849	1.84527	0.00155	0.00345088	yes
DHX34	DHX34	DHX34	19:47852537-47885961	MCF10p	MCF7p	OK	9.00141	18.597	1.04685	2.11805	0.0003	0.000761817	yes
DHX36	DHX36	DHX36	3:153993456-154042286	MCF10p	MCF7p	OK	5.66167	2.44391	-1.21204	-2.69914	5e-05	0.000142131	yes
DHX37	DHX37	DHX37	12:125431369-125473667	MCF10p	MCF7p	OK	10.9579	18.3401	0.743027	1.55225	0.00555	0.0110622	yes
DHX40	DHX40	DHX40	17:57642885-57685713	MCF10p	MCF7p	OK	6.25709	13.4277	1.10165	2.58535	5e-05	0.000142131	yes
DHX57	DHX57	DHX57	2:39024870-39103021	MCF10p	MCF7p	OK	3.9518	1.75579	-1.17039	-2.79726	5e-05	0.000142131	yes
DHX58	DHX58	DHX58	17:40253421-40264751	MCF10p	MCF7p	OK	0.671067	0.077068	-3.12225	-3.35796	0.0001	0.000273306	yes
DHX8	DHX8	DHX8	17:41561333-41601680	MCF10p	MCF7p	OK	11.7281	3.82676	-1.61578	-3.69886	5e-05	0.000142131	yes
DHX9	DHX9	DHX9	1:182808438-182857117	MCF10p	MCF7p	OK	50.729	17.7048	-1.51867	-3.45278	5e-05	0.000142131	yes
DIABLO	DIABLO	DIABLO	12:122692208-122712068	MCF10p	MCF7p	OK	43.769	83.5315	0.93241	2.05104	0.0008	0.00187987	yes
DIAPH1	DIAPH1	DIAPH1	5:140894587-140998622	MCF10p	MCF7p	OK	122.018	25.1312	-2.27955	-4.45005	5e-05	0.000142131	yes
DIAPH2	DIAPH2	DIAPH2	X:95939661-96855597	MCF10p	MCF7p	OK	2.58103	0.5875	-2.13529	-4.36777	5e-05	0.000142131	yes
DIAPH3	DIAPH3	DIAPH3	13:60239716-60738119	MCF10p	MCF7p	OK	0.336737	0.658943	0.968532	1.65317	0.007	0.0136416	yes
DICER1	DICER1	DICER1	14:95552564-95623759	MCF10p	MCF7p	OK	1.59109	3.76315	1.24193	2.81787	5e-05	0.000142131	yes
DICER1-AS1	DICER1-AS1	DICER1-AS1	14:95624024-95646270	MCF10p	MCF7p	OK	0.480911	1.24935	1.37733	1.93439	0.02555	0.04395	yes
DIEXF	DIEXF	DIEXF	1:210001311-210030910	MCF10p	MCF7p	OK	5.70417	1.53374	-1.89497	-4.58081	5e-05	0.000142131	yes
DIP2C	DIP2C	DIP2C	10:320129-735608	MCF10p	MCF7p	OK	0.131801	2.20339	4.06329	7.15513	5e-05	0.000142131	yes
DIRAS1	DIRAS1	DIRAS1	19:2714564-2721390	MCF10p	MCF7p	OK	1.6759	5.30243	1.66172	3.58519	5e-05	0.000142131	yes
DIRC2	DIRC2	DIRC2	3:122513900-122599986	MCF10p	MCF7p	OK	5.22154	8.70594	0.737523	1.92872	0.0044	0.00895824	yes
DIS3	DIS3	DIS3	13:73302041-73590592	MCF10p	MCF7p	OK	5.19299	1.18442	-2.13239	-4.63771	5e-05	0.000142131	yes
DIS3L2	DIS3L2	DIS3L2	2:232826292-233208678	MCF10p	MCF7p	OK	7.90749	2.72558	-1.53666	-3.25095	5e-05	0.000142131	yes
DISC1	DISC1	DISC1	1:231664398-232177018	MCF10p	MCF7p	OK	1.08041	0.176556	-2.61338	-1.47758	5e-05	0.000142131	yes
DISP1	DISP1	DISP1	1:222988430-223179337	MCF10p	MCF7p	OK	1.66998	0.773808	-1.10979	-2.38816	0.0002	0.000523262	yes
DISP2	DISP2	DISP2	15:40650433-40663256	MCF10p	MCF7p	OK	4.06282	2.11035	-0.944997	-2.00072	0.00035	0.000877867	yes
DIXDC1	DIXDC1	DIXDC1	11:111807926-111893308	MCF10p	MCF7p	OK	12.1582	0.517572	-4.55403	-9.66561	5e-05	0.000142131	yes
DKFZP586I1420	DKFZP586I1420	DKFZP586I1420	7:30409665-30412425	MCF10p	MCF7p	OK	0.299839	1.27359	2.08664	3.69903	5e-05	0.000142131	yes
DKFZP686I15217	DKFZP686I15217	DKFZP686I15217	6:2988200-2991405	MCF10p	MCF7p	OK	0.355592	2.35099	2.72497	4.0522	5e-05	0.000142131	yes
DKK1	DKK1	DKK1	10:54074040-54077417	MCF10p	MCF7p	OK	273.475	10.6787	-4.6786	-12.4406	5e-05	0.000142131	yes
DKK3	DKK3	DKK3	11:11984542-12030917	MCF10p	MCF7p	OK	0.587696	0	-inf	-nan	5e-05	0.000142131	yes
DLC1	DLC1	DLC1	8:12940871-13372429	MCF10p	MCF7p	OK	6.5942	13.1392	0.994607	2.2877	0.00015	0.000399348	yes
DLG1	DLG1	DLG1	3:196769430-197030622	MCF10p	MCF7p	OK	11.4872	5.91992	-0.956377	-2.4078	0.00025	0.000643089	yes
DLG3	DLG3	DLG3	X:69664704-69725340	MCF10p	MCF7p	OK	3.97455	10.8479	1.44855	3.37427	5e-05	0.000142131	yes
DLG5	DLG5	DLG5	10:79550548-79686348	MCF10p	MCF7p	OK	21.7266	42.4851	0.967493	1.9011	0.0006	0.00144287	yes
DLGAP4	DLGAP4	DLGAP4	20:34995443-35157040	MCF10p	MCF7p	OK	69.9091	39.817	-0.812096	-1.58243	0.0046	0.00932878	yes
DLGAP5	DLGAP5	DLGAP5	14:55614833-55658396	MCF10p	MCF7p	OK	0.116334	1.81321	3.9622	5.49305	5e-05	0.000142131	yes
DLK2	DLK2	DLK2	6:43395291-43423786	MCF10p	MCF7p	OK	19.1822	1.15064	-4.05926	-1.7528	0.02245	0.0392031	yes
DLL3	DLL3	DLL3	19:39989556-39999121	MCF10p	MCF7p	OK	2.3787	0.564485	-2.07517	-3.44584	5e-05	0.000142131	yes
DLX2	DLX2	DLX2	2:172964165-172967478	MCF10p	MCF7p	OK	2.56562	1.46862	-0.804843	-1.6998	0.0088	0.0168067	yes
DLX3	DLX3	DLX3	17:48067368-48072588	MCF10p	MCF7p	OK	0.026675	1.85098	6.11666	4.24827	0.01375	0.0252305	yes
DMD	DMD	DMD	X:31137344-33357726	MCF10p	MCF7p	OK	1.83082	0.221701	-3.0458	-4.56075	5e-05	0.000142131	yes
DMKN	DMKN	DMKN	19:35988118-36004560	MCF10p	MCF7p	OK	29.3505	18.2172	-0.688084	-1.33745	0.0156	0.0282785	yes
DMRTA1	DMRTA1	DMRTA1	9:22446839-22452472	MCF10p	MCF7p	OK	0.291516	1.24675	2.09653	3.54679	5e-05	0.000142131	yes
DNAAF2	DNAAF2	DNAAF2	14:50091891-50101948	MCF10p	MCF7p	OK	1.8656	5.91109	1.66379	3.69617	5e-05	0.000142131	yes
DNAAF3	DNAAF3	DNAAF3	19:55670028-55678090	MCF10p	MCF7p	OK	1.47132	4.42628	1.58899	2.91605	5e-05	0.000142131	yes
DNAJA1	DNAJA1	DNAJA1	9:33025208-33039062	MCF10p	MCF7p	OK	66.9443	35.3745	-0.920252	-2.38883	0.00075	0.00177165	yes
DNAJA3	DNAJA3	DNAJA3	16:4475805-4506776	MCF10p	MCF7p	OK	20.0466	46.1187	1.202	2.51943	5e-05	0.000142131	yes
DNAJB14	DNAJB14	DNAJB14	4:100820709-100867879	MCF10p	MCF7p	OK	3.17738	1.73134	-0.875949	-2.10482	0.00405	0.00829201	yes
DNAJB4	DNAJB4	DNAJB4	1:78470635-78482998	MCF10p	MCF7p	OK	13.115	0.726898	-4.17332	-9.69853	5e-05	0.000142131	yes
DNAJB5	DNAJB5	DNAJB5	9:34989637-34998430	MCF10p	MCF7p	OK	5.35008	1.03508	-2.36982	-4.38359	5e-05	0.000142131	yes
DNAJB9	DNAJB9	DNAJB9	7:108210188-108215294	MCF10p	MCF7p	OK	10.926	6.37158	-0.778045	-2.14222	0.00255	0.00543736	yes
DNAJC1	DNAJC1	DNAJC1	10:22045476-22292650	MCF10p	MCF7p	OK	12.6245	18.8025	0.574698	1.41202	0.02415	0.0418141	yes
DNAJC12	DNAJC12	DNAJC12	10:69556426-69597937	MCF10p	MCF7p	OK	2.72315	8.32239	1.61172	3.04757	5e-05	0.000142131	yes
DNAJC13	DNAJC13	DNAJC13	3:132136552-132257876	MCF10p	MCF7p	OK	5.43784	2.24592	-1.27572	-3.14506	5e-05	0.000142131	yes
DNAJC16	DNAJC16	DNAJC16	1:15853351-15911605	MCF10p	MCF7p	OK	5.72895	2.36133	-1.27867	-2.76863	0.00025	0.000643089	yes
DNAJC18	DNAJC18	DNAJC18	5:138745891-138775214	MCF10p	MCF7p	OK	2.12885	1.21192	-0.812778	-1.84743	0.0029	0.00612455	yes
DNAJC21	DNAJC21	DNAJC21	5:34929697-34959069	MCF10p	MCF7p	OK	2.7197	4.26351	0.648596	1.61067	0.0149	0.0271228	yes
DNAJC22	DNAJC22	DNAJC22	12:49741040-49745697	MCF10p	MCF7p	OK	0.0866233	5.07626	5.87287	6.43566	5e-05	0.000142131	yes
DNAJC28	DNAJC28	DNAJC28	21:34860237-34864023	MCF10p	MCF7p	OK	0.502929	0.131566	-1.93457	-1.9565	0.0047	0.00950725	yes
DNAJC3	DNAJC3	DNAJC3	13:96329392-96447243	MCF10p	MCF7p	OK	23.9695	4.19223	-2.51541	-6.24876	5e-05	0.000142131	yes
DNAJC30	DNAJC30	DNAJC30	7:73095247-73097781	MCF10p	MCF7p	OK	8.46857	24.7849	1.54927	3.75996	5e-05	0.000142131	yes
DNAJC4	DNAJC4	DNAJC4	11:63997752-64001753	MCF10p	MCF7p	OK	12.2692	25.9443	1.08037	2.51586	0.0002	0.000523262	yes
DNAJC5	DNAJC5	DNAJC5	20:62526454-62567384	MCF10p	MCF7p	OK	58.0378	103.84	0.839295	1.598	0.00545	0.0108871	yes
DNAJC8	DNAJC8	DNAJC8	1:28526788-28559542	MCF10p	MCF7p	OK	37.5224	24.8338	-0.595442	-1.57487	0.0225	0.0392803	yes
DNAJC9	DNAJC9	DNAJC9	10:75002581-75007025	MCF10p	MCF7p	OK	29.9953	47.6199	0.666826	1.7598	0.0109	0.0204436	yes
DNASE1L2	DNASE1L2	DNASE1L2	16:2286467-2288712	MCF10p	MCF7p	OK	0.754818	24.4318	5.01649	9.38404	5e-05	0.000142131	yes
DNASE2	DNASE2	DNASE2	19:12986024-12992335	MCF10p	MCF7p	OK	25.8	48.9241	0.923172	2.10593	0.00085	0.00198594	yes
DNER	DNER	DNER	2:230222344-230579286	MCF10p	MCF7p	OK	18.1343	0.0585986	-8.27364	-10.0091	5e-05	0.000142131	yes
DNLZ	DNLZ	DNLZ	9:139256351-139258241	MCF10p	MCF7p	OK	22.75	80.5629	1.82425	4.84157	5e-05	0.000142131	yes
DNM1L	DNM1L	DNM1L	12:32832136-32898584	MCF10p	MCF7p	OK	10.711	4.82126	-1.15161	-2.74642	5e-05	0.000142131	yes
DNM1P41	DNM1P41	DNM1P41	15:84835298-84839736	MCF10p	MCF7p	OK	0.278937	2.40366	3.10722	5.50715	5e-05	0.000142131	yes
DNMBP	DNMBP	DNMBP	10:101635333-101769676	MCF10p	MCF7p	OK	8.56537	3.25931	-1.39395	-3.17242	5e-05	0.000142131	yes
DNMT3A	DNMT3A	DNMT3A	2:25455829-25565459	MCF10p	MCF7p	OK	0.645943	7.06214	3.45063	6.65559	5e-05	0.000142131	yes
DNMT3B	DNMT3B	DNMT3B	20:31350190-31397162	MCF10p	MCF7p	OK	0.368227	5.07179	3.78383	6.76605	5e-05	0.000142131	yes
DNPEP	DNPEP	DNPEP	2:220238179-220252662	MCF10p	MCF7p	OK	28.4562	109.264	1.941	4.12594	5e-05	0.000142131	yes
DNTTIP2	DNTTIP2	DNTTIP2	1:94335013-94344762	MCF10p	MCF7p	OK	9.07443	2.2677	-2.00058	-4.84972	5e-05	0.000142131	yes
DOC2A	DOC2A	DOC2A	16:30007530-30022401	MCF10p	MCF7p	OK	5.43084	16.4343	1.59746	1.46712	0.0118	0.0219695	yes
DOCK1	DOCK1	DOCK1	10:128768964-129250780	MCF10p	MCF7p	OK	12.6398	1.6413	-2.94507	-6.72182	5e-05	0.000142131	yes
DOCK10	DOCK10	DOCK10	2:225629806-225907330	MCF10p	MCF7p	OK	2.23196	0.1726	-3.69281	-6.95261	5e-05	0.000142131	yes
DOCK4	DOCK4	DOCK4	7:111366163-111846462	MCF10p	MCF7p	OK	1.4335	0.0943023	-3.9261	-6.8688	5e-05	0.000142131	yes
DOCK5	DOCK5	DOCK5	8:25042286-25270619	MCF10p	MCF7p	OK	8.01523	1.75598	-2.19046	-4.94522	5e-05	0.000142131	yes
DOCK7	DOCK7	DOCK7	1:62920396-63153969	MCF10p	MCF7p	OK	3.53416	0.639171	-2.46709	-5.59932	5e-05	0.000142131	yes
DOCK8	DOCK8	DOCK8	9:213107-465259	MCF10p	MCF7p	OK	0.687377	1.9767	1.52392	3.10409	5e-05	0.000142131	yes
DOCK9	DOCK9	DOCK9	13:99445740-99738660	MCF10p	MCF7p	OK	9.12774	2.03918	-2.16227	-4.87089	5e-05	0.000142131	yes
DOHH	DOHH	DOHH	19:3490818-3500938	MCF10p	MCF7p	OK	12.2747	23.0012	0.906019	1.77368	0.0015	0.00334896	yes
DOK3	DOK3	DOK3	5:176928904-176937427	MCF10p	MCF7p	OK	0.664435	2.03906	1.6177	2.57726	5e-05	0.000142131	yes
DOK6	DOK6	DOK6	18:67068283-67516323	MCF10p	MCF7p	OK	0	1.48132	inf	-nan	5e-05	0.000142131	yes
DOK7	DOK7	DOK7	4:3465032-3496209	MCF10p	MCF7p	OK	0.496577	15.6033	4.97369	7.7863	5e-05	0.000142131	yes
DOLK	DOLK	DOLK	9:131707808-131769374	MCF10p	MCF7p	OK	16.7793	48.5336	1.5323	2.26606	0.00085	0.00198594	yes
DOLPP1	DOLPP1	DOLPP1	9:131843382-131852717	MCF10p	MCF7p	OK	13.7081	28.1547	1.03835	2.15826	0.0001	0.000273306	yes
DOM3Z	DOM3Z	DOM3Z	6:31937587-31949223	MCF10p	MCF7p	OK	5.63484	14.6177	1.37527	1.73955	0.00715	0.0139098	yes
DONSON	DONSON	DONSON	21:34949856-34961014	MCF10p	MCF7p	OK	9.97124	4.19984	-1.24744	-3.20829	5e-05	0.000142131	yes
DOPEY2	DOPEY2	DOPEY2	21:37536838-37666572	MCF10p	MCF7p	OK	4.00239	2.11997	-0.916818	-2.09256	0.00035	0.000877867	yes
DOT1L	DOT1L	DOT1L	19:2164147-2232577	MCF10p	MCF7p	OK	3.22863	7.8064	1.27373	2.59975	5e-05	0.000142131	yes
DPCD	DPCD	DPCD	10:103348088-103369410	MCF10p	MCF7p	OK	38.7093	92.6522	1.25914	2.57766	5e-05	0.000142131	yes
DPF1	DPF1	DPF1	19:38701648-38720317	MCF10p	MCF7p	OK	0.505293	3.40987	2.75452	4.41837	5e-05	0.000142131	yes
DPF2	DPF2	DPF2	11:65101224-65120451	MCF10p	MCF7p	OK	14.2768	37.239	1.38315	3.22118	5e-05	0.000142131	yes
DPH2	DPH2	DPH2	1:44435652-44439043	MCF10p	MCF7p	OK	6.49325	18.9339	1.54396	3.22468	5e-05	0.000142131	yes
DPH5	DPH5	DPH5	1:101455178-101491362	MCF10p	MCF7p	OK	19.3946	8.28591	-1.22692	-2.9354	5e-05	0.000142131	yes
DPT	DPT	DPT	1:168664694-168698442	MCF10p	MCF7p	OK	8.85728	0	-inf	-nan	5e-05	0.000142131	yes
DPY19L3	DPY19L3	DPY19L3	19:32896654-32976799	MCF10p	MCF7p	OK	1.49364	3.05938	1.03441	2.53301	0.00025	0.000643089	yes
DPY30	DPY30	DPY30	2:32248971-32264844	MCF10p	MCF7p	OK	18.9064	41.5815	1.13706	3.61851	5e-05	0.000142131	yes
DPYD	DPYD	DPYD	1:97543298-98386615	MCF10p	MCF7p	OK	3.02557	0.158211	-4.25729	-4.89116	5e-05	0.000142131	yes
DPYSL2	DPYSL2	DPYSL2	8:26371708-26515693	MCF10p	MCF7p	OK	31.3982	4.88444	-2.68442	-6.10008	5e-05	0.000142131	yes
DPYSL3	DPYSL3	DPYSL3	5:146770370-146889619	MCF10p	MCF7p	OK	6.09153	0.364802	-4.06162	-7.89827	5e-05	0.000142131	yes
DPYSL5	DPYSL5	DPYSL5	2:27070968-27173219	MCF10p	MCF7p	OK	0	1.1407	inf	-nan	5e-05	0.000142131	yes
DQX1	DQX1	DQX1	2:74745257-74753408	MCF10p	MCF7p	OK	0.604294	0.0366519	-4.04329	-3.28334	0.00135	0.00304586	yes
DR1	DR1	DR1	1:93811477-93828149	MCF10p	MCF7p	OK	11.1769	6.50643	-0.78058	-2.1876	0.00265	0.00563543	yes
DRAM1	DRAM1	DRAM1	12:102271104-102317401	MCF10p	MCF7p	OK	6.30608	11.5969	0.878928	2.22072	0.0005	0.00122003	yes
DRAM2	DRAM2	DRAM2	1:111659953-111727724	MCF10p	MCF7p	OK	16.9503	6.36319	-1.41349	-2.46314	0.0007	0.00166493	yes
DRD2	DRD2	DRD2	11:113280316-113346001	MCF10p	MCF7p	OK	0	0.69351	inf	-nan	5e-05	0.000142131	yes
DSC2	DSC2	DSC2	18:28645941-28682388	MCF10p	MCF7p	OK	8.38168	1.59898	-2.39009	-5.76884	5e-05	0.000142131	yes
DSC3	DSC3	DSC3	18:28570051-28622781	MCF10p	MCF7p	OK	6.48318	0.0700547	-6.53208	-10.7224	5e-05	0.000142131	yes
DSCAML1	DSCAML1	DSCAML1	11:117298488-117667976	MCF10p	MCF7p	OK	0	0.395627	inf	-nan	5e-05	0.000142131	yes
DSCC1	DSCC1	DSCC1	8:120846180-120868170	MCF10p	MCF7p	OK	2.61128	5.49324	1.0729	2.71171	0.00015	0.000399348	yes
DSCR3	DSCR3	DSCR3	21:38595725-38639833	MCF10p	MCF7p	OK	16.6277	6.92793	-1.26309	-3.08242	5e-05	0.000142131	yes
DSCR8	DSCR8	DSCR8	21:39493544-39528605	MCF10p	MCF7p	OK	0	11.8175	inf	-nan	5e-05	0.000142131	yes
DSE	DSE	DSE	6:116601282-116759442	MCF10p	MCF7p	OK	13.953	0.823819	-4.0821	-8.56238	5e-05	0.000142131	yes
DSEL	DSEL	DSEL	18:65173818-65566856	MCF10p	MCF7p	OK	5.9924	1.43708	-2.05999	-5.16926	5e-05	0.000142131	yes
DSG2	DSG2	DSG2	18:29078026-29136874	MCF10p	MCF7p	OK	26.5783	2.50257	-3.40877	-7.94819	5e-05	0.000142131	yes
DSG3	DSG3	DSG3	18:29027731-29058665	MCF10p	MCF7p	OK	4.39123	0.092899	-5.56282	-9.40027	5e-05	0.000142131	yes
DSN1	DSN1	DSN1	20:35380193-35402230	MCF10p	MCF7p	OK	8.22398	4.27554	-0.943731	-2.175	0.0004	0.000993108	yes
DSP	DSP	DSP	6:7541869-7586946	MCF10p	MCF7p	OK	16.6225	6.44516	-1.36685	-2.89953	5e-05	0.000142131	yes
DST	DST	DST	6:56322784-56507694	MCF10p	MCF7p	OK	3.13192	0.934837	-1.74426	-3.82376	5e-05	0.000142131	yes
DSTNP2	DSTNP2	DSTNP2	12:6993845-6994950	MCF10p	MCF7p	OK	0.887576	1.78268	1.00611	1.98906	0.0119	0.0221404	yes
DTD2	DTD2	DTD2	14:31915241-31926680	MCF10p	MCF7p	OK	2.06583	6.80027	1.71887	4.44545	5e-05	0.000142131	yes
DTL	DTL	DTL	1:212113740-212278187	MCF10p	MCF7p	OK	10.0834	1.71243	-2.55787	-2.75361	0.0001	0.000273306	yes
DTNA	DTNA	DTNA	18:32073253-32471808	MCF10p	MCF7p	OK	0.238933	21.3244	6.47975	5.24033	5e-05	0.000142131	yes
DTNB	DTNB	DTNB	2:25600066-25896516	MCF10p	MCF7p	OK	6.34133	14.3762	1.18083	2.53252	5e-05	0.000142131	yes
DTNBP1	DTNBP1	DTNBP1	6:15523031-15663289	MCF10p	MCF7p	OK	8.29788	20.1494	1.27992	2.6229	5e-05	0.000142131	yes
DTWD1	DTWD1	DTWD1	15:49913225-49937333	MCF10p	MCF7p	OK	1.81261	1.06366	-0.769031	-1.61667	0.0147	0.0267949	yes
DTWD2	DTWD2	DTWD2	5:118172568-118324240	MCF10p	MCF7p	OK	0.434864	2.41607	2.47403	5.7956	5e-05	0.000142131	yes
DTX3	DTX3	DTX3	12:57998603-58003583	MCF10p	MCF7p	OK	0.261219	12.5562	5.587	8.51871	5e-05	0.000142131	yes
DTYMK	DTYMK	DTYMK	2:242615156-242626383	MCF10p	MCF7p	OK	52.5306	98.3076	0.904145	1.80316	0.0011	0.00252193	yes
DUOX1	DUOX1	DUOX1	15:45422191-45457774	MCF10p	MCF7p	OK	3.60221	0.0147155	-7.9354	-5.39562	0.0015	0.00334896	yes
DUS1L	DUS1L	DUS1L	17:80015747-80023697	MCF10p	MCF7p	OK	38.9484	105.826	1.44207	2.92202	5e-05	0.000142131	yes
DUSP1	DUSP1	DUSP1	5:172195092-172198203	MCF10p	MCF7p	OK	1057.16	28.448	-5.21572	-10.3909	5e-05	0.000142131	yes
DUSP10	DUSP10	DUSP10	1:221874763-221915516	MCF10p	MCF7p	OK	12.3511	1.16212	-3.40981	-7.00839	5e-05	0.000142131	yes
DUSP11	DUSP11	DUSP11	2:73989324-74007284	MCF10p	MCF7p	OK	29.351	9.83248	-1.57778	-4.30553	5e-05	0.000142131	yes
DUSP15	DUSP15	DUSP15	20:30448869-30458479	MCF10p	MCF7p	OK	0	0.391331	inf	-nan	5e-05	0.000142131	yes
DUSP16	DUSP16	DUSP16	12:12626215-12715448	MCF10p	MCF7p	OK	1.9492	12.7533	2.70992	6.4711	5e-05	0.000142131	yes
DUSP18	DUSP18	DUSP18	22:31058038-31063872	MCF10p	MCF7p	OK	1.40701	0.819571	-0.779688	-1.57099	0.0147	0.0267949	yes
DUSP2	DUSP2	DUSP2	2:96808907-96811179	MCF10p	MCF7p	OK	11.9547	36.4414	1.608	3.57851	5e-05	0.000142131	yes
DUSP23	DUSP23	DUSP23	1:159750758-159752333	MCF10p	MCF7p	OK	250.913	65.6822	-1.93361	-5.48902	5e-05	0.000142131	yes
DUSP28	DUSP28	DUSP28	2:241499470-241503431	MCF10p	MCF7p	OK	0.968563	2.33085	1.26694	2.47741	0.00045	0.00110745	yes
DUSP4	DUSP4	DUSP4	8:29190578-29208267	MCF10p	MCF7p	OK	31.7948	17.3199	-0.876364	-1.93761	0.0014	0.00314761	yes
DUSP5	DUSP5	DUSP5	10:112257624-112271302	MCF10p	MCF7p	OK	44.7313	9.24213	-2.27499	-5.26749	5e-05	0.000142131	yes
DUSP6	DUSP6	DUSP6	12:89741836-89746296	MCF10p	MCF7p	OK	11.6378	1.01517	-3.51903	-7.44053	5e-05	0.000142131	yes
DUSP7	DUSP7	DUSP7	3:52082934-52090461	MCF10p	MCF7p	OK	30.5018	3.09042	-3.30302	-7.43119	5e-05	0.000142131	yes
DUSP8	DUSP8	DUSP8	11:1575280-1593150	MCF10p	MCF7p	OK	3.67185	6.16509	0.747613	1.63049	0.0064	0.0125852	yes
DUSP9	DUSP9	DUSP9	X:152907896-152916781	MCF10p	MCF7p	OK	0.194473	0.56479	1.53814	2.11775	0.00195	0.00424258	yes
DUX4L9	DUX4L9	DUX4L9	4:190940254-190945506	MCF10p	MCF7p	OK	0	0.429701	inf	-nan	5e-05	0.000142131	yes
DVL1	DVL1	DVL1	1:1270657-1284492	MCF10p	MCF7p	OK	58.2893	29.4461	-0.985153	-1.89306	0.0008	0.00187987	yes
DVL2	DVL2	DVL2	17:7128660-7137863	MCF10p	MCF7p	OK	18.3948	31.0707	0.756256	1.64163	0.006	0.0118731	yes
DVL3	DVL3	DVL3	3:183873283-183891314	MCF10p	MCF7p	OK	16.6607	38.6004	1.21217	2.59042	0.0001	0.000273306	yes
DYM	DYM	DYM	18:46570171-46987079	MCF10p	MCF7p	OK	9.29122	32.3895	1.80159	4.12252	5e-05	0.000142131	yes
DYNC1I2	DYNC1I2	DYNC1I2	2:172543981-172604919	MCF10p	MCF7p	OK	53.424	7.88657	-2.76002	-6.93504	5e-05	0.000142131	yes
DYNC1LI1	DYNC1LI1	DYNC1LI1	3:32567462-32612366	MCF10p	MCF7p	OK	13.5507	7.88737	-0.780756	-2.08426	0.00305	0.00640619	yes
DYNC1LI2	DYNC1LI2	DYNC1LI2	16:66754798-66785525	MCF10p	MCF7p	OK	16.271	9.13627	-0.832627	-2.08911	0.0017	0.00374706	yes
DYNC2LI1	DYNC2LI1	DYNC2LI1	2:44001177-44037149	MCF10p	MCF7p	OK	4.25017	2.22564	-0.933296	-1.91821	0.003	0.00631396	yes
DYNLL2	DYNLL2	DYNLL2	17:56160779-56167618	MCF10p	MCF7p	OK	34.8315	202.257	2.53773	6.46203	5e-05	0.000142131	yes
DYNLT1	DYNLT1	DYNLT1	6:159057505-159065804	MCF10p	MCF7p	OK	88.9741	57.2188	-0.636894	-2.00401	0.01475	0.0268751	yes
DYNLT3	DYNLT3	DYNLT3	X:37698088-37706889	MCF10p	MCF7p	OK	7.27173	3.95563	-0.878389	-2.47172	0.00105	0.0024147	yes
DYRK1B	DYRK1B	DYRK1B	19:40315989-40324841	MCF10p	MCF7p	OK	7.67695	20.7994	1.43794	2.80409	5e-05	0.000142131	yes
DYRK2	DYRK2	DYRK2	12:68042511-68056444	MCF10p	MCF7p	OK	1.56763	3.74337	1.25575	3.09802	5e-05	0.000142131	yes
DYRK3	DYRK3	DYRK3	1:206808880-206822542	MCF10p	MCF7p	OK	5.65964	2.64296	-1.09856	-2.36779	0.0001	0.000273306	yes
DYRK4	DYRK4	DYRK4	12:4699243-4723041	MCF10p	MCF7p	OK	4.34568	1.75369	-1.30919	-2.84542	0.0001	0.000273306	yes
DYSF	DYSF	DYSF	2:71680752-71913893	MCF10p	MCF7p	OK	0.414711	0.0290476	-3.83561	-2.68657	5e-05	0.000142131	yes
DZIP1L	DZIP1L	DZIP1L	3:137780826-137834451	MCF10p	MCF7p	OK	1.2339	0.0385237	-5.00133	-3.43447	0.00115	0.00262807	yes
DZIP3	DZIP3	DZIP3	3:108268715-108413693	MCF10p	MCF7p	OK	0.469607	1.08662	1.21032	2.03246	0.00225	0.00484057	yes
E2F1	E2F1	E2F1	20:32263291-32274210	MCF10p	MCF7p	OK	4.89382	18.2831	1.90147	4.14361	5e-05	0.000142131	yes
E2F2	E2F2	E2F2	1:23832919-23857712	MCF10p	MCF7p	OK	1.12511	6.73557	2.58173	5.50357	5e-05	0.000142131	yes
E2F5	E2F5	E2F5	8:86089618-86132643	MCF10p	MCF7p	OK	1.18098	7.23223	2.61446	3.00502	0.0013	0.0029434	yes
E2F6	E2F6	E2F6	2:11584500-11606297	MCF10p	MCF7p	OK	4.23597	14.3946	1.76476	4.11253	5e-05	0.000142131	yes
E2F8	E2F8	E2F8	11:19245609-19263202	MCF10p	MCF7p	OK	0.142007	1.66013	3.54726	4.98796	5e-05	0.000142131	yes
E4F1	E4F1	E4F1	16:2273566-2285743	MCF10p	MCF7p	OK	12.9678	22.5674	0.799308	1.63635	0.00355	0.00734306	yes
EAF1	EAF1	EAF1	3:15469063-15484120	MCF10p	MCF7p	OK	5.61483	24.8444	2.14561	5.16519	5e-05	0.000142131	yes
EARS2	EARS2	EARS2	16:23533333-23568696	MCF10p	MCF7p	OK	7.91517	15.4909	0.968732	2.16536	0.00025	0.000643089	yes
EBAG9	EBAG9	EBAG9	8:110551928-110577392	MCF10p	MCF7p	OK	6.12251	15.5337	1.34321	3.08945	5e-05	0.000142131	yes
EBF4	EBF4	EBF4	20:2673523-2740754	MCF10p	MCF7p	OK	0.0379208	1.99742	5.719	5.2756	0.0005	0.00122003	yes
EBI3	EBI3	EBI3	19:4229539-4237525	MCF10p	MCF7p	OK	11.3197	3.58813	-1.65753	-3.82872	5e-05	0.000142131	yes
ECD	ECD	ECD	10:74894281-74927853	MCF10p	MCF7p	OK	13.0198	6.98378	-0.898622	-2.04749	0.0006	0.00144287	yes
ECE2	ECE2	ECE2	3:183967444-184010819	MCF10p	MCF7p	OK	39.9591	153.84	1.94484	4.66595	5e-05	0.000142131	yes
ECH1	ECH1	ECH1	19:39306061-39322497	MCF10p	MCF7p	OK	73.8034	155.457	1.07475	2.51768	0.00015	0.000399348	yes
ECHDC1	ECHDC1	ECHDC1	6:127609856-127664754	MCF10p	MCF7p	OK	14.6714	5.45555	-1.42721	-3.4292	5e-05	0.000142131	yes
ECHDC3	ECHDC3	ECHDC3	10:11784355-11806065	MCF10p	MCF7p	OK	15.1307	4.62624	-1.70957	-4.05834	5e-05	0.000142131	yes
ECHS1	ECHS1	ECHS1	10:135175986-135186908	MCF10p	MCF7p	OK	124.85	450.133	1.85015	3.65697	5e-05	0.000142131	yes
ECM1	ECM1	ECM1	1:150480486-150486265	MCF10p	MCF7p	OK	16.7551	0.183333	-6.51399	-7.43288	5e-05	0.000142131	yes
ECSIT	ECSIT	ECSIT	19:11594241-11639987	MCF10p	MCF7p	OK	14.3224	47.5827	1.73216	3.0312	5e-05	0.000142131	yes
EDA2R	EDA2R	EDA2R	X:65815478-65859140	MCF10p	MCF7p	OK	3.56858	1.93891	-0.880105	-1.9365	0.0011	0.00252193	yes
EDARADD	EDARADD	EDARADD	1:236557679-236648008	MCF10p	MCF7p	OK	1.2806	0.714246	-0.842327	-1.49101	0.0102	0.0192513	yes
EDC3	EDC3	EDC3	15:74922898-74988386	MCF10p	MCF7p	OK	18.9648	36.8951	0.960106	2.01317	0.00035	0.000877867	yes
EDIL3	EDIL3	EDIL3	5:83238125-83680611	MCF10p	MCF7p	OK	0	1.20579	inf	-nan	5e-05	0.000142131	yes
EDN1	EDN1	EDN1	6:12290528-12297427	MCF10p	MCF7p	OK	19.0036	7.62233	-1.31797	-3.08813	5e-05	0.000142131	yes
EDN2	EDN2	EDN2	1:41944445-41950344	MCF10p	MCF7p	OK	12.9181	4.37331	-1.5626	-3.54575	5e-05	0.000142131	yes
EEA1	EEA1	EEA1	12:93166284-93323107	MCF10p	MCF7p	OK	1.21433	0.630766	-0.944987	-2.21827	0.00095	0.00220163	yes
EEF1A1	EEF1A1	EEF1A1	6:74225472-74230755	MCF10p	MCF7p	OK	4165.8	1997.17	-1.06063	-1.53643	0.0216	0.0378759	yes
EEF1A2	EEF1A2	EEF1A2	20:62119364-62130668	MCF10p	MCF7p	OK	26.0777	695.512	4.73719	8.63427	5e-05	0.000142131	yes
EEF2K	EEF2K	EEF2K	16:22217591-22300066	MCF10p	MCF7p	OK	2.68795	5.31754	0.984254	2.3149	0.00015	0.000399348	yes
EEPD1	EEPD1	EEPD1	7:36192835-36341152	MCF10p	MCF7p	OK	0.511692	1.26258	1.30303	2.51464	5e-05	0.000142131	yes
EFCAB11	EFCAB11	EFCAB11	14:90263468-90421089	MCF10p	MCF7p	OK	3.85275	11.1382	1.53155	4.34995	5e-05	0.000142131	yes
EFCAB4A	EFCAB4A	EFCAB4A	11:827584-831991	MCF10p	MCF7p	OK	0.954886	9.52909	3.31894	6.35402	5e-05	0.000142131	yes
EFCAB7	EFCAB7	EFCAB7	1:63989012-64038364	MCF10p	MCF7p	OK	0.716927	0.134636	-2.41276	-3.05244	0.0005	0.00122003	yes
EFEMP1	EFEMP1	EFEMP1	2:56093096-56151298	MCF10p	MCF7p	OK	31.6717	19.8946	-0.670817	-1.49125	0.0144	0.0263121	yes
EFHD1	EFHD1	EFHD1	2:233470766-233547491	MCF10p	MCF7p	OK	0.332577	184.656	9.11694	12.7245	5e-05	0.000142131	yes
EFHD2	EFHD2	EFHD2	1:15736390-15756839	MCF10p	MCF7p	OK	98.7991	20.3257	-2.28119	-4.7313	5e-05	0.000142131	yes
EFNA1	EFNA1	EFNA1	1:155100348-155107386	MCF10p	MCF7p	OK	100.553	294.625	1.55093	2.64219	5e-05	0.000142131	yes
EFNA3	EFNA3	EFNA3	1:155051347-155060014	MCF10p	MCF7p	OK	5.19231	45.1378	3.11989	6.82438	5e-05	0.000142131	yes
EFNA5	EFNA5	EFNA5	5:106712589-107006596	MCF10p	MCF7p	OK	6.37036	1.86118	-1.77516	-4.69756	5e-05	0.000142131	yes
EFNB2	EFNB2	EFNB2	13:107142078-107187388	MCF10p	MCF7p	OK	13.6871	3.95501	-1.79106	-4.40139	5e-05	0.000142131	yes
EFNB3	EFNB3	EFNB3	17:7608519-7614693	MCF10p	MCF7p	OK	1.49226	7.00953	2.23182	4.88388	5e-05	0.000142131	yes
EFR3A	EFR3A	EFR3A	8:132916355-133025889	MCF10p	MCF7p	OK	10.0273	5.91512	-0.761452	-1.95385	0.0047	0.00950725	yes
EFR3B	EFR3B	EFR3B	2:25264972-25382004	MCF10p	MCF7p	OK	0.925569	9.2774	3.32531	7.29224	5e-05	0.000142131	yes
EFTUD1	EFTUD1	EFTUD1	15:82422560-82555104	MCF10p	MCF7p	OK	5.32008	1.32534	-2.00509	-4.23246	5e-05	0.000142131	yes
EFTUD2	EFTUD2	EFTUD2	17:42925278-42976993	MCF10p	MCF7p	OK	51.2159	24.1996	-1.08161	-2.23156	5e-05	0.000142131	yes
EGFL7	EGFL7	EGFL7	9:139553307-139567130	MCF10p	MCF7p	OK	12.694	77.8055	2.61572	4.71081	5e-05	0.000142131	yes
EGFLAM	EGFLAM	EGFLAM	5:38258510-38465582	MCF10p	MCF7p	OK	1.86243	0.0148458	-6.97098	-2.77113	0.0033	0.00687662	yes
EGFR	EGFR	EGFR	7:55086724-55275031	MCF10p	MCF7p	OK	16.7942	0.185317	-6.50183	-8.42764	5e-05	0.000142131	yes
EGLN1	EGLN1	EGLN1	1:231499496-231560790	MCF10p	MCF7p	OK	4.40664	2.94399	-0.581905	-1.52994	0.0261	0.0447761	yes
EGLN2	EGLN2	EGLN2	19:41281081-41314346	MCF10p	MCF7p	OK	15.2959	56.1792	1.8769	2.65123	5e-05	0.000142131	yes
EGLN3	EGLN3	EGLN3	14:34393420-34420284	MCF10p	MCF7p	OK	0.575668	9.45552	4.03785	8.76664	5e-05	0.000142131	yes
EGR1	EGR1	EGR1	5:137801180-137805004	MCF10p	MCF7p	OK	580.204	12.1423	-5.57845	-10.6403	5e-05	0.000142131	yes
EGR2	EGR2	EGR2	10:64571755-64578927	MCF10p	MCF7p	OK	8.46784	0.745819	-3.5051	-6.61748	5e-05	0.000142131	yes
EGR3	EGR3	EGR3	8:22545173-22550815	MCF10p	MCF7p	OK	8.31943	4.43939	-0.906123	-2.01136	0.00095	0.00220163	yes
EGR4	EGR4	EGR4	2:73518056-73520829	MCF10p	MCF7p	OK	12.3285	0.111018	-6.79506	-8.86221	5e-05	0.000142131	yes
EHBP1L1	EHBP1L1	EHBP1L1	11:65343508-65360116	MCF10p	MCF7p	OK	17.4797	8.16391	-1.09835	-2.19634	5e-05	0.000142131	yes
EHD2	EHD2	EHD2	19:48216600-48246391	MCF10p	MCF7p	OK	141.845	0.269435	-9.04016	-14.5197	5e-05	0.000142131	yes
EHD3	EHD3	EHD3	2:31456879-31491260	MCF10p	MCF7p	OK	0.352858	1.12824	1.67692	2.99424	5e-05	0.000142131	yes
EHD4	EHD4	EHD4	15:42191637-42264755	MCF10p	MCF7p	OK	41.6523	25.4146	-0.712739	-1.60014	0.0059	0.011701	yes
EHF	EHF	EHF	11:34642587-34684835	MCF10p	MCF7p	OK	0.279768	1.05775	1.9187	3.7454	5e-05	0.000142131	yes
EHHADH	EHHADH	EHHADH	3:184880688-184971886	MCF10p	MCF7p	OK	1.62786	0.234677	-2.79423	-4.89444	5e-05	0.000142131	yes
EHMT1	EHMT1	EHMT1	9:140513443-140730579	MCF10p	MCF7p	OK	7.92486	12.4701	0.654019	1.35121	0.01485	0.0270427	yes
EHMT2	EHMT2	EHMT2	6:31847535-31865464	MCF10p	MCF7p	OK	7.45979	24.8324	1.73502	3.43009	5e-05	0.000142131	yes
EID2	EID2	EID2	19:40029445-40030838	MCF10p	MCF7p	OK	3.27036	6.85064	1.06679	2.65417	0.0003	0.000761817	yes
EID2B	EID2B	EID2B	19:40021629-40023494	MCF10p	MCF7p	OK	0.268069	0.658818	1.29728	1.97431	0.0074	0.0143733	yes
EIF1	EIF1	EIF1	17:39845126-39847898	MCF10p	MCF7p	OK	637.723	391.183	-0.705087	-1.62715	0.02295	0.0399985	yes
EIF1AX	EIF1AX	EIF1AX	X:20142635-20159966	MCF10p	MCF7p	OK	20.1977	10.2878	-0.973264	-2.54074	0.00035	0.000877867	yes
EIF2A	EIF2A	EIF2A	3:150264573-150303803	MCF10p	MCF7p	OK	9.98973	4.81322	-1.05344	-2.70075	5e-05	0.000142131	yes
EIF2AK1	EIF2AK1	EIF2AK1	7:6048881-6098860	MCF10p	MCF7p	OK	43.9759	79.6416	0.856811	1.59705	0.0075	0.0145382	yes
EIF2AK2	EIF2AK2	EIF2AK2	2:37332280-37384190	MCF10p	MCF7p	OK	2.90692	4.80462	0.72493	1.74232	0.0062	0.0122437	yes
EIF2B2	EIF2B2	EIF2B2	14:75469611-75476294	MCF10p	MCF7p	OK	39.0501	94.5836	1.27627	3.09749	5e-05	0.000142131	yes
EIF2C1	EIF2C1	EIF2C1	1:36348809-36389899	MCF10p	MCF7p	OK	2.99809	5.798	0.95151	2.23504	0.00035	0.000877867	yes
EIF2C2	EIF2C2	EIF2C2	8:141541263-141645646	MCF10p	MCF7p	OK	5.64225	9.49268	0.750546	1.65388	0.003	0.00631396	yes
EIF2C4	EIF2C4	EIF2C4	1:36273827-36323491	MCF10p	MCF7p	OK	1.52256	0.532233	-1.51637	-3.40491	5e-05	0.000142131	yes
EIF2S3	EIF2S3	EIF2S3	X:24073064-24096927	MCF10p	MCF7p	OK	96.1213	39.8646	-1.26975	-3.14789	5e-05	0.000142131	yes
EIF3A	EIF3A	EIF3A	10:120794540-120840334	MCF10p	MCF7p	OK	23.8158	9.23971	-1.366	-3.10138	5e-05	0.000142131	yes
EIF3B	EIF3B	EIF3B	7:2394473-2420380	MCF10p	MCF7p	OK	112.116	205.562	0.874587	1.67607	0.00395	0.00810204	yes
EIF3D	EIF3D	EIF3D	22:36906896-36925277	MCF10p	MCF7p	OK	171.522	59.2107	-1.53446	-3.48577	5e-05	0.000142131	yes
EIF3E	EIF3E	EIF3E	8:109213971-109260959	MCF10p	MCF7p	OK	175.605	64.087	-1.45423	-3.86652	5e-05	0.000142131	yes
EIF3H	EIF3H	EIF3H	8:117657054-117768062	MCF10p	MCF7p	OK	222.635	79.755	-1.48103	-3.91043	5e-05	0.000142131	yes
EIF3I	EIF3I	EIF3I	1:32687970-32697205	MCF10p	MCF7p	OK	415.404	202.934	-1.03351	-2.31015	0.00075	0.00177165	yes
EIF3L	EIF3L	EIF3L	22:38245378-38284789	MCF10p	MCF7p	OK	246.171	130.524	-0.915349	-1.80277	0.00185	0.00404526	yes
EIF3M	EIF3M	EIF3M	11:32605312-32781804	MCF10p	MCF7p	OK	142.841	61.8835	-1.20678	-3.25318	5e-05	0.000142131	yes
EIF4A2	EIF4A2	EIF4A2	3:186501360-186524484	MCF10p	MCF7p	OK	114.36	47.7492	-1.26003	-3.0754	5e-05	0.000142131	yes
EIF4A3	EIF4A3	EIF4A3	17:78109012-78120982	MCF10p	MCF7p	OK	60.0038	141.139	1.23399	2.88728	5e-05	0.000142131	yes
EIF4E3	EIF4E3	EIF4E3	3:71728439-71804328	MCF10p	MCF7p	OK	0.584507	1.66492	1.51016	2.79361	0.00015	0.000399348	yes
EIF4EBP2	EIF4EBP2	EIF4EBP2	10:72163860-72188374	MCF10p	MCF7p	OK	17.3772	29.83	0.779574	1.81999	0.00525	0.0105203	yes
EIF4G3	EIF4G3	EIF4G3	1:21132784-21503381	MCF10p	MCF7p	OK	7.59287	3.69156	-1.04042	-2.29341	0.00015	0.000399348	yes
EIF4H	EIF4H	EIF4H	7:73588705-73611429	MCF10p	MCF7p	OK	136.932	250.116	0.869131	1.78817	0.0034	0.00706642	yes
EIF5	EIF5	EIF5	14:103800338-103811362	MCF10p	MCF7p	OK	19.5389	31.6433	0.695555	1.59609	0.0125	0.0231385	yes
EIF5A	EIF5A	EIF5A	17:7210317-7215782	MCF10p	MCF7p	OK	1042.54	1855.64	0.83182	1.26673	0.0249	0.0429746	yes
EIF5AL1	EIF5AL1	EIF5AL1	10:81272356-81276196	MCF10p	MCF7p	OK	2.67331	7.57916	1.50341	3.31143	5e-05	0.000142131	yes
EIF5B	EIF5B	EIF5B	2:99953833-100016728	MCF10p	MCF7p	OK	12.2916	5.90146	-1.05853	-2.66501	5e-05	0.000142131	yes
EIF6	EIF6	EIF6	20:33866708-33872619	MCF10p	MCF7p	OK	1280.35	657.491	-0.961494	-1.54375	0.0039	0.00800802	yes
ELAC1	ELAC1	ELAC1	18:48494386-48514490	MCF10p	MCF7p	OK	3.22067	0.246738	-3.70631	-6.46117	5e-05	0.000142131	yes
[truncated: 5,952 more rows]
