# Supplementary material for: The effect of heterogeneous Transcription Start Sites (TSS) on the translatome: implications for the mammalian cellular phenotype
Source: BMC Genomics. 2015 Nov 21;16:986. doi: 10.1186/s12864-015-2179-8 (PMC4654819; doi:10.1186/s12864-015-2179-8)
Supplement: Additional file 2: — A: Differential gene expression analysis with polysomal RNAseq. Cuffdiff summary including fold change and test statics of genes found to be differentially expressed within the polysomal RNAseq. B: Differential gene expression analysis with total RNAseq (for explanation see legend to File A). (ZIP 1789 kb) [file 12864_2015_2179_MOESM2_ESM.zip › 12864_2015_2179_add2/12864_2015_2179_add2B.xlsx]

## Sheet: Sheet1
test_id	gene_id	gene	locus	sample_1	sample_2	status	value_1	value_2	log2(fold_change)	test_stat	p_value	q_value	significant
A1BG	A1BG	A1BG	19:58858171-58874214	MCF10tot	MCF7tot	OK	3.81857	7.90113	1.04903	1.57573	0.02405	0.0433979	yes
A4GALT	A4GALT	A4GALT	22:43088126-43116876	MCF10tot	MCF7tot	OK	53.4387	23.5916	-1.17961	-3.2843	5e-05	0.000151857	yes
AAAS	AAAS	AAAS	12:53701239-53715412	MCF10tot	MCF7tot	OK	24.4006	35.4281	0.537978	1.35163	0.01415	0.0270639	yes
AACS	AACS	AACS	12:125549924-125627871	MCF10tot	MCF7tot	OK	17.6544	25.8576	0.55056	1.55806	0.00895	0.017905	yes
AADAT	AADAT	AADAT	4:170981372-171011372	MCF10tot	MCF7tot	OK	1.46651	2.98947	1.0275	2.05307	0.00095	0.00233513	yes
AAED1	AAED1	AAED1	9:99403532-99417599	MCF10tot	MCF7tot	OK	15.1226	4.79435	-1.6573	-4.6605	5e-05	0.000151857	yes
AAGAB	AAGAB	AAGAB	15:67493365-67547074	MCF10tot	MCF7tot	OK	12.2163	21.5392	0.818153	2.4056	0.00025	0.000685681	yes
AAMP	AAMP	AAMP	2:219128851-219134893	MCF10tot	MCF7tot	OK	42.0637	72.5369	0.78614	2.22648	0.00035	0.000936492	yes
AAR2	AAR2	AAR2	20:34824446-34844853	MCF10tot	MCF7tot	OK	52.3611	29.1025	-0.847352	-2.34591	0.0004	0.00105853	yes
AARD	AARD	AARD	8:117950463-117956239	MCF10tot	MCF7tot	OK	1.83598	6.23361	1.76352	3.98769	5e-05	0.000151857	yes
AARS	AARS	AARS	16:70286296-70323412	MCF10tot	MCF7tot	OK	34.8295	59.0116	0.760687	2.00979	0.00055	0.00141548	yes
AARSD1	AARSD1	AARSD1	17:41102542-41132545	MCF10tot	MCF7tot	OK	10.3571	6.98493	-0.568303	-1.41032	0.0264	0.0470774	yes
AASS	AASS	AASS	7:121713597-121784344	MCF10tot	MCF7tot	OK	1.2752	0.674101	-0.919686	-1.98589	0.00155	0.00364983	yes
AATF	AATF	AATF	17:35306174-35414171	MCF10tot	MCF7tot	OK	26.0538	15.1242	-0.784635	-2.02131	0.0002	0.000557025	yes
ABAT	ABAT	ABAT	16:8768443-8878432	MCF10tot	MCF7tot	OK	0.825844	39.5541	5.58181	11.9927	5e-05	0.000151857	yes
ABCA12	ABCA12	ABCA12	2:215796265-216003151	MCF10tot	MCF7tot	OK	0.347621	1.87876	2.43419	5.14233	5e-05	0.000151857	yes
ABCA2	ABCA2	ABCA2	9:139901685-139931234	MCF10tot	MCF7tot	OK	13.1755	19.8706	0.592779	1.48453	0.01055	0.020753	yes
ABCA3	ABCA3	ABCA3	16:2325878-2390747	MCF10tot	MCF7tot	OK	6.34316	22.1923	1.80679	4.5968	5e-05	0.000151857	yes
ABCA4	ABCA4	ABCA4	1:94458392-94586705	MCF10tot	MCF7tot	OK	0.0573844	0.519462	3.17829	3.24083	0.00015	0.000426875	yes
ABCA5	ABCA5	ABCA5	17:67144147-67323323	MCF10tot	MCF7tot	OK	0.639783	3.93479	2.62063	6.37799	5e-05	0.000151857	yes
ABCA7	ABCA7	ABCA7	19:1040101-1065571	MCF10tot	MCF7tot	OK	6.23412	1.99772	-1.64183	-4.14156	5e-05	0.000151857	yes
ABCB7	ABCB7	ABCB7	X:74273104-74376132	MCF10tot	MCF7tot	OK	6.9677	4.04595	-0.784206	-2.11124	0.00105	0.00255577	yes
ABCB8	ABCB8	ABCB8	7:150725509-150744869	MCF10tot	MCF7tot	OK	25.4711	16.1487	-0.657443	-1.65902	0.0049	0.010376	yes
ABCB9	ABCB9	ABCB9	12:123405497-123451056	MCF10tot	MCF7tot	OK	5.58201	26.8552	2.26635	5.62496	5e-05	0.000151857	yes
ABCC10	ABCC10	ABCC10	6:43395291-43423786	MCF10tot	MCF7tot	OK	14.7777	7.85369	-0.911975	-1.87582	0.00235	0.0053538	yes
ABCC3	ABCC3	ABCC3	17:48712217-48769063	MCF10tot	MCF7tot	OK	113.034	7.53092	-3.90778	-7.42005	5e-05	0.000151857	yes
ABCC4	ABCC4	ABCC4	13:95672082-95953687	MCF10tot	MCF7tot	OK	3.15625	0.6552	-2.2682	-4.68793	5e-05	0.000151857	yes
ABCC5	ABCC5	ABCC5	3:183637721-183735727	MCF10tot	MCF7tot	OK	3.55578	14.6996	2.04754	4.8353	5e-05	0.000151857	yes
ABCD1	ABCD1	ABCD1	X:152990322-153010216	MCF10tot	MCF7tot	OK	16.4515	8.8458	-0.895153	-2.308	0.00015	0.000426875	yes
ABCD3	ABCD3	ABCD3	1:94883932-94984219	MCF10tot	MCF7tot	OK	14.4652	22.058	0.608719	1.57975	0.0098	0.0194253	yes
ABCF3	ABCF3	ABCF3	3:183903862-183911795	MCF10tot	MCF7tot	OK	14.1648	21.0725	0.573052	1.62247	0.0077	0.0156373	yes
ABCG1	ABCG1	ABCG1	21:43619798-43717354	MCF10tot	MCF7tot	OK	1.61616	7.98768	2.3052	5.09093	5e-05	0.000151857	yes
ABCG2	ABCG2	ABCG2	4:89011415-89152474	MCF10tot	MCF7tot	OK	0.25468	2.79512	3.45615	5.41982	5e-05	0.000151857	yes
ABHD10	ABHD10	ABHD10	3:111697827-111712210	MCF10tot	MCF7tot	OK	3.9723	7.36685	0.891072	2.58163	0.0002	0.000557025	yes
ABHD11	ABHD11	ABHD11	7:73150423-73153190	MCF10tot	MCF7tot	OK	33.3254	101.619	1.60848	3.98517	5e-05	0.000151857	yes
ABHD11-AS1	ABHD11-AS1	ABHD11-AS1	7:73149398-73150330	MCF10tot	MCF7tot	OK	27.1521	4.49639	-2.59422	-7.01125	5e-05	0.000151857	yes
ABHD14B	ABHD14B	ABHD14B	3:52002525-52008646	MCF10tot	MCF7tot	OK	21.2287	8.45746	-1.32772	-3.34274	5e-05	0.000151857	yes
ABHD16A	ABHD16A	ABHD16A	6:31654725-31671137	MCF10tot	MCF7tot	OK	19.4915	29.0857	0.577468	1.46	0.0068	0.0139832	yes
ABHD2	ABHD2	ABHD2	15:89631380-89745591	MCF10tot	MCF7tot	OK	17.2165	4.77886	-1.84905	-5.01225	5e-05	0.000151857	yes
ABHD4	ABHD4	ABHD4	14:23067146-23081265	MCF10tot	MCF7tot	OK	30.0094	9.79175	-1.61578	-4.4842	5e-05	0.000151857	yes
ABHD6	ABHD6	ABHD6	3:58223258-58280461	MCF10tot	MCF7tot	OK	3.66348	1.67703	-1.12731	-2.51854	0.00035	0.000936492	yes
ABHD8	ABHD8	ABHD8	19:17402939-17414282	MCF10tot	MCF7tot	OK	8.48378	4.4155	-0.942131	-2.55246	0.0001	0.000292478	yes
ABL1	ABL1	ABL1	9:133589267-133763062	MCF10tot	MCF7tot	OK	30.1789	12.7556	-1.24241	-3.18795	5e-05	0.000151857	yes
ABL2	ABL2	ABL2	1:179068461-179198819	MCF10tot	MCF7tot	OK	11.5233	3.2755	-1.81476	-3.94832	5e-05	0.000151857	yes
ABLIM1	ABLIM1	ABLIM1	10:116190868-116444414	MCF10tot	MCF7tot	OK	10.1388	3.88842	-1.38263	-3.71622	5e-05	0.000151857	yes
ABLIM2	ABLIM2	ABLIM2	4:7967036-8160559	MCF10tot	MCF7tot	OK	1.6881	0.423915	-1.99356	-2.91569	5e-05	0.000151857	yes
ABLIM3	ABLIM3	ABLIM3	5:148521053-148639999	MCF10tot	MCF7tot	OK	123.24	2.36629	-5.7027	-13.4734	5e-05	0.000151857	yes
ABR	ABR	ABR	17:906757-1090616	MCF10tot	MCF7tot	OK	34.0917	16.3224	-1.06257	-2.67593	5e-05	0.000151857	yes
ABT1	ABT1	ABT1	6:26597170-26600278	MCF10tot	MCF7tot	OK	13.2964	18.7454	0.495495	1.43558	0.027	0.048015	yes
ABTB1	ABTB1	ABTB1	3:127391780-127399769	MCF10tot	MCF7tot	OK	11.5566	4.71028	-1.29483	-3.04157	5e-05	0.000151857	yes
ABTB2	ABTB2	ABTB2	11:34172533-34379555	MCF10tot	MCF7tot	OK	4.2085	7.9857	0.924113	2.49366	5e-05	0.000151857	yes
ACAA1	ACAA1	ACAA1	3:38080695-38178733	MCF10tot	MCF7tot	OK	14.798	22.5955	0.610634	1.55368	0.00435	0.00932508	yes
ACACB	ACACB	ACACB	12:109577201-109706031	MCF10tot	MCF7tot	OK	0.569055	3.579	2.65292	6.16036	5e-05	0.000151857	yes
ACAD11	ACAD11	ACAD11	3:132276981-132593050	MCF10tot	MCF7tot	OK	3.19233	0.9488	-1.75043	-1.73781	0.00775	0.0157232	yes
ACAD8	ACAD8	ACAD8	11:134123433-134135749	MCF10tot	MCF7tot	OK	3.56341	5.75241	0.690909	1.75258	0.0057	0.0119122	yes
ACADS	ACADS	ACADS	12:121163570-121177811	MCF10tot	MCF7tot	OK	11.8952	5.18693	-1.19743	-3.13823	5e-05	0.000151857	yes
ACADSB	ACADSB	ACADSB	10:124768428-124817806	MCF10tot	MCF7tot	OK	2.30267	5.9073	1.35919	3.7264	5e-05	0.000151857	yes
ACADVL	ACADVL	ACADVL	17:7093208-7128586	MCF10tot	MCF7tot	OK	144.673	80.104	-0.852846	-1.97598	0.00025	0.000685681	yes
ACAP3	ACAP3	ACAP3	1:1227763-1243269	MCF10tot	MCF7tot	OK	18.434	8.76371	-1.07275	-2.92076	5e-05	0.000151857	yes
ACAT1	ACAT1	ACAT1	11:107992257-108018895	MCF10tot	MCF7tot	OK	21.2654	12.7573	-0.737187	-2.23147	0.0005	0.00129665	yes
ACBD3	ACBD3	ACBD3	1:226332379-226374423	MCF10tot	MCF7tot	OK	21.1133	12.0027	-0.814792	-2.37287	5e-05	0.000151857	yes
ACBD5	ACBD5	ACBD5	10:27484142-27531068	MCF10tot	MCF7tot	OK	4.10318	7.9863	0.960785	2.58173	0.0001	0.000292478	yes
ACBD7	ACBD7	ACBD7	10:15117473-15130775	MCF10tot	MCF7tot	OK	0.402748	4.22454	3.39085	6.16142	5e-05	0.000151857	yes
ACCS	ACCS	ACCS	11:44087728-44105569	MCF10tot	MCF7tot	OK	4.0669	1.22998	-1.72529	-3.05836	5e-05	0.000151857	yes
ACER2	ACER2	ACER2	9:19408924-19452500	MCF10tot	MCF7tot	OK	0.426303	1.32147	1.63219	2.61896	0.00025	0.000685681	yes
ACER3	ACER3	ACER3	11:76571916-76734850	MCF10tot	MCF7tot	OK	3.48504	7.24119	1.05505	3.06627	5e-05	0.000151857	yes
ACHE	ACHE	ACHE	7:100487614-100493541	MCF10tot	MCF7tot	OK	0.139422	1.13805	3.02904	2.6828	0.0005	0.00129665	yes
ACLY	ACLY	ACLY	17:40023178-40075272	MCF10tot	MCF7tot	OK	38.7996	26.8515	-0.531039	-1.34	0.014	0.0268095	yes
ACN9	ACN9	ACN9	7:96745904-96811075	MCF10tot	MCF7tot	OK	3.66609	0	-inf	-nan	5e-05	0.000151857	yes
ACO1	ACO1	ACO1	9:32384600-32450834	MCF10tot	MCF7tot	OK	11.7471	3.52973	-1.73467	-4.70831	5e-05	0.000151857	yes
ACO2	ACO2	ACO2	22:41865128-41940479	MCF10tot	MCF7tot	OK	54.768	28.5681	-0.93893	-1.84685	0.0021	0.00482674	yes
ACOT11	ACOT11	ACOT11	1:55013806-55100417	MCF10tot	MCF7tot	OK	9.57823	0.145401	-6.04165	-4.22383	0.00595	0.0123892	yes
ACOT4	ACOT4	ACOT4	14:74058409-74062470	MCF10tot	MCF7tot	OK	0.0983393	3.53964	5.16969	3.875	0.0085	0.0170696	yes
ACOT7	ACOT7	ACOT7	1:6324331-6453826	MCF10tot	MCF7tot	OK	162.601	60.9546	-1.41553	-3.28513	5e-05	0.000151857	yes
ACOT8	ACOT8	ACOT8	20:44462469-44486048	MCF10tot	MCF7tot	OK	59.1646	37.8938	-0.642773	-1.26329	0.0244	0.0439348	yes
ACOT9	ACOT9	ACOT9	X:23721776-23761407	MCF10tot	MCF7tot	OK	25.5322	4.41781	-2.53092	-6.22652	5e-05	0.000151857	yes
ACOX2	ACOX2	ACOX2	3:58490862-58522929	MCF10tot	MCF7tot	OK	0.584037	1.41463	1.27629	2.00868	0.0028	0.00627059	yes
ACOX3	ACOX3	ACOX3	4:8368008-8442452	MCF10tot	MCF7tot	OK	16.5282	10.2333	-0.691666	-1.85836	0.0013	0.0031043	yes
ACP1	ACP1	ACP1	2:264868-278283	MCF10tot	MCF7tot	OK	39.0623	61.1286	0.646073	1.77232	0.00285	0.00636954	yes
ACPL2	ACPL2	ACPL2	3:140950681-141013486	MCF10tot	MCF7tot	OK	1.26652	3.28026	1.37294	2.92894	5e-05	0.000151857	yes
ACSF2	ACSF2	ACSF2	17:48503518-48552200	MCF10tot	MCF7tot	OK	2.38708	15.1754	2.66842	5.74867	5e-05	0.000151857	yes
ACSL1	ACSL1	ACSL1	4:185676748-185747215	MCF10tot	MCF7tot	OK	32.2042	5.0202	-2.68143	-7.21287	5e-05	0.000151857	yes
ACSL3	ACSL3	ACSL3	2:223725731-223808119	MCF10tot	MCF7tot	OK	35.0433	20.2442	-0.791626	-2.21919	0.00045	0.00117923	yes
ACSL4	ACSL4	ACSL4	X:108884563-108976621	MCF10tot	MCF7tot	OK	20.3251	0.077107	-8.04219	-8.66866	5e-05	0.000151857	yes
ACSS1	ACSS1	ACSS1	20:24986865-25038818	MCF10tot	MCF7tot	OK	0.110248	2.67584	4.60117	4.42538	5e-05	0.000151857	yes
ACSS2	ACSS2	ACSS2	20:33462765-33515769	MCF10tot	MCF7tot	OK	15.2531	6.62624	-1.20284	-3.04074	5e-05	0.000151857	yes
ACTA1	ACTA1	ACTA1	1:229566991-229569843	MCF10tot	MCF7tot	OK	0.225115	2.60909	3.53481	3.72834	0.0004	0.00105853	yes
ACTG2	ACTG2	ACTG2	2:74120092-74146780	MCF10tot	MCF7tot	OK	2.0744	53.0269	4.67596	8.84579	5e-05	0.000151857	yes
ACTL6A	ACTL6A	ACTL6A	3:179280707-179306193	MCF10tot	MCF7tot	OK	22.61	35.1335	0.635886	1.73117	0.003	0.00667438	yes
ACTN1	ACTN1	ACTN1	14:69340839-69446083	MCF10tot	MCF7tot	OK	236.816	52.0325	-2.18628	-4.65889	5e-05	0.000151857	yes
ACTN4	ACTN4	ACTN4	19:39138266-39235114	MCF10tot	MCF7tot	OK	148.951	27.3039	-2.44766	-5.39948	5e-05	0.000151857	yes
ACTR10	ACTR10	ACTR10	14:58666832-58702354	MCF10tot	MCF7tot	OK	35.2284	24.6489	-0.515219	-1.65376	0.01425	0.0272296	yes
ACTR1A	ACTR1A	ACTR1A	10:104238985-104262512	MCF10tot	MCF7tot	OK	85.6499	54.4984	-0.652238	-1.73182	0.0036	0.00785214	yes
ACTR2	ACTR2	ACTR2	2:65454828-65498387	MCF10tot	MCF7tot	OK	101.832	48.822	-1.06058	-2.80013	5e-05	0.000151857	yes
ACTR3	ACTR3	ACTR3	2:114647536-114716167	MCF10tot	MCF7tot	OK	134.796	45.668	-1.56153	-4.39601	5e-05	0.000151857	yes
ACTR3B	ACTR3B	ACTR3B	7:152456833-152552464	MCF10tot	MCF7tot	OK	1.86055	5.28157	1.50524	3.22513	5e-05	0.000151857	yes
ACTR3C	ACTR3C	ACTR3C	7:149944300-150035245	MCF10tot	MCF7tot	OK	0.396642	5.13009	3.69308	2.57817	0.0053	0.0111566	yes
ACTR5	ACTR5	ACTR5	20:37377096-37401089	MCF10tot	MCF7tot	OK	6.07781	3.95786	-0.618831	-1.58247	0.009	0.0179949	yes
ACTR6	ACTR6	ACTR6	12:100593864-100618202	MCF10tot	MCF7tot	OK	7.14553	30.7126	2.10372	5.37998	5e-05	0.000151857	yes
ACTR8	ACTR8	ACTR8	3:53901092-53916229	MCF10tot	MCF7tot	OK	6.40434	3.99322	-0.681497	-1.84779	0.0028	0.00627059	yes
ACVR1	ACVR1	ACVR1	2:158592957-158732374	MCF10tot	MCF7tot	OK	11.0162	4.79959	-1.19864	-3.07027	5e-05	0.000151857	yes
ACVR1B	ACVR1B	ACVR1B	12:52345450-52390863	MCF10tot	MCF7tot	OK	5.0709	8.73801	0.785063	2.08346	0.00035	0.000936492	yes
ACVR2B	ACVR2B	ACVR2B	3:38492517-38534633	MCF10tot	MCF7tot	OK	0.268628	1.18662	2.14318	4.45198	5e-05	0.000151857	yes
ACYP1	ACYP1	ACYP1	14:75519923-75530736	MCF10tot	MCF7tot	OK	2.38654	6.44974	1.43432	1.98832	0.00195	0.00450599	yes
ACYP2	ACYP2	ACYP2	2:54342409-54532437	MCF10tot	MCF7tot	OK	13.2229	5.94466	-1.15337	-3.0717	5e-05	0.000151857	yes
ADA	ADA	ADA	20:43248162-43280376	MCF10tot	MCF7tot	OK	12.5017	4.04206	-1.62896	-4.1044	5e-05	0.000151857	yes
ADAM10	ADAM10	ADAM10	15:58888509-59042177	MCF10tot	MCF7tot	OK	18.5252	7.4249	-1.31905	-3.77067	5e-05	0.000151857	yes
ADAM11	ADAM11	ADAM11	17:42836567-42859214	MCF10tot	MCF7tot	OK	0.0522139	0.935006	4.16247	3.38732	0.00045	0.00117923	yes
ADAM15	ADAM15	ADAM15	1:155006281-155042029	MCF10tot	MCF7tot	OK	728.974	130.293	-2.48411	-3.76858	5e-05	0.000151857	yes
ADAM19	ADAM19	ADAM19	5:156904311-157002783	MCF10tot	MCF7tot	OK	17.1131	0.219663	-6.28367	-10.7499	5e-05	0.000151857	yes
ADAM1A	ADAM1A	ADAM1A	12:112336866-112339706	MCF10tot	MCF7tot	OK	0.417601	1.72976	2.05038	3.25772	5e-05	0.000151857	yes
ADAM21	ADAM21	ADAM21	14:70918873-70926622	MCF10tot	MCF7tot	OK	0.568561	0	-inf	-nan	5e-05	0.000151857	yes
ADAM22	ADAM22	ADAM22	7:87563565-87832204	MCF10tot	MCF7tot	OK	0.0560467	0.951666	4.08575	3.57458	5e-05	0.000151857	yes
ADAM32	ADAM32	ADAM32	8:38965049-39142436	MCF10tot	MCF7tot	OK	0.176118	1.01497	2.52683	2.89594	0.00085	0.0021149	yes
ADAM9	ADAM9	ADAM9	8:38854504-38962780	MCF10tot	MCF7tot	OK	62.5594	20.3771	-1.61828	-4.37641	5e-05	0.000151857	yes
ADAMTS15	ADAMTS15	ADAMTS15	11:130318868-130346539	MCF10tot	MCF7tot	OK	9.52487	0.364564	-4.70746	-9.16531	5e-05	0.000151857	yes
ADAMTS19	ADAMTS19	ADAMTS19	5:128796102-129074376	MCF10tot	MCF7tot	OK	0.0683285	4.38891	6.00523	5.90594	5e-05	0.000151857	yes
ADAMTS7	ADAMTS7	ADAMTS7	15:79051544-79103773	MCF10tot	MCF7tot	OK	10.614	0.0784828	-7.07938	-8.1518	5e-05	0.000151857	yes
ADAMTS9	ADAMTS9	ADAMTS9	3:64501329-64997143	MCF10tot	MCF7tot	OK	1.38915	0.130119	-3.4163	-4.85369	5e-05	0.000151857	yes
ADAMTSL3	ADAMTSL3	ADAMTSL3	15:84322837-84708594	MCF10tot	MCF7tot	OK	0.511485	0.0718061	-2.83251	-3.28387	5e-05	0.000151857	yes
ADAMTSL4	ADAMTSL4	ADAMTSL4	1:150521897-150533413	MCF10tot	MCF7tot	OK	13.0237	0.272399	-5.57928	-7.90142	5e-05	0.000151857	yes
ADAMTSL5	ADAMTSL5	ADAMTSL5	19:1505016-1513188	MCF10tot	MCF7tot	OK	8.56577	2.25996	-1.92228	-4.9121	5e-05	0.000151857	yes
ADAP1	ADAP1	ADAP1	7:937536-994289	MCF10tot	MCF7tot	OK	9.57124	40.3623	2.07623	5.68436	5e-05	0.000151857	yes
ADARB1	ADARB1	ADARB1	21:46494492-46646478	MCF10tot	MCF7tot	OK	1.50337	3.50496	1.2212	2.70269	5e-05	0.000151857	yes
ADAT1	ADAT1	ADAT1	16:75632246-75657221	MCF10tot	MCF7tot	OK	4.65274	10.6874	1.19976	3.07653	5e-05	0.000151857	yes
ADC	ADC	ADC	1:33546713-33585995	MCF10tot	MCF7tot	OK	1.91965	0.324103	-2.56631	-3.4363	5e-05	0.000151857	yes
ADCK4	ADCK4	ADCK4	19:41197433-41222790	MCF10tot	MCF7tot	OK	21.1355	14.7399	-0.519945	-1.27448	0.0202	0.0371381	yes
ADCK5	ADCK5	ADCK5	8:145597730-145634733	MCF10tot	MCF7tot	OK	16.9534	6.39254	-1.40711	-1.70163	0.01565	0.0296263	yes
ADCY1	ADCY1	ADCY1	7:45614124-45762715	MCF10tot	MCF7tot	OK	0.194631	2.07635	3.41523	6.77737	5e-05	0.000151857	yes
ADCY3	ADCY3	ADCY3	2:25013135-25142055	MCF10tot	MCF7tot	OK	35.1434	13.4058	-1.39039	-2.47564	5e-05	0.000151857	yes
ADCY5	ADCY5	ADCY5	3:123001142-123167392	MCF10tot	MCF7tot	OK	0.0596578	3.6667	5.94163	5.72997	5e-05	0.000151857	yes
ADCY6	ADCY6	ADCY6	12:49159974-49182820	MCF10tot	MCF7tot	OK	7.87405	12.9432	0.717014	1.87858	0.0009	0.00222646	yes
ADCY7	ADCY7	ADCY7	16:50321822-50352043	MCF10tot	MCF7tot	OK	6.33268	0.293276	-4.43249	-8.3845	5e-05	0.000151857	yes
ADCY9	ADCY9	ADCY9	16:4012649-4166186	MCF10tot	MCF7tot	OK	8.27168	17.0865	1.04661	2.89615	5e-05	0.000151857	yes
ADD1	ADD1	ADD1	4:2845583-2931803	MCF10tot	MCF7tot	OK	49.8987	20.9584	-1.25148	-3.1748	5e-05	0.000151857	yes
ADD3	ADD3	ADD3	10:111705316-111895323	MCF10tot	MCF7tot	OK	4.73106	0.349943	-3.75697	-6.49091	5e-05	0.000151857	yes
ADH1B	ADH1B	ADH1B	4:100227526-100242572	MCF10tot	MCF7tot	OK	0.586394	0	-inf	-nan	5e-05	0.000151857	yes
ADH5	ADH5	ADH5	4:99992128-100009931	MCF10tot	MCF7tot	OK	26.6126	48.4177	0.863428	2.58595	0.0001	0.000292478	yes
ADIPOR2	ADIPOR2	ADIPOR2	12:1800246-1897845	MCF10tot	MCF7tot	OK	18.5385	52.1915	1.49329	4.15964	5e-05	0.000151857	yes
ADK	ADK	ADK	10:75910942-76469061	MCF10tot	MCF7tot	OK	23.9354	56.8834	1.24886	3.37276	5e-05	0.000151857	yes
ADM	ADM	ADM	11:10326641-10328923	MCF10tot	MCF7tot	OK	28.7618	0.620237	-5.53519	-9.36734	5e-05	0.000151857	yes
ADM2	ADM2	ADM2	22:50919984-50924866	MCF10tot	MCF7tot	OK	4.27676	1.96868	-1.11929	-2.54212	5e-05	0.000151857	yes
ADM5	ADM5	ADM5	19:50191941-50194247	MCF10tot	MCF7tot	OK	0.135638	1.10257	3.02304	2.88612	0.00225	0.00514079	yes
ADNP	ADNP	ADNP	20:49506882-49547527	MCF10tot	MCF7tot	OK	26.196	46.1719	0.81767	2.08822	0.0006	0.00153307	yes
ADNP2	ADNP2	ADNP2	18:77866914-77898229	MCF10tot	MCF7tot	OK	5.82435	9.55638	0.714369	2.03688	0.00095	0.00233513	yes
ADO	ADO	ADO	10:64564515-64568239	MCF10tot	MCF7tot	OK	6.46058	11.4394	0.824282	2.50318	0.0002	0.000557025	yes
ADORA1	ADORA1	ADORA1	1:203096835-203136533	MCF10tot	MCF7tot	OK	1.70299	5.90909	1.79486	3.86303	5e-05	0.000151857	yes
ADORA2A	ADORA2A	ADORA2A	22:24823529-24890783	MCF10tot	MCF7tot	OK	0.116588	16.9478	7.18354	5.23533	5e-05	0.000151857	yes
ADPRHL1	ADPRHL1	ADPRHL1	13:114076259-114107839	MCF10tot	MCF7tot	OK	2.24382	3.5234	0.651015	1.25805	0.02625	0.046851	yes
ADPRHL2	ADPRHL2	ADPRHL2	1:36554452-36559533	MCF10tot	MCF7tot	OK	50.2778	19.3538	-1.3773	-3.91082	5e-05	0.000151857	yes
ADPRM	ADPRM	ADPRM	17:10600926-10614875	MCF10tot	MCF7tot	OK	8.02191	1.91896	-2.06362	-4.74164	5e-05	0.000151857	yes
ADRA1B	ADRA1B	ADRA1B	5:159343739-159400017	MCF10tot	MCF7tot	OK	2.50153	0.128503	-4.28293	-4.5002	0.00025	0.000685681	yes
ADRA2A	ADRA2A	ADRA2A	10:112836789-112840665	MCF10tot	MCF7tot	OK	0.0543518	0.997188	4.19747	3.839	0.0046	0.00979755	yes
ADRA2C	ADRA2C	ADRA2C	4:3768295-3770253	MCF10tot	MCF7tot	OK	0.515684	11.9562	4.53513	7.90424	5e-05	0.000151857	yes
ADRB2	ADRB2	ADRB2	5:148206155-148208197	MCF10tot	MCF7tot	OK	41.7282	0	-inf	-nan	5e-05	0.000151857	yes
ADRBK1	ADRBK1	ADRBK1	11:67033904-67054029	MCF10tot	MCF7tot	OK	19.1971	29.0899	0.599632	1.68676	0.00565	0.0118164	yes
ADRBK2	ADRBK2	ADRBK2	22:25960860-26125259	MCF10tot	MCF7tot	OK	1.00146	0.674247	-0.570761	-1.36294	0.026	0.0464689	yes
ADRM1	ADRM1	ADRM1	20:60878026-60883918	MCF10tot	MCF7tot	OK	128.521	216.947	0.755337	1.77082	0.0008	0.00199712	yes
ADSS	ADSS	ADSS	1:244571793-244615436	MCF10tot	MCF7tot	OK	31.3593	13.133	-1.2557	-3.84506	5e-05	0.000151857	yes
AEBP1	AEBP1	AEBP1	7:44143959-44154159	MCF10tot	MCF7tot	OK	0.0219105	0.771324	5.13764	3.03713	0.0157	0.0297052	yes
AEN	AEN	AEN	15:89164526-89175512	MCF10tot	MCF7tot	OK	25.3564	15.8393	-0.678842	-1.89555	0.00215	0.00493131	yes
AES	AES	AES	19:3052907-3062964	MCF10tot	MCF7tot	OK	189.899	124.16	-0.613039	-1.43208	0.01085	0.0212813	yes
AFAP1	AFAP1	AFAP1	4:7755816-7941653	MCF10tot	MCF7tot	OK	6.91312	2.44951	-1.49684	-3.96847	5e-05	0.000151857	yes
AFAP1L1	AFAP1L1	AFAP1L1	5:148651400-148721368	MCF10tot	MCF7tot	OK	4.09934	0.038795	-6.72338	-4.75834	0.00085	0.0021149	yes
AFAP1L2	AFAP1L2	AFAP1L2	10:116054582-116164515	MCF10tot	MCF7tot	OK	4.27886	1.26652	-1.75636	-3.84895	5e-05	0.000151857	yes
AFF1	AFF1	AFF1	4:87856153-88062206	MCF10tot	MCF7tot	OK	6.73073	1.92874	-1.80311	-4.79263	5e-05	0.000151857	yes
AFF3	AFF3	AFF3	2:100163714-100759037	MCF10tot	MCF7tot	OK	0.1	0.943444	3.23794	4.36958	5e-05	0.000151857	yes
AFF4	AFF4	AFF4	5:132211070-132299354	MCF10tot	MCF7tot	OK	23.2091	11.6154	-0.998655	-2.65735	5e-05	0.000151857	yes
AFG3L1P	AFG3L1P	AFG3L1P	16:90036182-90067195	MCF10tot	MCF7tot	OK	1.64244	7.16441	2.12501	2.72367	5e-05	0.000151857	yes
AFMID	AFMID	AFMID	17:76183397-76203782	MCF10tot	MCF7tot	OK	5.56002	10.437	0.908542	2.04099	0.00035	0.000936492	yes
AGA	AGA	AGA	4:178351927-178363657	MCF10tot	MCF7tot	OK	4.86935	12.765	1.3904	3.59176	5e-05	0.000151857	yes
AGAP1	AGAP1	AGAP1	2:236402732-237040444	MCF10tot	MCF7tot	OK	6.71882	3.53613	-0.926037	-1.93848	0.00245	0.00555406	yes
AGAP6	AGAP6	AGAP6	10:51748077-51770259	MCF10tot	MCF7tot	OK	1.01919	1.88636	0.888174	1.74056	0.0052	0.0109623	yes
AGAP7	AGAP7	AGAP7	10:51464161-51486327	MCF10tot	MCF7tot	OK	0.0593743	0.525076	3.14462	2.13784	0.0176	0.0328891	yes
AGFG1	AGFG1	AGFG1	2:228336847-228425938	MCF10tot	MCF7tot	OK	10.0959	5.29471	-0.931146	-2.72397	5e-05	0.000151857	yes
AGFG2	AGFG2	AGFG2	7:100136833-100165843	MCF10tot	MCF7tot	OK	5.63557	2.18607	-1.36622	-3.50968	5e-05	0.000151857	yes
AGGF1	AGGF1	AGGF1	5:76326209-76361059	MCF10tot	MCF7tot	OK	3.2197	6.27015	0.961573	2.68655	5e-05	0.000151857	yes
AGPAT1	AGPAT1	AGPAT1	6:32120578-32145888	MCF10tot	MCF7tot	OK	75.5428	36.8017	-1.03752	-2.3216	5e-05	0.000151857	yes
AGPAT2	AGPAT2	AGPAT2	9:139567594-139581911	MCF10tot	MCF7tot	OK	210.865	70.6733	-1.57708	-3.66544	5e-05	0.000151857	yes
AGPAT4	AGPAT4	AGPAT4	6:161551056-161695107	MCF10tot	MCF7tot	OK	2.09325	0.0856862	-4.61054	-6.1067	5e-05	0.000151857	yes
AGPAT5	AGPAT5	AGPAT5	8:6565877-6619024	MCF10tot	MCF7tot	OK	5.43192	8.11007	0.578251	1.69668	0.00625	0.0129495	yes
AGPHD1	AGPHD1	AGPHD1	15:78799905-78829715	MCF10tot	MCF7tot	OK	1.88499	5.83039	1.62904	2.47456	0.0004	0.00105853	yes
AGPS	AGPS	AGPS	2:178257470-178408564	MCF10tot	MCF7tot	OK	8.01853	0.0146287	-9.09839	-5.91804	0.0169	0.0317268	yes
AGR2	AGR2	AGR2	7:16832263-16844738	MCF10tot	MCF7tot	OK	0.475111	80.0099	7.39577	9.8683	5e-05	0.000151857	yes
AGR3	AGR3	AGR3	7:16899029-16921613	MCF10tot	MCF7tot	OK	0	35.7792	inf	-nan	5e-05	0.000151857	yes
AGRN	AGRN	AGRN	1:955502-991499	MCF10tot	MCF7tot	OK	61.6878	25.0537	-1.29996	-3.12966	5e-05	0.000151857	yes
AGT	AGT	AGT	1:230838268-230850336	MCF10tot	MCF7tot	OK	0.486804	0.160071	-1.60463	-1.61066	0.01885	0.0349087	yes
AGTPBP1	AGTPBP1	AGTPBP1	9:88161453-88356944	MCF10tot	MCF7tot	OK	3.08072	1.53626	-1.00385	-2.43867	5e-05	0.000151857	yes
AGTRAP	AGTRAP	AGTRAP	1:11796141-11810828	MCF10tot	MCF7tot	OK	414.891	66.3396	-2.64479	-5.8831	5e-05	0.000151857	yes
AHCTF1	AHCTF1	AHCTF1	1:247002399-247094726	MCF10tot	MCF7tot	OK	12.148	8.33281	-0.543849	-1.51357	0.01225	0.023814	yes
AHCYL1	AHCYL1	AHCYL1	1:110527386-110566364	MCF10tot	MCF7tot	OK	18.2973	25.824	0.49708	1.34209	0.0213	0.0390043	yes
AHCYL2	AHCYL2	AHCYL2	7:128864854-129070052	MCF10tot	MCF7tot	OK	2.14577	3.97186	0.888316	2.26265	5e-05	0.000151857	yes
AHDC1	AHDC1	AHDC1	1:27860755-27930143	MCF10tot	MCF7tot	OK	7.99653	1.77684	-2.17006	-5.69495	5e-05	0.000151857	yes
AHNAK	AHNAK	AHNAK	11:62201015-62314332	MCF10tot	MCF7tot	OK	26.2932	9.06919	-1.53565	-1.64923	0.00425	0.00912858	yes
AHNAK2	AHNAK2	AHNAK2	14:105403590-105444694	MCF10tot	MCF7tot	OK	51.2722	0.186941	-8.09945	-14.7209	5e-05	0.000151857	yes
AHSA1	AHSA1	AHSA1	14:77924372-77935815	MCF10tot	MCF7tot	OK	46.922	103.95	1.14755	3.42228	5e-05	0.000151857	yes
AIDA	AIDA	AIDA	1:222841354-222885864	MCF10tot	MCF7tot	OK	69.8073	17.3586	-2.00772	-5.76988	5e-05	0.000151857	yes
AIF1L	AIF1L	AIF1L	9:133971862-133998539	MCF10tot	MCF7tot	OK	2.43602	31.7952	3.70621	8.66345	5e-05	0.000151857	yes
AIFM1	AIFM1	AIFM1	X:129263336-129299861	MCF10tot	MCF7tot	OK	12.9865	22.4305	0.788454	2.07307	0.00015	0.000426875	yes
AIM1	AIM1	AIM1	6:106959729-107018335	MCF10tot	MCF7tot	OK	11.4209	4.33319	-1.39817	-3.86063	5e-05	0.000151857	yes
AIPL1	AIPL1	AIPL1	17:6327058-6338519	MCF10tot	MCF7tot	OK	0.273161	0.82971	1.60286	1.90411	0.00245	0.00555406	yes
AK1	AK1	AK1	9:130628758-130640022	MCF10tot	MCF7tot	OK	36.6691	12.9764	-1.49867	-3.77909	5e-05	0.000151857	yes
AK4	AK4	AK4	1:65613231-65697828	MCF10tot	MCF7tot	OK	14.0249	8.04887	-0.801129	-2.28492	0.00015	0.000426875	yes
AK7	AK7	AK7	14:96858447-96955764	MCF10tot	MCF7tot	OK	0.116587	1.57617	3.75694	4.21295	5e-05	0.000151857	yes
AKAP1	AKAP1	AKAP1	17:55162552-55198710	MCF10tot	MCF7tot	OK	12.1361	24.7226	1.02653	2.70333	5e-05	0.000151857	yes
AKAP11	AKAP11	AKAP11	13:42846288-42897403	MCF10tot	MCF7tot	OK	4.99472	8.54993	0.77551	2.2388	0.00025	0.000685681	yes
AKAP12	AKAP12	AKAP12	6:151561133-151679694	MCF10tot	MCF7tot	OK	52.4309	0.764605	-6.09956	-13.3145	5e-05	0.000151857	yes
AKAP13	AKAP13	AKAP13	15:85923846-86292589	MCF10tot	MCF7tot	OK	12.6678	2.72458	-2.21706	-5.53393	5e-05	0.000151857	yes
AKAP2	AKAP2	AKAP2	9:112403067-112934792	MCF10tot	MCF7tot	OK	21.6121	0.0841679	-8.00435	-8.60518	5e-05	0.000151857	yes
AKAP5	AKAP5	AKAP5	14:64932216-64941221	MCF10tot	MCF7tot	OK	0.214315	2.07779	3.27725	5.95138	5e-05	0.000151857	yes
AKAP8L	AKAP8L	AKAP8L	19:15490858-15529833	MCF10tot	MCF7tot	OK	9.86404	16.3056	0.725119	2.08768	0.0009	0.00222646	yes
AKD1	AKD1	AKD1	6:109814058-110012415	MCF10tot	MCF7tot	OK	0.586421	1.12063	0.934299	1.40711	0.0204	0.0374768	yes
AKIP1	AKIP1	AKIP1	11:8932700-8954553	MCF10tot	MCF7tot	OK	22.2275	7.83117	-1.50505	-3.97508	5e-05	0.000151857	yes
AKIRIN1	AKIRIN1	AKIRIN1	1:39456915-39471737	MCF10tot	MCF7tot	OK	18.5988	13.0897	-0.506775	-1.38296	0.01855	0.0344338	yes
AKIRIN2	AKIRIN2	AKIRIN2	6:88384577-88411985	MCF10tot	MCF7tot	OK	20.4931	32.7398	0.675907	2.16569	0.00165	0.00386739	yes
AKNAD1	AKNAD1	AKNAD1	1:109358519-109401146	MCF10tot	MCF7tot	OK	0.952961	0.108551	-3.13405	-3.00307	0.0003	0.000812483	yes
AKR1A1	AKR1A1	AKR1A1	1:46016454-46035723	MCF10tot	MCF7tot	OK	90.3821	46.9752	-0.944138	-2.34003	5e-05	0.000151857	yes
AKR1B1	AKR1B1	AKR1B1	7:134127106-134143888	MCF10tot	MCF7tot	OK	116.172	0.240998	-8.91302	-10.0289	5e-05	0.000151857	yes
AKR1B10	AKR1B10	AKR1B10	7:134212343-134226166	MCF10tot	MCF7tot	OK	0.248898	0.953831	1.93818	1.87923	0.0106	0.020834	yes
AKR1C1	AKR1C1	AKR1C1	10:5005453-5020158	MCF10tot	MCF7tot	OK	26.5624	11.5916	-1.1963	-3.53514	5e-05	0.000151857	yes
AKR1C2	AKR1C2	AKR1C2	10:5029966-5060225	MCF10tot	MCF7tot	OK	6.92652	4.46425	-0.633712	-1.55909	0.00875	0.0175419	yes
AKR1C3	AKR1C3	AKR1C3	10:5090957-5149878	MCF10tot	MCF7tot	OK	24.1689	1.20685	-4.32384	-7.88762	5e-05	0.000151857	yes
AKR1E2	AKR1E2	AKR1E2	10:4868368-4890254	MCF10tot	MCF7tot	OK	0.327836	2.1155	2.68995	2.63501	5e-05	0.000151857	yes
AKT1	AKT1	AKT1	14:105235685-105262080	MCF10tot	MCF7tot	OK	103.82	164.273	0.662013	1.52409	0.00755	0.0153744	yes
AKT1S1	AKT1S1	AKT1S1	19:50372295-50380644	MCF10tot	MCF7tot	OK	49.0943	86.7412	0.821162	2.13502	0.0004	0.00105853	yes
AKT3	AKT3	AKT3	1:243419306-244006886	MCF10tot	MCF7tot	OK	13.2439	0.476258	-4.79744	-3.7796	5e-05	0.000151857	yes
AKTIP	AKTIP	AKTIP	16:53468350-53537170	MCF10tot	MCF7tot	OK	6.81825	13.7919	1.01634	1.58233	0.0088	0.0176248	yes
ALCAM	ALCAM	ALCAM	3:105085556-105295757	MCF10tot	MCF7tot	OK	101.436	22.0909	-2.19905	-5.50991	5e-05	0.000151857	yes
ALDH18A1	ALDH18A1	ALDH18A1	10:97365685-97416567	MCF10tot	MCF7tot	OK	29.1041	41.422	0.509176	1.32973	0.01805	0.0336416	yes
ALDH1A1	ALDH1A1	ALDH1A1	9:75515577-75568233	MCF10tot	MCF7tot	OK	0.114237	3.5674	4.96478	4.94098	0.00025	0.000685681	yes
ALDH1A3	ALDH1A3	ALDH1A3	15:101420008-101456831	MCF10tot	MCF7tot	OK	58.0262	0.111206	-9.02733	-10.0627	5e-05	0.000151857	yes
ALDH1B1	ALDH1B1	ALDH1B1	9:38392660-38398662	MCF10tot	MCF7tot	OK	30.0402	8.18634	-1.8756	-5.27364	5e-05	0.000151857	yes
ALDH1L1	ALDH1L1	ALDH1L1	3:125822403-125929012	MCF10tot	MCF7tot	OK	1.6075	0.10961	-3.87437	-3.37668	5e-05	0.000151857	yes
ALDH1L2	ALDH1L2	ALDH1L2	12:105413561-105478341	MCF10tot	MCF7tot	OK	6.01882	0.259338	-4.53658	-8.46785	5e-05	0.000151857	yes
ALDH2	ALDH2	ALDH2	12:112204690-112247789	MCF10tot	MCF7tot	OK	0.167706	9.4381	5.81449	5.33272	5e-05	0.000151857	yes
ALDH3A2	ALDH3A2	ALDH3A2	17:19552063-19580908	MCF10tot	MCF7tot	OK	18.4637	9.40475	-0.973227	-2.69084	5e-05	0.000151857	yes
ALDH3B1	ALDH3B1	ALDH3B1	11:67776047-67796743	MCF10tot	MCF7tot	OK	39.3428	3.03696	-3.6954	-8.55092	5e-05	0.000151857	yes
ALDH3B2	ALDH3B2	ALDH3B2	11:67429632-67448685	MCF10tot	MCF7tot	OK	0.128986	51.9364	8.65339	7.95477	5e-05	0.000151857	yes
ALDH4A1	ALDH4A1	ALDH4A1	1:19197923-19229293	MCF10tot	MCF7tot	OK	11.8432	32.5069	1.45668	3.51965	5e-05	0.000151857	yes
ALDH5A1	ALDH5A1	ALDH5A1	6:24495196-24537435	MCF10tot	MCF7tot	OK	1.02234	7.95512	2.96001	7.05	5e-05	0.000151857	yes
ALDH6A1	ALDH6A1	ALDH6A1	14:74486058-74551196	MCF10tot	MCF7tot	OK	1.43443	9.4819	2.7247	4.87296	5e-05	0.000151857	yes
ALDH7A1	ALDH7A1	ALDH7A1	5:125877532-125931082	MCF10tot	MCF7tot	OK	3.81986	9.7723	1.35518	3.59742	5e-05	0.000151857	yes
ALDH9A1	ALDH9A1	ALDH9A1	1:165631448-165667900	MCF10tot	MCF7tot	OK	29.4509	18.3228	-0.684671	-2.0423	0.00145	0.00343082	yes
ALDOC	ALDOC	ALDOC	17:26900132-26903951	MCF10tot	MCF7tot	OK	18.5275	11.3561	-0.706206	-2.01538	0.00125	0.00299697	yes
ALG10	ALG10	ALG10	12:34175215-34181237	MCF10tot	MCF7tot	OK	1.45019	2.32916	0.68357	1.68032	0.01815	0.0338059	yes
ALG12	ALG12	ALG12	22:50296851-50312106	MCF10tot	MCF7tot	OK	13.6463	9.05947	-0.591011	-1.61867	0.0086	0.0172606	yes
ALG13	ALG13	ALG13	X:110924345-111003877	MCF10tot	MCF7tot	OK	6.7793	10.6124	0.646548	1.83819	0.0038	0.00824666	yes
ALG14	ALG14	ALG14	1:95448278-95538507	MCF10tot	MCF7tot	OK	14.7832	8.17261	-0.855093	-2.58725	0.00065	0.00165016	yes
ALG1L	ALG1L	ALG1L	3:125635443-125655887	MCF10tot	MCF7tot	OK	1.33435	8.12402	2.60605	2.41051	0.0005	0.00129665	yes
ALG9	ALG9	ALG9	11:111652918-111742305	MCF10tot	MCF7tot	OK	5.80208	2.84454	-1.02837	-2.82642	5e-05	0.000151857	yes
ALKBH2	ALKBH2	ALKBH2	12:109525992-109531293	MCF10tot	MCF7tot	OK	10.9336	32.6831	1.57977	3.72148	5e-05	0.000151857	yes
ALKBH3	ALKBH3	ALKBH3	11:43902356-43942494	MCF10tot	MCF7tot	OK	9.36829	3.59108	-1.38337	-3.33768	5e-05	0.000151857	yes
ALKBH4	ALKBH4	ALKBH4	7:102073995-102105321	MCF10tot	MCF7tot	OK	4.8003	10.7107	1.15786	1.44753	0.0129	0.0249379	yes
ALKBH8	ALKBH8	ALKBH8	11:107373452-107436461	MCF10tot	MCF7tot	OK	1.9921	1.19378	-0.738749	-1.69031	0.00645	0.0133231	yes
ALMS1	ALMS1	ALMS1	2:73612885-73837046	MCF10tot	MCF7tot	OK	1.73549	2.47813	0.513909	1.35427	0.0182	0.0338857	yes
ALOX12P2	ALOX12P2	ALOX12P2	17:6756894-6803668	MCF10tot	MCF7tot	OK	0.219827	1.46162	2.73313	3.36725	5e-05	0.000151857	yes
ALOX15	ALOX15	ALOX15	17:4534213-4544960	MCF10tot	MCF7tot	OK	0.0618851	1.81519	4.87438	3.74973	0.00285	0.00636954	yes
ALOXE3	ALOXE3	ALOXE3	17:7999217-8022234	MCF10tot	MCF7tot	OK	5.64936	0.454881	-3.63452	-5.89478	5e-05	0.000151857	yes
ALPK1	ALPK1	ALPK1	4:113218498-113363774	MCF10tot	MCF7tot	OK	0.765344	0.431227	-0.827659	-1.44938	0.01145	0.022378	yes
ALS2CL	ALS2CL	ALS2CL	3:46710484-46735194	MCF10tot	MCF7tot	OK	17.9758	2.32465	-2.95097	-6.96075	5e-05	0.000151857	yes
ALYREF	ALYREF	ALYREF	17:79845710-79849462	MCF10tot	MCF7tot	OK	41.3957	93.6826	1.1783	3.78391	5e-05	0.000151857	yes
AMDHD2	AMDHD2	AMDHD2	16:2570362-2581409	MCF10tot	MCF7tot	OK	12.4754	20.4672	0.714232	1.97984	0.00205	0.00472326	yes
AMFR	AMFR	AMFR	16:56395363-56459450	MCF10tot	MCF7tot	OK	31.7172	56.5406	0.83402	2.32432	0.0001	0.000292478	yes
AMH	AMH	AMH	19:2249112-2252072	MCF10tot	MCF7tot	OK	1.04143	2.02915	0.96231	1.6638	0.00845	0.0169763	yes
AMIGO1	AMIGO1	AMIGO1	1:110049445-110052336	MCF10tot	MCF7tot	OK	0.155452	5.38756	5.11509	5.62208	5e-05	0.000151857	yes
AMIGO2	AMIGO2	AMIGO2	12:47469489-47473734	MCF10tot	MCF7tot	OK	26.3617	51.2189	0.958233	2.57252	5e-05	0.000151857	yes
AMN1	AMN1	AMN1	12:31824070-31882108	MCF10tot	MCF7tot	OK	0.854784	2.37313	1.47316	2.59206	0.00025	0.000685681	yes
AMOTL1	AMOTL1	AMOTL1	11:94501507-94609918	MCF10tot	MCF7tot	OK	7.67395	1.82435	-2.07259	-5.48654	5e-05	0.000151857	yes
AMOTL2	AMOTL2	AMOTL2	3:134074189-134093406	MCF10tot	MCF7tot	OK	45.7216	15.4411	-1.5661	-4.11394	5e-05	0.000151857	yes
AMPD3	AMPD3	AMPD3	11:10471867-10529126	MCF10tot	MCF7tot	OK	2.51154	0.627869	-2.00004	-3.8596	5e-05	0.000151857	yes
AMZ1	AMZ1	AMZ1	7:2719162-2755069	MCF10tot	MCF7tot	OK	0.0729612	2.27074	4.95989	4.92112	5e-05	0.000151857	yes
AMZ2	AMZ2	AMZ2	17:66244144-66253305	MCF10tot	MCF7tot	OK	21.9486	154.562	2.81599	7.11522	5e-05	0.000151857	yes
AMZ2P1	AMZ2P1	AMZ2P1	17:62962667-62971703	MCF10tot	MCF7tot	OK	0.738443	2.66782	1.8531	3.76662	5e-05	0.000151857	yes
ANAPC1	ANAPC1	ANAPC1	2:112525213-112641741	MCF10tot	MCF7tot	OK	5.99925	9.21059	0.61851	1.6948	0.0033	0.00726684	yes
ANAPC11	ANAPC11	ANAPC11	17:79849598-79858363	MCF10tot	MCF7tot	OK	113.909	192.136	0.754246	1.88742	0.00065	0.00165016	yes
ANAPC16	ANAPC16	ANAPC16	10:73855789-73995618	MCF10tot	MCF7tot	OK	15.4241	24.9482	0.69375	1.65572	0.0064	0.0132275	yes
ANAPC5	ANAPC5	ANAPC5	12:121746047-121792012	MCF10tot	MCF7tot	OK	53.3998	88.2786	0.725228	1.85278	0.0012	0.00288926	yes
ANAPC7	ANAPC7	ANAPC7	12:110810704-110841535	MCF10tot	MCF7tot	OK	14.5591	42.1146	1.5324	4.04531	5e-05	0.000151857	yes
ANG	ANG	ANG	14:21152335-21168758	MCF10tot	MCF7tot	OK	7.88849	0.243113	-5.02005	-4.10816	0.0058	0.0121035	yes
ANGEL1	ANGEL1	ANGEL1	14:77253585-77279283	MCF10tot	MCF7tot	OK	7.00193	22.7354	1.69912	4.61619	5e-05	0.000151857	yes
ANGEL2	ANGEL2	ANGEL2	1:213165523-213189168	MCF10tot	MCF7tot	OK	6.97889	2.18557	-1.67499	-4.56769	5e-05	0.000151857	yes
ANGPTL4	ANGPTL4	ANGPTL4	19:8429010-8439257	MCF10tot	MCF7tot	OK	770.357	16.9045	-5.51005	-10.6819	5e-05	0.000151857	yes
ANGPTL6	ANGPTL6	ANGPTL6	19:10196805-10213425	MCF10tot	MCF7tot	OK	2.12674	0.473849	-2.16615	-1.86801	0.007	0.0143509	yes
ANK2	ANK2	ANK2	4:113739238-114304896	MCF10tot	MCF7tot	OK	0.659215	0.0318075	-4.37331	-3.88277	5e-05	0.000151857	yes
ANK3	ANK3	ANK3	10:61786055-62493284	MCF10tot	MCF7tot	OK	2.66944	4.05021	0.60146	1.61477	0.00695	0.0142587	yes
ANKFY1	ANKFY1	ANKFY1	17:4066664-4167274	MCF10tot	MCF7tot	OK	8.93631	5.45695	-0.711583	-1.91307	0.0009	0.00222646	yes
ANKH	ANKH	ANKH	5:14704908-14871887	MCF10tot	MCF7tot	OK	9.44594	1.02761	-3.2004	-7.62713	5e-05	0.000151857	yes
ANKIB1	ANKIB1	ANKIB1	7:91875547-92030698	MCF10tot	MCF7tot	OK	6.05389	12.6933	1.06813	2.99656	5e-05	0.000151857	yes
ANKLE2	ANKLE2	ANKLE2	12:133302253-133338451	MCF10tot	MCF7tot	OK	49.2905	19.2808	-1.35414	-3.71594	5e-05	0.000151857	yes
ANKMY1	ANKMY1	ANKMY1	2:241418838-241497405	MCF10tot	MCF7tot	OK	1.75598	3.51082	0.999528	2.02246	0.00035	0.000936492	yes
ANKRA2	ANKRA2	ANKRA2	5:72848024-72861511	MCF10tot	MCF7tot	OK	1.5959	3.99231	1.32285	2.98777	0.0001	0.000292478	yes
ANKRD1	ANKRD1	ANKRD1	10:92671856-92681032	MCF10tot	MCF7tot	OK	36.7115	3.80445	-3.27047	-8.63152	5e-05	0.000151857	yes
ANKRD13A	ANKRD13A	ANKRD13A	12:110437234-110477237	MCF10tot	MCF7tot	OK	15.9002	5.04607	-1.65581	-4.57995	5e-05	0.000151857	yes
ANKRD16	ANKRD16	ANKRD16	10:5903688-5979558	MCF10tot	MCF7tot	OK	2.17377	7.83175	1.84913	1.71005	0.0146	0.0278535	yes
ANKRD17	ANKRD17	ANKRD17	4:73940501-74124502	MCF10tot	MCF7tot	OK	11.5869	7.37502	-0.651774	-1.70392	0.0033	0.00726684	yes
ANKRD2	ANKRD2	ANKRD2	10:99332255-99343641	MCF10tot	MCF7tot	OK	4.09538	1.04181	-1.97491	-2.94848	5e-05	0.000151857	yes
ANKRD20A12P	ANKRD20A12P	ANKRD20A12P	1:142697420-142713605	MCF10tot	MCF7tot	OK	5.29044	0.561732	-3.23543	-5.11584	5e-05	0.000151857	yes
ANKRD23	ANKRD23	ANKRD23	2:97503650-97509758	MCF10tot	MCF7tot	OK	0.453801	1.53449	1.75763	2.68599	0.0004	0.00105853	yes
ANKRD26	ANKRD26	ANKRD26	10:27293044-27389427	MCF10tot	MCF7tot	OK	1.03263	1.91786	0.893177	2.06972	0.0005	0.00129665	yes
ANKRD30A	ANKRD30A	ANKRD30A	10:37414784-37521495	MCF10tot	MCF7tot	OK	0	16.4815	inf	-nan	5e-05	0.000151857	yes
ANKRD30BL	ANKRD30BL	ANKRD30BL	2:132905163-133015542	MCF10tot	MCF7tot	OK	0.124794	1.2409	3.31376	2.42333	0.0073	0.0149122	yes
ANKRD30BP2	ANKRD30BP2	ANKRD30BP2	21:14410486-14490572	MCF10tot	MCF7tot	OK	0.194218	0.84294	2.11776	2.68596	0.00055	0.00141548	yes
ANKRD34A	ANKRD34A	ANKRD34A	1:145470507-145475647	MCF10tot	MCF7tot	OK	0.938328	2.37794	1.34155	2.88984	5e-05	0.000151857	yes
ANKRD36BP1	ANKRD36BP1	ANKRD36BP1	1:168214802-168216668	MCF10tot	MCF7tot	OK	7.5883	2.336	-1.69974	-4.06063	5e-05	0.000151857	yes
ANKRD39	ANKRD39	ANKRD39	2:97513721-97523756	MCF10tot	MCF7tot	OK	9.49293	36.1686	1.92981	5.642	5e-05	0.000151857	yes
ANKRD46	ANKRD46	ANKRD46	8:101521979-101572014	MCF10tot	MCF7tot	OK	2.56966	9.54061	1.89251	4.70651	5e-05	0.000151857	yes
ANKRD5	ANKRD5	ANKRD5	20:10004459-10288066	MCF10tot	MCF7tot	OK	0.45195	4.21908	3.22269	5.66219	5e-05	0.000151857	yes
ANKRD50	ANKRD50	ANKRD50	4:125585202-125633887	MCF10tot	MCF7tot	OK	7.78267	5.41155	-0.524224	-1.44115	0.01535	0.0291049	yes
ANKRD9	ANKRD9	ANKRD9	14:102973197-102976128	MCF10tot	MCF7tot	OK	8.4106	5.5148	-0.608899	-1.73999	0.0167	0.0314135	yes
ANKS3	ANKS3	ANKS3	16:4746510-4799397	MCF10tot	MCF7tot	OK	2.37599	4.10207	0.787822	1.67077	0.00595	0.0123892	yes
ANKS6	ANKS6	ANKS6	9:101494290-101558794	MCF10tot	MCF7tot	OK	2.16352	0.206722	-3.38762	-5.84204	5e-05	0.000151857	yes
ANKZF1	ANKZF1	ANKZF1	2:220094478-220101391	MCF10tot	MCF7tot	OK	9.52556	5.58063	-0.771376	-1.91476	0.00045	0.00117923	yes
ANLN	ANLN	ANLN	7:36363758-36493400	MCF10tot	MCF7tot	OK	3.1431	10.2555	1.70614	3.52394	5e-05	0.000151857	yes
ANO10	ANO10	ANO10	3:43407817-43663560	MCF10tot	MCF7tot	OK	14.5245	8.47362	-0.777442	-2.07456	0.0003	0.000812483	yes
ANO6	ANO6	ANO6	12:45566816-45834187	MCF10tot	MCF7tot	OK	21.1576	11.4217	-0.889404	-2.37733	5e-05	0.000151857	yes
ANO9	ANO9	ANO9	11:417929-442011	MCF10tot	MCF7tot	OK	6.56373	1.606	-2.03104	-4.7851	5e-05	0.000151857	yes
ANP32B	ANP32B	ANP32B	9:100745488-100778225	MCF10tot	MCF7tot	OK	47.1328	76.9966	0.708065	2.11602	0.00135	0.0032156	yes
ANP32E	ANP32E	ANP32E	1:150190716-150208504	MCF10tot	MCF7tot	OK	7.7579	18.738	1.27223	3.66498	5e-05	0.000151857	yes
ANPEP	ANPEP	ANPEP	15:90328125-90358072	MCF10tot	MCF7tot	OK	576.619	0.0438768	-13.6819	-9.95176	0.0038	0.00824666	yes
ANTXR1	ANTXR1	ANTXR1	2:69240275-69476459	MCF10tot	MCF7tot	OK	20.5379	0.777353	-4.72357	-8.67002	5e-05	0.000151857	yes
ANTXR2	ANTXR2	ANTXR2	4:80822770-80994477	MCF10tot	MCF7tot	OK	6.42014	0.422872	-3.92431	-6.21009	5e-05	0.000151857	yes
ANXA1	ANXA1	ANXA1	9:75766780-75785307	MCF10tot	MCF7tot	OK	314.435	1.38885	-7.82272	-15.3651	5e-05	0.000151857	yes
ANXA11	ANXA11	ANXA11	10:81914879-81965328	MCF10tot	MCF7tot	OK	130.88	35.0072	-1.90252	-4.63082	5e-05	0.000151857	yes
ANXA2	ANXA2	ANXA2	15:60639349-60690185	MCF10tot	MCF7tot	OK	2412.06	160.196	-3.91236	-6.95551	5e-05	0.000151857	yes
ANXA2P2	ANXA2P2	ANXA2P2	9:33624222-33625532	MCF10tot	MCF7tot	OK	204.28	9.6069	-4.41033	-12.6579	5e-05	0.000151857	yes
ANXA2R	ANXA2R	ANXA2R	5:43039181-43040447	MCF10tot	MCF7tot	OK	0.125951	0.929975	2.88433	2.16368	0.0254	0.0455395	yes
ANXA3	ANXA3	ANXA3	4:79472741-79531605	MCF10tot	MCF7tot	OK	177.19	35.3003	-2.32755	-6.67023	5e-05	0.000151857	yes
ANXA4	ANXA4	ANXA4	2:69969126-70053596	MCF10tot	MCF7tot	OK	31.7284	17.9883	-0.818714	-2.52217	0.00015	0.000426875	yes
ANXA5	ANXA5	ANXA5	4:122589151-122618147	MCF10tot	MCF7tot	OK	651.274	75.5774	-3.10724	-8.21899	5e-05	0.000151857	yes
ANXA6	ANXA6	ANXA6	5:150480266-150537443	MCF10tot	MCF7tot	OK	15.6417	56.1244	1.84324	4.53511	5e-05	0.000151857	yes
ANXA8L1	ANXA8L1	ANXA8L1	10:47157988-47174040	MCF10tot	MCF7tot	OK	1.04277	0	-inf	-nan	5e-05	0.000151857	yes
ANXA8L2	ANXA8L2	ANXA8L2	10:47746919-47763041	MCF10tot	MCF7tot	OK	4.01908	0	-inf	-nan	5e-05	0.000151857	yes
ANXA9	ANXA9	ANXA9	1:150954498-150968114	MCF10tot	MCF7tot	OK	1.54004	48.0844	4.96453	10.7541	5e-05	0.000151857	yes
AOX1	AOX1	AOX1	2:201450730-201536218	MCF10tot	MCF7tot	OK	10.3302	0.734319	-3.81432	-8.53103	5e-05	0.000151857	yes
AP1AR	AP1AR	AP1AR	4:113152894-113191211	MCF10tot	MCF7tot	OK	2.97182	10.5945	1.83389	4.99725	5e-05	0.000151857	yes
AP1M1	AP1M1	AP1M1	19:16308664-16346156	MCF10tot	MCF7tot	OK	44.5113	20.6168	-1.11035	-2.9118	5e-05	0.000151857	yes
AP1M2	AP1M2	AP1M2	19:10683346-10697991	MCF10tot	MCF7tot	OK	4.47418	64.0896	3.84039	10.3679	5e-05	0.000151857	yes
AP1S1	AP1S1	AP1S1	7:100797685-100804557	MCF10tot	MCF7tot	OK	75.8352	121.177	0.676171	1.82236	0.00245	0.00555406	yes
AP2A1	AP2A1	AP2A1	19:50270179-50316567	MCF10tot	MCF7tot	OK	74.8776	30.1391	-1.3129	-3.08392	5e-05	0.000151857	yes
AP2A2	AP2A2	AP2A2	11:925808-1012245	MCF10tot	MCF7tot	OK	22.9902	9.7331	-1.24005	-3.26206	5e-05	0.000151857	yes
AP2B1	AP2B1	AP2B1	17:33914281-34053436	MCF10tot	MCF7tot	OK	46.3522	19.7096	-1.23374	-3.13426	5e-05	0.000151857	yes
AP3B1	AP3B1	AP3B1	5:77298149-77590528	MCF10tot	MCF7tot	OK	14.1191	8.63658	-0.70912	-2.02442	0.00105	0.00255577	yes
AP3B2	AP3B2	AP3B2	15:83211950-83378635	MCF10tot	MCF7tot	OK	0.705675	1.31104	0.893632	1.43368	0.0104	0.0205004	yes
AP3D1	AP3D1	AP3D1	19:2100986-2151556	MCF10tot	MCF7tot	OK	35.7178	24.8477	-0.523531	-1.32104	0.0175	0.0327323	yes
AP3M2	AP3M2	AP3M2	8:42010463-42028701	MCF10tot	MCF7tot	OK	2.36528	3.99075	0.754652	1.85488	0.00145	0.00343082	yes
AP4B1	AP4B1	AP4B1	1:114356432-114447741	MCF10tot	MCF7tot	OK	4.39912	16.7204	1.92632	4.55419	5e-05	0.000151857	yes
AP4S1	AP4S1	AP4S1	14:31363004-31565656	MCF10tot	MCF7tot	OK	2.13225	6.08854	1.51372	1.92897	0.002	0.00461329	yes
AP5B1	AP5B1	AP5B1	11:65541368-65548062	MCF10tot	MCF7tot	OK	39.0734	6.58301	-2.56937	-6.61245	5e-05	0.000151857	yes
AP5S1	AP5S1	AP5S1	20:3801170-3805954	MCF10tot	MCF7tot	OK	32.1791	58.0436	0.851016	2.11822	0.0002	0.000557025	yes
APBA3	APBA3	APBA3	19:3708334-3761673	MCF10tot	MCF7tot	OK	23.8076	10.1835	-1.22519	-2.06504	0.00155	0.00364983	yes
APBB1	APBB1	APBB1	11:6416354-6440644	MCF10tot	MCF7tot	OK	2.19639	0.19347	-3.50495	-3.18081	5e-05	0.000151857	yes
APC	APC	APC	5:112043201-112181936	MCF10tot	MCF7tot	OK	3.81135	2.71076	-0.491605	-1.3156	0.0249	0.0447332	yes
APCDD1	APCDD1	APCDD1	18:10454624-10488698	MCF10tot	MCF7tot	OK	2.4735	0.10998	-4.49125	-4.21852	0.00045	0.00117923	yes
APCDD1L-AS1	APCDD1L-AS1	APCDD1L-AS1	20:57090434-57194948	MCF10tot	MCF7tot	OK	0.604906	0.123335	-2.29413	-1.96975	0.0131	0.0252833	yes
APEH	APEH	APEH	3:49711434-49720934	MCF10tot	MCF7tot	OK	94.5419	60.4045	-0.646297	-1.61368	0.00715	0.0146268	yes
APEX1	APEX1	APEX1	14:20923289-20925931	MCF10tot	MCF7tot	OK	60.7765	111.966	0.88148	2.26885	5e-05	0.000151857	yes
APEX2	APEX2	APEX2	X:55026779-55034212	MCF10tot	MCF7tot	OK	16.6482	31.9143	0.938834	2.73548	5e-05	0.000151857	yes
APH1B	APH1B	APH1B	15:63569748-63601325	MCF10tot	MCF7tot	OK	2.60794	1.69634	-0.620488	-1.5008	0.01355	0.0260459	yes
APIP	APIP	APIP	11:34903841-35017675	MCF10tot	MCF7tot	OK	6.74097	12.7233	0.916443	1.56775	0.0252	0.0452094	yes
APITD1	APITD1,APITD1-CORT	APITD1,APITD1-CORT	1:10490158-10512060	MCF10tot	MCF7tot	OK	3.98548	7.76327	0.961912	2.36654	0.0014	0.00332246	yes
APLF	APLF	APLF	2:68694690-68807294	MCF10tot	MCF7tot	OK	0.729734	0.148887	-2.29315	-2.78945	0.0004	0.00105853	yes
APLP1	APLP1	APLP1	19:36359400-36370699	MCF10tot	MCF7tot	OK	2.43387	8.77214	1.84967	4.01733	5e-05	0.000151857	yes
APLP2	APLP2	APLP2	11:129939715-130014706	MCF10tot	MCF7tot	OK	105.9	57.1315	-0.890345	-2.1493	0.00015	0.000426875	yes
APMAP	APMAP	APMAP	20:24943579-24973425	MCF10tot	MCF7tot	OK	37.6722	77.1473	1.03412	2.96276	5e-05	0.000151857	yes
APOBEC3A	APOBEC3A	APOBEC3A	22:39353526-39359188	MCF10tot	MCF7tot	OK	11.4299	0.997789	-3.51793	-5.4644	5e-05	0.000151857	yes
APOBEC3B	APOBEC3B	APOBEC3B	22:39378403-39388784	MCF10tot	MCF7tot	OK	11.261	4.11394	-1.45274	-3.29299	5e-05	0.000151857	yes
APOBEC3D	APOBEC3D	APOBEC3D	22:39417117-39429256	MCF10tot	MCF7tot	OK	0.552347	1.0969	0.989789	1.5657	0.01425	0.0272296	yes
APOC1	APOC1	APOC1	19:45417920-45422606	MCF10tot	MCF7tot	OK	1.08471	7.27637	2.74592	4.37113	0.00335	0.00736327	yes
APOE	APOE	APOE	19:45409038-45412650	MCF10tot	MCF7tot	OK	0.432045	6.16335	3.83446	5.0812	5e-05	0.000151857	yes
APOL1	APOL1	APOL1	22:36649116-36663577	MCF10tot	MCF7tot	OK	0.669578	1.36872	1.0315	1.67167	0.00335	0.00736327	yes
APOL2	APOL2	APOL2	22:36622254-36636000	MCF10tot	MCF7tot	OK	4.30738	6.45209	0.582955	1.38349	0.01045	0.0205847	yes
APOL6	APOL6	APOL6	22:36044423-36064456	MCF10tot	MCF7tot	OK	2.74346	0.212685	-3.68921	-7.41911	5e-05	0.000151857	yes
APOLD1	APOLD1	APOLD1	12:12878850-12944400	MCF10tot	MCF7tot	OK	1.07161	0.390763	-1.45541	-2.54052	0.0001	0.000292478	yes
APOO	APOO	APOO	X:23851464-23926057	MCF10tot	MCF7tot	OK	6.33771	14.7654	1.22018	2.77271	5e-05	0.000151857	yes
APOPT1	APOPT1	APOPT1	14:104029298-104057236	MCF10tot	MCF7tot	OK	20.745	35.818	0.78792	2.48916	0.00055	0.00141548	yes
APP	APP	APP	21:27252860-27543446	MCF10tot	MCF7tot	OK	103.911	43.4339	-1.25846	-3.04921	5e-05	0.000151857	yes
APPBP2	APPBP2	APPBP2	17:58520519-58603580	MCF10tot	MCF7tot	OK	6.08218	90.1745	3.89006	10.414	5e-05	0.000151857	yes
APPL1	APPL1	APPL1	3:57261764-57326710	MCF10tot	MCF7tot	OK	6.70775	4.20731	-0.67293	-1.98803	0.00135	0.0032156	yes
APPL2	APPL2	APPL2	12:105567074-105630008	MCF10tot	MCF7tot	OK	16.8393	11.923	-0.498089	-1.37121	0.0178	0.0332279	yes
APRT	APRT	APRT	16:88875876-88878342	MCF10tot	MCF7tot	OK	329.87	791.271	1.26227	2.8366	5e-05	0.000151857	yes
APTX	APTX	APTX	9:32972603-33001639	MCF10tot	MCF7tot	OK	13.0854	9.14714	-0.516565	-1.32768	0.01955	0.0360549	yes
AQP11	AQP11	AQP11	11:77300679-77321401	MCF10tot	MCF7tot	OK	0.470542	1.97659	2.07062	3.26269	0.00025	0.000685681	yes
AQP3	AQP3	AQP3	9:33441151-33447631	MCF10tot	MCF7tot	OK	8.55344	0.984516	-3.11902	-6.06015	5e-05	0.000151857	yes
AQP4-AS1	AQP4-AS1	AQP4-AS1	18:24432006-24765302	MCF10tot	MCF7tot	OK	0.774411	1.80104	1.21766	2.00843	0.0057	0.0119122	yes
AQR	AQR	AQR	15:35148551-35261995	MCF10tot	MCF7tot	OK	7.24944	5.18253	-0.484213	-1.37098	0.0261	0.0466067	yes
AR	AR	AR	X:66763873-66950461	MCF10tot	MCF7tot	OK	0.213688	8.54098	5.32082	10.1624	5e-05	0.000151857	yes
ARAP1	ARAP1	ARAP1	11:72396113-72463434	MCF10tot	MCF7tot	OK	18.1358	10.9551	-0.727233	-1.93031	0.00045	0.00117923	yes
ARAP2	ARAP2	ARAP2	4:36067619-36245979	MCF10tot	MCF7tot	OK	1.93277	0.87479	-1.14366	-2.77218	5e-05	0.000151857	yes
AREG	AREG	AREG	4:75310852-75320726	MCF10tot	MCF7tot	OK	22.7428	10.452	-1.12163	-3.27744	5e-05	0.000151857	yes
ARF1	ARF1	ARF1	1:228270360-228286913	MCF10tot	MCF7tot	OK	510.622	325.366	-0.650193	-1.33467	0.02035	0.0373898	yes
ARF4	ARF4	ARF4	3:57557089-57583215	MCF10tot	MCF7tot	OK	195.563	68.0805	-1.52232	-4.69252	5e-05	0.000151857	yes
ARFGAP3	ARFGAP3	ARFGAP3	22:43192531-43253408	MCF10tot	MCF7tot	OK	15.7064	1.82531	-3.10514	-7.29676	5e-05	0.000151857	yes
ARFGEF1	ARFGEF1	ARFGEF1	8:68109883-68255912	MCF10tot	MCF7tot	OK	8.38389	2.83453	-1.56451	-4.23873	5e-05	0.000151857	yes
ARGLU1	ARGLU1	ARGLU1	13:107195661-107220514	MCF10tot	MCF7tot	OK	9.60076	15.0612	0.649619	1.97534	0.00355	0.00775259	yes
ARHGAP1	ARHGAP1	ARHGAP1	11:46698624-46722215	MCF10tot	MCF7tot	OK	56.6671	27.7868	-1.02811	-2.74111	5e-05	0.000151857	yes
ARHGAP10	ARHGAP10	ARHGAP10	4:148653452-148993927	MCF10tot	MCF7tot	OK	12.7462	3.26865	-1.9633	-4.82836	5e-05	0.000151857	yes
ARHGAP11A	ARHGAP11A	ARHGAP11A	15:32907690-32931868	MCF10tot	MCF7tot	OK	1.42152	5.50778	1.95403	4.82443	5e-05	0.000151857	yes
ARHGAP17	ARHGAP17	ARHGAP17	16:24930709-25026675	MCF10tot	MCF7tot	OK	13.9735	7.57914	-0.882591	-2.30075	5e-05	0.000151857	yes
ARHGAP18	ARHGAP18	ARHGAP18	6:129898239-130031370	MCF10tot	MCF7tot	OK	10.258	3.83329	-1.4201	-3.97377	5e-05	0.000151857	yes
ARHGAP21	ARHGAP21	ARHGAP21	10:24872537-25012597	MCF10tot	MCF7tot	OK	11.3627	4.43472	-1.35739	-3.66044	5e-05	0.000151857	yes
ARHGAP24	ARHGAP24	ARHGAP24	4:86396283-86923823	MCF10tot	MCF7tot	OK	0.677259	0.191055	-1.82572	-2.29013	0.0009	0.00222646	yes
ARHGAP26	ARHGAP26	ARHGAP26	5:142150291-142608572	MCF10tot	MCF7tot	OK	0.773772	0.482991	-0.679912	-1.40827	0.0147	0.0280142	yes
ARHGAP27	ARHGAP27	ARHGAP27	17:43471267-43503012	MCF10tot	MCF7tot	OK	13.7511	0.11958	-6.84542	-6.46185	0.0077	0.0156373	yes
ARHGAP29	ARHGAP29	ARHGAP29	1:94634462-94703307	MCF10tot	MCF7tot	OK	13.8043	3.03286	-2.18637	-6.22996	5e-05	0.000151857	yes
ARHGAP30	ARHGAP30	ARHGAP30	1:161016731-161039760	MCF10tot	MCF7tot	OK	0.537392	0.26439	-1.02331	-1.32103	0.01915	0.0353768	yes
ARHGAP31	ARHGAP31	ARHGAP31	3:119013219-119138323	MCF10tot	MCF7tot	OK	3.32911	0.0259537	-7.00305	-5.9358	0.00085	0.0021149	yes
ARHGAP32	ARHGAP32	ARHGAP32	11:128834954-129062093	MCF10tot	MCF7tot	OK	8.2757	2.08936	-1.98582	-5.16344	5e-05	0.000151857	yes
ARHGAP33	ARHGAP33	ARHGAP33	19:36266416-36279724	MCF10tot	MCF7tot	OK	0.664463	2.15968	1.70055	3.20694	5e-05	0.000151857	yes
ARHGAP35	ARHGAP35	ARHGAP35	19:47421932-47508334	MCF10tot	MCF7tot	OK	8.46748	15.3991	0.862846	2.27842	0.0003	0.000812483	yes
ARHGAP4	ARHGAP4	ARHGAP4	X:153172829-153191714	MCF10tot	MCF7tot	OK	0.118181	0.695374	2.55679	2.28174	0.00065	0.00165016	yes
ARHGAP42	ARHGAP42	ARHGAP42	11:100558406-100861656	MCF10tot	MCF7tot	OK	0.790818	0.320018	-1.3052	-2.12564	0.00135	0.0032156	yes
ARHGAP5	ARHGAP5	ARHGAP5	14:32546494-32628934	MCF10tot	MCF7tot	OK	8.30182	3.98104	-1.06028	-3.01785	5e-05	0.000151857	yes
ARHGAP5-AS1	ARHGAP5-AS1	ARHGAP5-AS1	14:32544624-32545905	MCF10tot	MCF7tot	OK	2.94521	0.65544	-2.16784	-3.34133	0.0005	0.00129665	yes
ARHGAP8	ARHGAP8	ARHGAP8	22:45064426-45258664	MCF10tot	MCF7tot	OK	1.8321	7.89734	2.10787	1.64773	0.0063	0.0130436	yes
ARHGDIA	ARHGDIA	ARHGDIA	17:79825596-79829282	MCF10tot	MCF7tot	OK	681.437	318.179	-1.09874	-1.98428	0.00075	0.00188154	yes
ARHGDIB	ARHGDIB	ARHGDIB	12:15094949-15114562	MCF10tot	MCF7tot	OK	16.9541	0.402864	-5.39519	-6.73745	5e-05	0.000151857	yes
ARHGEF1	ARHGEF1	ARHGEF1	19:42387266-42411604	MCF10tot	MCF7tot	OK	70.7465	13.9686	-2.34047	-5.61545	5e-05	0.000151857	yes
ARHGEF10	ARHGEF10	ARHGEF10	8:1772148-1906807	MCF10tot	MCF7tot	OK	10.4476	2.50514	-2.06021	-5.45179	5e-05	0.000151857	yes
ARHGEF10L	ARHGEF10L	ARHGEF10L	1:17866329-18024370	MCF10tot	MCF7tot	OK	9.35198	6.66103	-0.489526	-1.2474	0.0227	0.0413023	yes
ARHGEF11	ARHGEF11	ARHGEF11	1:156904631-157015162	MCF10tot	MCF7tot	OK	10.5221	5.59014	-0.912471	-2.34524	5e-05	0.000151857	yes
ARHGEF12	ARHGEF12	ARHGEF12	11:120207617-120360645	MCF10tot	MCF7tot	OK	11.0664	6.58516	-0.748889	-1.98832	0.0007	0.00176544	yes
ARHGEF16	ARHGEF16	ARHGEF16	1:3371146-3397677	MCF10tot	MCF7tot	OK	3.5421	7.66495	1.11367	2.81665	5e-05	0.000151857	yes
ARHGEF17	ARHGEF17	ARHGEF17	11:73018279-73080425	MCF10tot	MCF7tot	OK	9.7111	4.33222	-1.16453	-3.00311	5e-05	0.000151857	yes
ARHGEF18	ARHGEF18	ARHGEF18	19:7459998-7537371	MCF10tot	MCF7tot	OK	26.0469	3.58459	-2.86123	-7.18517	5e-05	0.000151857	yes
ARHGEF19	ARHGEF19	ARHGEF19	1:16524598-16539104	MCF10tot	MCF7tot	OK	1.42499	10.6415	2.90068	6.68965	5e-05	0.000151857	yes
ARHGEF2	ARHGEF2	ARHGEF2	1:155916629-155948336	MCF10tot	MCF7tot	OK	36.9511	6.45218	-2.51776	-6.40385	5e-05	0.000151857	yes
ARHGEF25	ARHGEF25	ARHGEF25	12:58003962-58011028	MCF10tot	MCF7tot	OK	0.318827	3.36382	3.39925	4.19729	5e-05	0.000151857	yes
ARHGEF26	ARHGEF26	ARHGEF26	3:153742189-153975616	MCF10tot	MCF7tot	OK	0.406312	4.7971	3.5615	3.51409	5e-05	0.000151857	yes
ARHGEF28	ARHGEF28	ARHGEF28	5:72921982-73237818	MCF10tot	MCF7tot	OK	4.45397	0.346895	-3.68252	-6.99162	5e-05	0.000151857	yes
ARHGEF3	ARHGEF3	ARHGEF3	3:56761445-57113336	MCF10tot	MCF7tot	OK	4.37079	0.607783	-2.84627	-5.37867	5e-05	0.000151857	yes
ARHGEF35	ARHGEF35	ARHGEF35	7:143883175-143892791	MCF10tot	MCF7tot	OK	1.41529	3.17349	1.16497	2.52865	0.0001	0.000292478	yes
ARHGEF37	ARHGEF37	ARHGEF37	5:148961134-149014527	MCF10tot	MCF7tot	OK	3.8015	0.351637	-3.43441	-6.21366	5e-05	0.000151857	yes
ARHGEF39	ARHGEF39	ARHGEF39	9:35658286-35665278	MCF10tot	MCF7tot	OK	6.28262	1.69896	-1.88671	-3.03549	5e-05	0.000151857	yes
ARHGEF4	ARHGEF4	ARHGEF4	2:131674223-131804836	MCF10tot	MCF7tot	OK	4.55315	0.277712	-4.0352	-5.77519	5e-05	0.000151857	yes
ARHGEF40	ARHGEF40	ARHGEF40	14:21538526-21558036	MCF10tot	MCF7tot	OK	4.81607	1.08013	-2.15665	-5.00113	5e-05	0.000151857	yes
ARHGEF5	ARHGEF5	ARHGEF5	7:144052488-144077725	MCF10tot	MCF7tot	OK	2.37728	1.27964	-0.89358	-2.09186	0.00045	0.00117923	yes
ARHGEF6	ARHGEF6	ARHGEF6	X:135747708-135863503	MCF10tot	MCF7tot	OK	0.241042	0.561653	1.22039	1.85421	0.0054	0.0113436	yes
ARHGEF7	ARHGEF7	ARHGEF7	13:111767623-111958081	MCF10tot	MCF7tot	OK	8.4607	4.78694	-0.821673	-2.19878	0.0002	0.000557025	yes
ARID1A	ARID1A	ARID1A	1:27022521-27108601	MCF10tot	MCF7tot	OK	12.6719	8.42126	-0.589523	-1.54204	0.00525	0.0110595	yes
ARID2	ARID2	ARID2	12:46123619-46301819	MCF10tot	MCF7tot	OK	3.27584	7.00879	1.0973	3.05369	5e-05	0.000151857	yes
ARID4B	ARID4B	ARID4B	1:235330209-235491532	MCF10tot	MCF7tot	OK	8.88224	5.54221	-0.680462	-1.79457	0.0018	0.00418931	yes
ARID5A	ARID5A	ARID5A	2:97202463-97218371	MCF10tot	MCF7tot	OK	20.6238	13.9569	-0.563332	-1.46517	0.0096	0.0190767	yes
ARL11	ARL11	ARL11	13:50202434-50208008	MCF10tot	MCF7tot	OK	0.0613286	1.36219	4.47322	4.05112	0.0005	0.00129665	yes
ARL15	ARL15	ARL15	5:53180613-53606403	MCF10tot	MCF7tot	OK	2.64129	4.67584	0.823982	2.1253	0.002	0.00461329	yes
ARL16	ARL16	ARL16	17:79648223-79650954	MCF10tot	MCF7tot	OK	13.5838	19.6476	0.532472	1.58678	0.01615	0.0304756	yes
ARL2BP	ARL2BP	ARL2BP	16:57279037-57287545	MCF10tot	MCF7tot	OK	35.221	22.0427	-0.676136	-2.10001	0.00175	0.00408228	yes
ARL3	ARL3	ARL3	10:104433483-104474190	MCF10tot	MCF7tot	OK	3.89694	13.7624	1.82032	4.95289	5e-05	0.000151857	yes
ARL4C	ARL4C	ARL4C	2:235401684-235405693	MCF10tot	MCF7tot	OK	2.43306	0.566902	-2.1016	-4.2892	5e-05	0.000151857	yes
ARL4D	ARL4D	ARL4D	17:41476352-41478504	MCF10tot	MCF7tot	OK	23.9398	1.27665	-4.22898	-8.9412	5e-05	0.000151857	yes
ARL5A	ARL5A	ARL5A	2:152657479-152685009	MCF10tot	MCF7tot	OK	6.72913	18.9621	1.49463	4.21823	5e-05	0.000151857	yes
ARL5B	ARL5B	ARL5B	10:18948312-18966940	MCF10tot	MCF7tot	OK	3.76511	8.47625	1.17073	3.3241	5e-05	0.000151857	yes
ARL6IP1	ARL6IP1	ARL6IP1	16:18802990-18812857	MCF10tot	MCF7tot	OK	55.1487	145.69	1.40151	4.25108	5e-05	0.000151857	yes
ARL6IP4	ARL6IP4	ARL6IP4	12:123464879-123467460	MCF10tot	MCF7tot	OK	100.385	142.581	0.506239	1.29664	0.0268	0.047707	yes
ARL6IP5	ARL6IP5	ARL6IP5	3:69134089-69155239	MCF10tot	MCF7tot	OK	108.456	61.9862	-0.807094	-2.49367	0.00075	0.00188154	yes
ARL6IP6	ARL6IP6	ARL6IP6	2:153574406-153617767	MCF10tot	MCF7tot	OK	9.52475	5.56278	-0.775875	-2.06231	0.00185	0.00429654	yes
ARL8A	ARL8A	ARL8A	1:202102531-202113871	MCF10tot	MCF7tot	OK	28.7157	17.9614	-0.676944	-1.75474	0.00155	0.00364983	yes
ARL8B	ARL8B	ARL8B	3:5163929-5222601	MCF10tot	MCF7tot	OK	24.8018	49.0791	0.984666	3.00327	5e-05	0.000151857	yes
ARL9	ARL9	ARL9	4:57371374-57390058	MCF10tot	MCF7tot	OK	4.05249	1.52908	-1.40614	-2.46771	0.00315	0.00696347	yes
ARMC10	ARMC10	ARMC10	7:102715327-102789569	MCF10tot	MCF7tot	OK	14.2317	27.5153	0.951121	2.68597	5e-05	0.000151857	yes
ARMCX1	ARMCX1	ARMCX1	X:100805513-100809683	MCF10tot	MCF7tot	OK	0.0641148	5.55293	6.43645	4.70177	0.01115	0.0218366	yes
ARMCX3	ARMCX3	ARMCX3	X:100877746-100882831	MCF10tot	MCF7tot	OK	3.99759	11.7485	1.55527	4.1631	5e-05	0.000151857	yes
ARNT	ARNT	ARNT	1:150782180-150849244	MCF10tot	MCF7tot	OK	12.5412	7.98365	-0.651552	-1.75345	0.00225	0.00514079	yes
ARNT2	ARNT2	ARNT2	15:80696691-80890278	MCF10tot	MCF7tot	OK	0.431909	3.7022	3.09958	6.45569	5e-05	0.000151857	yes
ARNTL	ARNTL	ARNTL	11:13299324-13408813	MCF10tot	MCF7tot	OK	9.59804	2.21843	-2.1132	-4.78381	5e-05	0.000151857	yes
ARNTL2	ARNTL2	ARNTL2	12:27485786-27578746	MCF10tot	MCF7tot	OK	4.43263	0.549096	-3.01303	-6.7038	5e-05	0.000151857	yes
ARPC1B	ARPC1B	ARPC1B	7:98972297-99006305	MCF10tot	MCF7tot	OK	214.873	113.085	-0.926081	-2.09738	0.0018	0.00418931	yes
ARPC2	ARPC2	ARPC2	2:219081873-219119071	MCF10tot	MCF7tot	OK	269.54	101.369	-1.41088	-3.55081	5e-05	0.000151857	yes
ARPC4	ARPC4	ARPC4	3:9821650-9878040	MCF10tot	MCF7tot	OK	303.479	138.292	-1.02259	-1.95428	0.00685	0.0140738	yes
ARPC5	ARPC5	ARPC5	1:183595327-183605076	MCF10tot	MCF7tot	OK	151.864	59.7062	-1.34682	-3.5963	5e-05	0.000151857	yes
ARPP19	ARPP19	ARPP19	15:52839431-52861213	MCF10tot	MCF7tot	OK	22.2696	40.4524	0.861148	2.52906	5e-05	0.000151857	yes
ARRB1	ARRB1	ARRB1	11:74971165-75062875	MCF10tot	MCF7tot	OK	2.10381	7.17604	1.77019	4.42828	5e-05	0.000151857	yes
ARRB2	ARRB2	ARRB2	17:4613788-4624795	MCF10tot	MCF7tot	OK	6.40652	13.4872	1.07398	2.55417	5e-05	0.000151857	yes
ARRDC1	ARRDC1	ARRDC1	9:140500095-140513308	MCF10tot	MCF7tot	OK	83.6846	53.0295	-0.658167	-1.73474	0.00685	0.0140738	yes
ARRDC2	ARRDC2	ARRDC2	19:18111943-18124911	MCF10tot	MCF7tot	OK	19.7895	4.66289	-2.08544	-5.14585	5e-05	0.000151857	yes
ARRDC4	ARRDC4	ARRDC4	15:98503932-98517068	MCF10tot	MCF7tot	OK	5.08928	1.6772	-1.60141	-3.98439	5e-05	0.000151857	yes
ARSA	ARSA	ARSA	22:51061181-51066601	MCF10tot	MCF7tot	OK	11.8357	5.079	-1.22053	-3.02674	5e-05	0.000151857	yes
ARSB	ARSB	ARSB	5:78073031-78282357	MCF10tot	MCF7tot	OK	3.59552	2.21892	-0.696341	-1.73702	0.0034	0.00745935	yes
ARSG	ARSG	ARSG	17:66255322-66417000	MCF10tot	MCF7tot	OK	1.84409	6.66672	1.85407	3.32772	5e-05	0.000151857	yes
ARSI	ARSI	ARSI	5:149675908-149682525	MCF10tot	MCF7tot	OK	22.6316	1.4405	-3.9737	-8.02652	5e-05	0.000151857	yes
ARSJ	ARSJ	ARSJ	4:114821439-114900878	MCF10tot	MCF7tot	OK	5.7583	0.136932	-5.39411	-7.15946	5e-05	0.000151857	yes
ARSK	ARSK	ARSK	5:94890824-94940806	MCF10tot	MCF7tot	OK	1.99691	0.749031	-1.41467	-2.90471	5e-05	0.000151857	yes
ARTN	ARTN	ARTN	1:44398991-44402912	MCF10tot	MCF7tot	OK	5.04567	1.6465	-1.61565	-3.23452	5e-05	0.000151857	yes
ARV1	ARV1	ARV1	1:231114822-231136479	MCF10tot	MCF7tot	OK	22.5112	10.5615	-1.09184	-3.29911	5e-05	0.000151857	yes
ASAH1	ASAH1	ASAH1	8:17913924-17942507	MCF10tot	MCF7tot	OK	18.9621	34.4616	0.861872	2.42843	5e-05	0.000151857	yes
ASAP1	ASAP1	ASAP1	8:131064349-131455906	MCF10tot	MCF7tot	OK	20.1073	3.67706	-2.4511	-6.54797	5e-05	0.000151857	yes
ASAP2	ASAP2	ASAP2	2:9346893-9545812	MCF10tot	MCF7tot	OK	24.2218	5.08642	-2.25158	-5.95059	5e-05	0.000151857	yes
ASAP3	ASAP3	ASAP3	1:23755055-23810750	MCF10tot	MCF7tot	OK	3.35219	4.9721	0.568752	1.39371	0.0114	0.0222925	yes
ASB1	ASB1	ASB1	2:239335625-239360891	MCF10tot	MCF7tot	OK	6.7186	2.88436	-1.21991	-3.37512	5e-05	0.000151857	yes
ASB8	ASB8	ASB8	12:48541571-48551377	MCF10tot	MCF7tot	OK	7.63697	13.0335	0.771152	2.21023	0.0004	0.00105853	yes
ASB9	ASB9	ASB9	X:15262108-15288589	MCF10tot	MCF7tot	OK	0.574358	1.3508	1.23379	1.56026	0.0078	0.0158201	yes
ASCC2	ASCC2	ASCC2	22:30184596-30234293	MCF10tot	MCF7tot	OK	22.9995	16.1865	-0.506818	-1.30757	0.0167	0.0314135	yes
ASF1A	ASF1A	ASF1A	6:119134611-119256327	MCF10tot	MCF7tot	OK	9.67137	19.784	1.03254	2.43049	0.00045	0.00117923	yes
ASF1B	ASF1B	ASF1B	19:14230320-14247440	MCF10tot	MCF7tot	OK	9.19503	29.159	1.66501	4.82875	5e-05	0.000151857	yes
ASH1L	ASH1L	ASH1L	1:155305051-155533735	MCF10tot	MCF7tot	OK	8.15369	5.04691	-0.692052	-1.82637	0.0019	0.00440046	yes
ASL	ASL	ASL	7:65540775-65558330	MCF10tot	MCF7tot	OK	92.395	41.3864	-1.15866	-2.66189	5e-05	0.000151857	yes
ASNA1	ASNA1	ASNA1	19:12848305-12859137	MCF10tot	MCF7tot	OK	212.78	453.796	1.09268	2.78675	5e-05	0.000151857	yes
ASPH	ASPH	ASPH	8:62200524-62627199	MCF10tot	MCF7tot	OK	44.6551	5.07304	-3.1379	-8.49149	5e-05	0.000151857	yes
ASPHD1	ASPHD1	ASPHD1	16:29912146-29917377	MCF10tot	MCF7tot	OK	1.30321	4.51831	1.79372	3.39826	5e-05	0.000151857	yes
ASPHD2	ASPHD2	ASPHD2	22:26825279-26840978	MCF10tot	MCF7tot	OK	2.82177	0.50652	-2.47791	-4.55793	5e-05	0.000151857	yes
ASPM	ASPM	ASPM	1:197053256-197115824	MCF10tot	MCF7tot	OK	0.659049	2.25038	1.77171	3.99129	5e-05	0.000151857	yes
ASPSCR1	ASPSCR1	ASPSCR1	17:79935425-79975282	MCF10tot	MCF7tot	OK	32.5029	50.3532	0.631517	1.59861	0.0043	0.00922902	yes
ASXL1	ASXL1	ASXL1	20:30946146-31027122	MCF10tot	MCF7tot	OK	19.9704	6.92128	-1.52875	-3.1437	5e-05	0.000151857	yes
ATAD2	ATAD2	ATAD2	8:124332089-124408705	MCF10tot	MCF7tot	OK	6.57204	26.6571	2.02011	5.40733	5e-05	0.000151857	yes
ATAD2B	ATAD2B	ATAD2B	2:23971533-24149936	MCF10tot	MCF7tot	OK	1.53658	3.10812	1.01631	2.52412	5e-05	0.000151857	yes
ATAD3A	ATAD3A	ATAD3A	1:1447522-1470067	MCF10tot	MCF7tot	OK	37.9042	19.0555	-0.992152	-2.49805	5e-05	0.000151857	yes
ATAD3B	ATAD3B	ATAD3B	1:1407163-1431582	MCF10tot	MCF7tot	OK	25.639	7.41588	-1.78965	-4.92173	5e-05	0.000151857	yes
ATAD3C	ATAD3C	ATAD3C	1:1385068-1405538	MCF10tot	MCF7tot	OK	0.871971	2.7299	1.6465	3.52124	5e-05	0.000151857	yes
ATAT1	ATAT1	ATAT1	6:30594612-30614598	MCF10tot	MCF7tot	OK	1.81996	6.02656	1.72742	3.43731	5e-05	0.000151857	yes
ATCAY	ATCAY	ATCAY	19:3880617-3928080	MCF10tot	MCF7tot	OK	0.191656	0.52321	1.44887	1.87946	0.00285	0.00636954	yes
ATF3	ATF3	ATF3	1:212738675-212794119	MCF10tot	MCF7tot	OK	87.545	4.90509	-4.15767	-9.63023	5e-05	0.000151857	yes
ATF4	ATF4	ATF4	22:39916568-39918691	MCF10tot	MCF7tot	OK	405.751	177.927	-1.18931	-2.73193	5e-05	0.000151857	yes
ATF5	ATF5	ATF5	19:50392910-50437193	MCF10tot	MCF7tot	OK	18.9254	74.7973	1.98266	3.59563	5e-05	0.000151857	yes
ATF6	ATF6	ATF6	1:161736033-161933860	MCF10tot	MCF7tot	OK	18.9398	11.47	-0.723558	-2.06449	0.00125	0.00299697	yes
ATF7IP2	ATF7IP2	ATF7IP2	16:10479911-10577495	MCF10tot	MCF7tot	OK	0.439008	1.789	2.02683	1.92522	0.0002	0.000557025	yes
ATG12	ATG12	ATG12	5:115163892-115177548	MCF10tot	MCF7tot	OK	7.75396	10.9299	0.495274	1.43318	0.02005	0.0368814	yes
ATG14	ATG14	ATG14	14:55833108-55878576	MCF10tot	MCF7tot	OK	2.38472	4.70435	0.980174	2.66163	5e-05	0.000151857	yes
ATG16L2	ATG16L2	ATG16L2	11:72525450-72540680	MCF10tot	MCF7tot	OK	0.678521	2.21926	1.70961	2.7923	5e-05	0.000151857	yes
ATG2B	ATG2B	ATG2B	14:96747594-96829678	MCF10tot	MCF7tot	OK	2.02764	3.21397	0.664557	1.84399	0.0022	0.00503626	yes
ATG4A	ATG4A	ATG4A	X:107334898-107397901	MCF10tot	MCF7tot	OK	3.32985	5.0319	0.595646	1.39708	0.0155	0.0293619	yes
ATG9A	ATG9A	ATG9A	2:220084101-220094361	MCF10tot	MCF7tot	OK	107.854	42.1707	-1.35476	-2.94684	5e-05	0.000151857	yes
ATL1	ATL1	ATL1	14:50999799-51099786	MCF10tot	MCF7tot	OK	8.79333	0.280376	-4.97098	-6.50808	5e-05	0.000151857	yes
ATL3	ATL3	ATL3	11:63396436-63439083	MCF10tot	MCF7tot	OK	31.0574	14.9548	-1.05433	-3.10934	5e-05	0.000151857	yes
ATM	ATM	ATM	11:108093558-108239826	MCF10tot	MCF7tot	OK	2.42266	0.868826	-1.47945	-3.97139	5e-05	0.000151857	yes
ATMIN	ATMIN	ATMIN	16:81069457-81080951	MCF10tot	MCF7tot	OK	6.97906	16.9105	1.27682	3.63128	5e-05	0.000151857	yes
ATOH8	ATOH8	ATOH8	2:85980908-86018506	MCF10tot	MCF7tot	OK	2.18436	0.254548	-3.1012	-5.40507	5e-05	0.000151857	yes
ATP10D	ATP10D	ATP10D	4:47487409-47595503	MCF10tot	MCF7tot	OK	3.59132	1.01014	-1.82997	-4.59237	5e-05	0.000151857	yes
ATP11A	ATP11A	ATP11A	13:113344642-113541482	MCF10tot	MCF7tot	OK	6.76581	3.05165	-1.14867	-3.04289	5e-05	0.000151857	yes
ATP11B	ATP11B	ATP11B	3:182511290-182639423	MCF10tot	MCF7tot	OK	9.2921	4.71984	-0.977266	-2.88223	5e-05	0.000151857	yes
ATP13A1	ATP13A1	ATP13A1	19:19756006-19774503	MCF10tot	MCF7tot	OK	60.045	37.8147	-0.667097	-1.60445	0.0063	0.0130436	yes
ATP13A2	ATP13A2	ATP13A2	1:17312452-17338423	MCF10tot	MCF7tot	OK	193.157	27.8947	-2.79171	-5.44288	5e-05	0.000151857	yes
ATP13A3	ATP13A3	ATP13A3	3:194123402-194188968	MCF10tot	MCF7tot	OK	17.8036	12.5828	-0.500722	-1.46921	0.0239	0.0431711	yes
ATP1B1	ATP1B1	ATP1B1	1:169075946-169337186	MCF10tot	MCF7tot	OK	97.2913	34.0147	-1.51615	-4.3272	5e-05	0.000151857	yes
ATP1B3	ATP1B3	ATP1B3	3:141595469-141645382	MCF10tot	MCF7tot	OK	114.599	65.3671	-0.809958	-2.50173	0.00035	0.000936492	yes
ATP2A3	ATP2A3	ATP2A3	17:3827162-3867758	MCF10tot	MCF7tot	OK	0.149467	22.4142	7.22844	8.46299	5e-05	0.000151857	yes
ATP2B4	ATP2B4	ATP2B4	1:203595914-203713209	MCF10tot	MCF7tot	OK	86.4006	3.06661	-4.81632	-11.5225	5e-05	0.000151857	yes
ATP2C2	ATP2C2	ATP2C2	16:84402132-84497793	MCF10tot	MCF7tot	OK	0.178367	6.58266	5.20575	6.8151	5e-05	0.000151857	yes
ATP5A1	ATP5A1	ATP5A1	18:43664109-43684199	MCF10tot	MCF7tot	OK	160.259	251.053	0.647586	1.57222	0.0077	0.0156373	yes
ATP5B	ATP5B	ATP5B	12:57031958-57039852	MCF10tot	MCF7tot	OK	337.363	653.172	0.953163	1.94994	0.0004	0.00105853	yes
ATP5C1	ATP5C1	ATP5C1	10:7830092-7849764	MCF10tot	MCF7tot	OK	424.137	1053.22	1.31221	2.49724	5e-05	0.000151857	yes
ATP5E	ATP5E	ATP5E	20:57603732-57617901	MCF10tot	MCF7tot	OK	643.091	2761.84	2.10253	7.55198	5e-05	0.000151857	yes
ATP5G2	ATP5G2	ATP5G2	12:54058943-54070512	MCF10tot	MCF7tot	OK	342.836	587.538	0.777165	1.87105	0.0014	0.00332246	yes
ATP5I	ATP5I	ATP5I	4:666224-668127	MCF10tot	MCF7tot	OK	424.067	614.659	0.535492	1.51389	0.01175	0.0229234	yes
ATP5J2	ATP5J2	ATP5J2	7:99006600-99063824	MCF10tot	MCF7tot	OK	1447.91	2490.21	0.782291	1.42062	0.013	0.0251176	yes
ATP5O	ATP5O	ATP5O	21:35275756-35288158	MCF10tot	MCF7tot	OK	145.416	95.2535	-0.610343	-2.32023	0.0046	0.00979755	yes
ATP6AP1	ATP6AP1	ATP6AP1	X:153656977-153664862	MCF10tot	MCF7tot	OK	58.1884	189.807	1.70573	4.59563	5e-05	0.000151857	yes
ATP6V0A1	ATP6V0A1	ATP6V0A1	17:40610861-40674597	MCF10tot	MCF7tot	OK	15.1069	7.29879	-1.04947	-2.83482	5e-05	0.000151857	yes
ATP6V0A2	ATP6V0A2	ATP6V0A2	12:124196864-124246302	MCF10tot	MCF7tot	OK	2.95959	9.12386	1.62425	4.68893	5e-05	0.000151857	yes
ATP6V0A4	ATP6V0A4	ATP6V0A4	7:138391038-138490769	MCF10tot	MCF7tot	OK	0.721529	1.34086	0.894032	1.48108	0.01465	0.0279302	yes
ATP6V0B	ATP6V0B	ATP6V0B	1:44440601-44443972	MCF10tot	MCF7tot	OK	1055.92	487.411	-1.11528	-2.15975	0.0004	0.00105853	yes
ATP6V0E1	ATP6V0E1	ATP6V0E1	5:172410762-172461900	MCF10tot	MCF7tot	OK	557.775	379.886	-0.554118	-1.60902	0.01715	0.0321325	yes
ATP6V0E2	ATP6V0E2	ATP6V0E2	7:149564782-149577787	MCF10tot	MCF7tot	OK	8.54953	31.4972	1.8813	5.04575	5e-05	0.000151857	yes
ATP6V1A	ATP6V1A	ATP6V1A	3:113465865-113530905	MCF10tot	MCF7tot	OK	12.2557	19.7267	0.686693	2.07612	0.00125	0.00299697	yes
ATP6V1B1	ATP6V1B1	ATP6V1B1	2:71162997-71192561	MCF10tot	MCF7tot	OK	0.331329	2.56649	2.95346	3.72587	5e-05	0.000151857	yes
ATP6V1C1	ATP6V1C1	ATP6V1C1	8:104033247-104085285	MCF10tot	MCF7tot	OK	9.78827	19.0126	0.957833	2.79304	5e-05	0.000151857	yes
ATP6V1D	ATP6V1D	ATP6V1D	14:67804580-67826720	MCF10tot	MCF7tot	OK	47.67	27.3044	-0.80395	-2.50833	0.00015	0.000426875	yes
ATP6V1E2	ATP6V1E2	ATP6V1E2	2:46738985-46747096	MCF10tot	MCF7tot	OK	0.984372	0.463312	-1.08722	-1.46292	0.0269	0.0478671	yes
ATP6V1F	ATP6V1F	ATP6V1F	7:128502856-128505903	MCF10tot	MCF7tot	OK	278.896	418.71	0.586225	1.40499	0.00925	0.0184481	yes
ATP6V1G1	ATP6V1G1	ATP6V1G1	9:117349993-117361152	MCF10tot	MCF7tot	OK	34.0054	51.24	0.591505	1.97015	0.00585	0.0121971	yes
ATP7B	ATP7B	ATP7B	13:52506804-52585630	MCF10tot	MCF7tot	OK	1.58979	2.77534	0.803834	1.96489	0.00055	0.00141548	yes
ATP8A1	ATP8A1	ATP8A1	4:42410389-42659122	MCF10tot	MCF7tot	OK	0.154437	0.488065	1.66006	2.60223	0.00035	0.000936492	yes
ATP8B1	ATP8B1	ATP8B1	18:55297533-55470327	MCF10tot	MCF7tot	OK	3.24266	5.63311	0.796756	2.08766	0.0005	0.00129665	yes
ATP8B2	ATP8B2	ATP8B2	1:154298035-154323780	MCF10tot	MCF7tot	OK	11.9888	7.52956	-0.671046	-1.63936	0.00415	0.00894484	yes
ATP8B3	ATP8B3	ATP8B3	19:1782073-1812275	MCF10tot	MCF7tot	OK	0.798197	0.0190476	-5.38906	-2.87614	0.00345	0.00755623	yes
ATP9A	ATP9A	ATP9A	20:50213313-50384908	MCF10tot	MCF7tot	OK	19.2498	38.9299	1.01603	2.66529	5e-05	0.000151857	yes
ATPAF2	ATPAF2	ATPAF2	17:17921333-17942480	MCF10tot	MCF7tot	OK	12.9075	20.7106	0.68216	1.90298	0.0037	0.00805297	yes
ATXN10	ATXN10	ATXN10	22:46067677-46241187	MCF10tot	MCF7tot	OK	40.5074	24.3845	-0.732221	-2.02442	0.0008	0.00199712	yes
ATXN7	ATXN7	ATXN7	3:63850232-63989138	MCF10tot	MCF7tot	OK	4.72886	7.59287	0.683154	1.8275	0.0024	0.005452	yes
ATXN7L2	ATXN7L2	ATXN7L2	1:110026560-110035426	MCF10tot	MCF7tot	OK	3.275	5.44551	0.733574	1.7752	0.00335	0.00736327	yes
ATXN7L3B	ATXN7L3B	ATXN7L3B	12:74931550-74935232	MCF10tot	MCF7tot	OK	17.8043	46.8302	1.39521	4.03178	5e-05	0.000151857	yes
AUNIP	AUNIP	AUNIP	1:26160496-26185848	MCF10tot	MCF7tot	OK	1.5307	2.89879	0.921258	1.92728	0.00355	0.00775259	yes
AUP1	AUP1	AUP1	2:74753774-74784678	MCF10tot	MCF7tot	OK	783.014	333.884	-1.22969	-2.64844	0.0002	0.000557025	yes
AURKA	AURKA	AURKA	20:54944444-54967351	MCF10tot	MCF7tot	OK	3.31063	33.0305	3.31862	8.01838	5e-05	0.000151857	yes
AURKB	AURKB	AURKB	17:8108048-8113944	MCF10tot	MCF7tot	OK	2.7482	29.8544	3.44138	6.84351	5e-05	0.000151857	yes
AUTS2	AUTS2	AUTS2	7:69063904-70257885	MCF10tot	MCF7tot	OK	0.347711	4.77024	3.7781	6.79522	5e-05	0.000151857	yes
AVL9	AVL9	AVL9	7:32535175-32758780	MCF10tot	MCF7tot	OK	6.44942	21.8625	1.76122	4.63408	5e-05	0.000151857	yes
AVPI1	AVPI1	AVPI1	10:99437180-99447015	MCF10tot	MCF7tot	OK	115.396	40.3344	-1.51651	-4.3787	5e-05	0.000151857	yes
AXIN1	AXIN1	AXIN1	16:337439-402676	MCF10tot	MCF7tot	OK	8.34015	23.791	1.51227	3.84803	5e-05	0.000151857	yes
AXIN2	AXIN2	AXIN2	17:63524680-63557740	MCF10tot	MCF7tot	OK	0.157269	0.562806	1.83941	2.25803	0.0019	0.00440046	yes
AXL	AXL	AXL	19:41725107-41767671	MCF10tot	MCF7tot	OK	21.9322	0.228237	-6.58637	-10.0444	5e-05	0.000151857	yes
AZGP1	AZGP1	AZGP1	7:99564349-99573735	MCF10tot	MCF7tot	OK	8.62329	0.24401	-5.14322	-5.43979	5e-05	0.000151857	yes
AZI1	AZI1	AZI1	17:79163392-79196751	MCF10tot	MCF7tot	OK	2.38216	3.49159	0.551614	1.2494	0.0229	0.0416077	yes
AZIN1	AZIN1	AZIN1	8:103838535-103876397	MCF10tot	MCF7tot	OK	43.0343	76.3011	0.826218	2.19278	0.0004	0.00105853	yes
B2M	B2M	B2M	15:45003684-45010357	MCF10tot	MCF7tot	OK	1053.44	579.02	-0.863423	-2.486	0.00075	0.00188154	yes
B3GALNT1	B3GALNT1	B3GALNT1	3:160801670-160823160	MCF10tot	MCF7tot	OK	2.1719	6.41875	1.56334	3.97928	5e-05	0.000151857	yes
B3GALNT2	B3GALNT2	B3GALNT2	1:235530727-235667781	MCF10tot	MCF7tot	OK	13.5701	8.0309	-0.756794	-1.73295	0.00325	0.00716561	yes
B3GALT4	B3GALT4	B3GALT4	6:33244916-33246602	MCF10tot	MCF7tot	OK	2.16046	5.29212	1.29251	2.9317	0.0001	0.000292478	yes
B3GALT5	B3GALT5	B3GALT5	21:41029253-41034815	MCF10tot	MCF7tot	OK	0.228453	1.68367	2.88164	3.23328	5e-05	0.000151857	yes
B3GALT6	B3GALT6	B3GALT6	1:1167628-1170421	MCF10tot	MCF7tot	OK	22.0944	12.2824	-0.847091	-2.64169	0.00015	0.000426875	yes
B3GALTL	B3GALTL	B3GALTL	13:31774111-31906413	MCF10tot	MCF7tot	OK	3.48212	1.66832	-1.06158	-2.78607	5e-05	0.000151857	yes
B3GNT1	B3GNT1	B3GNT1	11:66112842-66115161	MCF10tot	MCF7tot	OK	6.40706	12.2811	0.938707	2.7059	5e-05	0.000151857	yes
B3GNT3	B3GNT3	B3GNT3	19:17905918-17924385	MCF10tot	MCF7tot	OK	7.57165	0.28054	-4.75433	-6.81534	5e-05	0.000151857	yes
B3GNT4	B3GNT4	B3GNT4	12:122688227-122692084	MCF10tot	MCF7tot	OK	6.39625	3.05199	-1.06748	-2.51247	0.0002	0.000557025	yes
B3GNT5	B3GNT5	B3GNT5	3:182895830-183145855	MCF10tot	MCF7tot	OK	21.1384	0.149753	-7.14114	-5.13995	0.00295	0.00657136	yes
B3GNT8	B3GNT8	B3GNT8	19:41931263-41934635	MCF10tot	MCF7tot	OK	0.350278	2.32508	2.73071	3.53677	5e-05	0.000151857	yes
B3GNT9	B3GNT9	B3GNT9	16:67143914-67184902	MCF10tot	MCF7tot	OK	0.885712	2.44387	1.46426	1.59917	0.01205	0.02347	yes
B4GALNT1	B4GALNT1	B4GALNT1	12:58013692-58026985	MCF10tot	MCF7tot	OK	1.08338	16.6304	3.94021	7.71594	5e-05	0.000151857	yes
B4GALNT3	B4GALNT3	B4GALNT3	12:569542-671058	MCF10tot	MCF7tot	OK	0.704901	4.14952	2.55745	4.87612	5e-05	0.000151857	yes
B4GALNT4	B4GALNT4	B4GALNT4	11:369794-382117	MCF10tot	MCF7tot	OK	6.51166	11.7399	0.850326	2.40899	5e-05	0.000151857	yes
B4GALT1	B4GALT1	B4GALT1	9:33110638-33167356	MCF10tot	MCF7tot	OK	119.808	27.6856	-2.11352	-5.73701	5e-05	0.000151857	yes
B4GALT5	B4GALT5	B4GALT5	20:48249481-48330421	MCF10tot	MCF7tot	OK	14.8861	6.7883	-1.13284	-3.31953	5e-05	0.000151857	yes
B4GALT7	B4GALT7	B4GALT7	5:177027118-177037348	MCF10tot	MCF7tot	OK	46.9677	24.8116	-0.920656	-2.59379	5e-05	0.000151857	yes
B9D1	B9D1	B9D1	17:19240866-19290532	MCF10tot	MCF7tot	OK	26.8377	55.5828	1.05038	2.17697	0.0115	0.0224695	yes
B9D2	B9D2	B9D2	19:41860321-41889988	MCF10tot	MCF7tot	OK	6.64815	3.43316	-0.953415	-2.0991	0.00315	0.00696347	yes
BACE2	BACE2	BACE2	21:42539727-42648524	MCF10tot	MCF7tot	OK	30.2966	8.56932	-1.82191	-5.32963	5e-05	0.000151857	yes
BACH1	BACH1	BACH1	21:30671219-30734217	MCF10tot	MCF7tot	OK	7.99153	1.72583	-2.21119	-5.64641	5e-05	0.000151857	yes
BAG1	BAG1	BAG1	9:33252468-33264759	MCF10tot	MCF7tot	OK	9.15941	20.1556	1.13785	3.28721	5e-05	0.000151857	yes
BAG3	BAG3	BAG3	10:121410881-121437331	MCF10tot	MCF7tot	OK	59.2438	41.0833	-0.528112	-1.45351	0.01505	0.028597	yes
BAG6	BAG6	BAG6	6:31606804-31625987	MCF10tot	MCF7tot	OK	130.045	78.398	-0.730119	-1.68107	0.0037	0.00805297	yes
BAHCC1	BAHCC1	BAHCC1	17:79373539-79433358	MCF10tot	MCF7tot	OK	1.04904	1.71903	0.712525	1.7489	0.00215	0.00493131	yes
BAI2	BAI2	BAI2	1:32192717-32229648	MCF10tot	MCF7tot	OK	0.504866	3.47855	2.78452	5.35445	5e-05	0.000151857	yes
BAIAP2	BAIAP2	BAIAP2	17:79008946-79156964	MCF10tot	MCF7tot	OK	52.0254	14.0779	-1.88578	-4.82999	5e-05	0.000151857	yes
BAIAP2L1	BAIAP2L1	BAIAP2L1	7:97910978-98030427	MCF10tot	MCF7tot	OK	24.9545	6.8516	-1.86479	-3.27504	5e-05	0.000151857	yes
BAIAP3	BAIAP3	BAIAP3	16:1383605-1401873	MCF10tot	MCF7tot	OK	0.253869	2.3091	3.18518	1.58928	0.0203	0.0373075	yes
BAK1	BAK1	BAK1	6:33540322-33548070	MCF10tot	MCF7tot	OK	91.4208	151.289	0.726715	1.82602	0.0027	0.00606477	yes
BAMBI	BAMBI	BAMBI	10:28966423-28971868	MCF10tot	MCF7tot	OK	13.148	62.183	2.24167	6.75409	5e-05	0.000151857	yes
BANF1	BANF1	BANF1	11:65764015-65771617	MCF10tot	MCF7tot	OK	163.482	272.354	0.736355	1.77195	0.0031	0.00687001	yes
BAP1	BAP1	BAP1	3:52435023-52444009	MCF10tot	MCF7tot	OK	25.2787	16.2157	-0.640536	-1.73334	0.0029	0.00646706	yes
BARX2	BARX2	BARX2	11:129245880-129322174	MCF10tot	MCF7tot	OK	0.118312	3.39953	4.84466	4.42308	0.00075	0.00188154	yes
BASP1	BASP1	BASP1	5:17217749-17276943	MCF10tot	MCF7tot	OK	20.1801	34.8767	0.789329	2.50788	0.00025	0.000685681	yes
BATF	BATF	BATF	14:75988783-76013335	MCF10tot	MCF7tot	OK	0	29.8368	inf	-nan	5e-05	0.000151857	yes
BAX	BAX	BAX	19:49458116-49465055	MCF10tot	MCF7tot	OK	145.153	72.2815	-1.00588	-2.50686	5e-05	0.000151857	yes
BAZ1A	BAZ1A	BAZ1A	14:35221936-35344853	MCF10tot	MCF7tot	OK	8.17505	11.5392	0.497243	1.34939	0.01935	0.0357184	yes
BAZ2B	BAZ2B	BAZ2B	2:160175489-160473059	MCF10tot	MCF7tot	OK	2.53027	1.73228	-0.546617	-1.39659	0.01525	0.0289423	yes
BBS1	BBS1	BBS1	11:66278118-66301084	MCF10tot	MCF7tot	OK	5.47965	3.26837	-0.745514	-1.91825	0.0014	0.00332246	yes
BBS12	BBS12	BBS12	4:123653856-123666098	MCF10tot	MCF7tot	OK	3.00225	0.491737	-2.61009	-4.35961	5e-05	0.000151857	yes
BBS5	BBS5	BBS5	2:170336005-170363165	MCF10tot	MCF7tot	OK	3.23267	5.38712	0.73679	2.05611	0.0019	0.00440046	yes
BBS7	BBS7	BBS7	4:122745483-122791652	MCF10tot	MCF7tot	OK	4.65783	2.564	-0.861261	-1.89892	0.00115	0.00277592	yes
BBX	BBX	BBX	3:107241782-107530050	MCF10tot	MCF7tot	OK	6.6196	2.42765	-1.44719	-3.97577	5e-05	0.000151857	yes
BCAM	BCAM	BCAM	19:45312315-45324678	MCF10tot	MCF7tot	OK	2.61943	78.9354	4.91334	10.7368	5e-05	0.000151857	yes
BCAN	BCAN	BCAN	1:156611739-156629324	MCF10tot	MCF7tot	OK	1.11419	0.115243	-3.27324	-2.98013	0.0003	0.000812483	yes
BCAP29	BCAP29	BCAP29	7:107220421-107263762	MCF10tot	MCF7tot	OK	17.5075	10.8202	-0.69425	-2.00149	0.0013	0.0031043	yes
BCAR3	BCAR3	BCAR3	1:94027342-94312706	MCF10tot	MCF7tot	OK	42.5502	7.30383	-2.54244	-6.66795	5e-05	0.000151857	yes
BCAS2	BCAS2	BCAS2	1:115110177-115124265	MCF10tot	MCF7tot	OK	20.2486	183.539	3.18019	9.57598	5e-05	0.000151857	yes
BCAS3	BCAS3	BCAS3	17:58755171-59470199	MCF10tot	MCF7tot	OK	3.01471	192.12	5.99384	13.1605	5e-05	0.000151857	yes
BCAS4	BCAS4	BCAS4	20:49411466-49493714	MCF10tot	MCF7tot	OK	10.5191	83.1528	2.98275	7.34363	5e-05	0.000151857	yes
BCL10	BCL10	BCL10	1:85731458-85743771	MCF10tot	MCF7tot	OK	13.8377	3.23231	-2.09797	-6.02885	5e-05	0.000151857	yes
BCL11A	BCL11A	BCL11A	2:60678301-60780633	MCF10tot	MCF7tot	OK	0.587314	0.0718936	-3.0302	-2.83064	5e-05	0.000151857	yes
BCL2	BCL2	BCL2	18:60790578-60986613	MCF10tot	MCF7tot	OK	0.308268	21.3198	6.11187	6.62613	5e-05	0.000151857	yes
BCL2L1	BCL2L1	BCL2L1	20:30252260-30310656	MCF10tot	MCF7tot	OK	261.625	50.5913	-2.37054	-5.30184	5e-05	0.000151857	yes
BCL2L11	BCL2L11	BCL2L11	2:111878490-111926022	MCF10tot	MCF7tot	OK	2.36534	16.6356	2.81416	7.13902	5e-05	0.000151857	yes
BCL2L13	BCL2L13	BCL2L13	22:18121349-18213621	MCF10tot	MCF7tot	OK	11.2044	6.70667	-0.7404	-2.03533	0.00075	0.00188154	yes
BCL2L2-PABPN1	BCL2L2-PABPN1	BCL2L2-PABPN1	14:23775970-23795394	MCF10tot	MCF7tot	OK	16.9949	30.2615	0.832387	1.55374	0.0105	0.0206746	yes
BCL3	BCL3	BCL3	19:45251977-45263301	MCF10tot	MCF7tot	OK	19.0686	30.0169	0.654574	1.99213	0.0027	0.00606477	yes
BCL6	BCL6	BCL6	3:187416046-187463513	MCF10tot	MCF7tot	OK	7.17326	2.20476	-1.70201	-4.02311	5e-05	0.000151857	yes
BCL7A	BCL7A	BCL7A	12:122459860-122499950	MCF10tot	MCF7tot	OK	3.17919	7.52862	1.24372	3.17012	5e-05	0.000151857	yes
BCL7C	BCL7C	BCL7C	16:30899115-30905399	MCF10tot	MCF7tot	OK	114.084	57.5157	-0.988072	-2.38302	5e-05	0.000151857	yes
BCOR	BCOR	BCOR	X:39910498-40036582	MCF10tot	MCF7tot	OK	3.94456	5.8945	0.579506	1.51783	0.00705	0.0144368	yes
BCR	BCR	BCR	22:23522551-23660224	MCF10tot	MCF7tot	OK	26.2896	12.2438	-1.10244	-2.94807	5e-05	0.000151857	yes
BCRP2	BCRP2	BCRP2	22:21457304-21476575	MCF10tot	MCF7tot	OK	0.137305	0.55033	2.00292	1.78533	0.01275	0.0246814	yes
BCYRN1	BCYRN1	BCYRN1	2:47562453-47562653	MCF10tot	MCF7tot	OK	74869	275400	1.87909	391.925	5e-05	0.000151857	yes
BDH1	BDH1	BDH1	3:197236653-197300194	MCF10tot	MCF7tot	OK	1.92093	4.39659	1.19458	2.77424	5e-05	0.000151857	yes
BDKRB2	BDKRB2	BDKRB2	14:96671134-96710666	MCF10tot	MCF7tot	OK	0.265974	2.12267	2.99652	4.58356	5e-05	0.000151857	yes
BDNF	BDNF	BDNF	11:27528398-27743605	MCF10tot	MCF7tot	OK	0.713334	0	-inf	-nan	5e-05	0.000151857	yes
BEAN1	BEAN1	BEAN1	16:66461199-66527432	MCF10tot	MCF7tot	OK	1.8152	0	-inf	-nan	5e-05	0.000151857	yes
BECN1	BECN1	BECN1	17:40950853-40976310	MCF10tot	MCF7tot	OK	20.544	10.312	-0.99439	-2.52676	5e-05	0.000151857	yes
BEGAIN	BEGAIN	BEGAIN	14:101003483-101036131	MCF10tot	MCF7tot	OK	1.69803	0.853361	-0.992635	-1.76744	0.00435	0.00932508	yes
BEND6	BEND6	BEND6	6:56819772-56892144	MCF10tot	MCF7tot	OK	0.558369	1.38239	1.30787	2.25956	0.00215	0.00493131	yes
BEND7	BEND7	BEND7	10:13480483-13544976	MCF10tot	MCF7tot	OK	2.20356	0.269625	-3.03081	-3.37359	5e-05	0.000151857	yes
BET1L	BET1L	BET1L	11:202923-207422	MCF10tot	MCF7tot	OK	32.0939	13.6298	-1.23553	-3.20109	5e-05	0.000151857	yes
BEX4	BEX4	BEX4	X:102470019-102472128	MCF10tot	MCF7tot	OK	0	1.56761	inf	-nan	5e-05	0.000151857	yes
BFAR	BFAR	BFAR	16:14726667-14763093	MCF10tot	MCF7tot	OK	16.8135	23.6039	0.489403	1.41572	0.02125	0.0389278	yes
BFSP1	BFSP1	BFSP1	20:17474549-17539605	MCF10tot	MCF7tot	OK	0.322858	1.06623	1.72355	1.94552	0.0032	0.00706193	yes
BGN	BGN	BGN	X:152713122-152775004	MCF10tot	MCF7tot	OK	0.417533	7.20715	4.10947	3.08966	0.0003	0.000812483	yes
BHLHA15	BHLHA15	BHLHA15	7:97841565-97842271	MCF10tot	MCF7tot	OK	0.501231	3.11954	2.63779	3.14467	0.0048	0.0101869	yes
BHLHB9	BHLHB9	BHLHB9	X:101975641-102007369	MCF10tot	MCF7tot	OK	0.567117	0.978608	0.787083	1.36549	0.01765	0.0329695	yes
BHLHE40	BHLHE40	BHLHE40	3:5021096-5026866	MCF10tot	MCF7tot	OK	74.0694	30.4705	-1.28146	-3.49625	5e-05	0.000151857	yes
BICD1	BICD1	BICD1	12:32260184-32531141	MCF10tot	MCF7tot	OK	3.43081	1.32871	-1.36852	-2.85136	5e-05	0.000151857	yes
BICD2	BICD2	BICD2	9:95473644-95527083	MCF10tot	MCF7tot	OK	10.2999	5.72023	-0.848485	-2.25506	5e-05	0.000151857	yes
BID	BID	BID	22:18216905-18257431	MCF10tot	MCF7tot	OK	21.9775	67.4017	1.61676	4.10601	5e-05	0.000151857	yes
BIK	BIK	BIK	22:43506753-43525718	MCF10tot	MCF7tot	OK	16.0424	5.20936	-1.62272	-4.50622	5e-05	0.000151857	yes
BIRC2	BIRC2	BIRC2	11:102217912-102249401	MCF10tot	MCF7tot	OK	14.4158	6.45237	-1.15975	-3.05882	5e-05	0.000151857	yes
BIRC3	BIRC3	BIRC3	11:102188180-102210134	MCF10tot	MCF7tot	OK	11.2748	0.86307	-3.70749	-8.37455	5e-05	0.000151857	yes
BIRC5	BIRC5	BIRC5	17:76210276-76221716	MCF10tot	MCF7tot	OK	1.15133	43.8001	5.24956	10.8001	5e-05	0.000151857	yes
BLCAP	BLCAP	BLCAP	20:36145818-36156333	MCF10tot	MCF7tot	OK	54.9876	18.9708	-1.53532	-4.64174	5e-05	0.000151857	yes
BLM	BLM	BLM	15:91260578-91358686	MCF10tot	MCF7tot	OK	0.882622	1.99596	1.17721	2.6365	5e-05	0.000151857	yes
BLMH	BLMH	BLMH	17:28575212-28619184	MCF10tot	MCF7tot	OK	5.37678	7.86972	0.549569	1.51399	0.0148	0.0281746	yes
BLVRB	BLVRB	BLVRB	19:40953690-40971725	MCF10tot	MCF7tot	OK	76.0769	203.863	1.42207	4.47187	5e-05	0.000151857	yes
BLZF1	BLZF1	BLZF1	1:169337193-169396670	MCF10tot	MCF7tot	OK	20.4253	8.97176	-1.1869	-3.11109	5e-05	0.000151857	yes
BMF	BMF	BMF	15:40380090-40401075	MCF10tot	MCF7tot	OK	6.29228	3.01231	-1.06271	-2.62198	5e-05	0.000151857	yes
BMI1	BMI1	BMI1	10:22605311-22620414	MCF10tot	MCF7tot	OK	13.1913	49.132	1.89707	3.54748	5e-05	0.000151857	yes
BMP1	BMP1	BMP1	8:22022652-22069839	MCF10tot	MCF7tot	OK	40.1897	9.64237	-2.05937	-5.11995	5e-05	0.000151857	yes
BMP2	BMP2	BMP2	20:6748744-6760910	MCF10tot	MCF7tot	OK	3.93806	0.571227	-2.78535	-5.37061	5e-05	0.000151857	yes
BMP2K	BMP2K	BMP2K	4:79697531-79833341	MCF10tot	MCF7tot	OK	3.1876	1.98811	-0.681071	-1.59975	0.0089	0.01781	yes
BMP4	BMP4	BMP4	14:54416453-54423554	MCF10tot	MCF7tot	OK	1.54975	8.85252	2.51405	4.84442	5e-05	0.000151857	yes
BMP7	BMP7	BMP7	20:55743808-55841707	MCF10tot	MCF7tot	OK	0.13814	4.49056	5.02269	6.33419	5e-05	0.000151857	yes
BMPER	BMPER	BMPER	7:33944522-34195484	MCF10tot	MCF7tot	OK	0.0509606	3.27829	6.00742	5.21976	0.00025	0.000685681	yes
BMPR1A	BMPR1A	BMPR1A	10:88516395-88684945	MCF10tot	MCF7tot	OK	7.13305	10.5097	0.559137	1.61404	0.0108	0.021192	yes
BMPR1B	BMPR1B	BMPR1B	4:95679127-96079601	MCF10tot	MCF7tot	OK	1.83155	0.162956	-3.4905	-5.04793	5e-05	0.000151857	yes
BMPR2	BMPR2	BMPR2	2:203241049-203432474	MCF10tot	MCF7tot	OK	13.7694	6.60877	-1.05901	-2.99545	5e-05	0.000151857	yes
BNC1	BNC1	BNC1	15:83924654-83953468	MCF10tot	MCF7tot	OK	21.4443	0.0394014	-9.08813	-7.00636	0.00095	0.00233513	yes
BNIP1	BNIP1	BNIP1	5:172571444-172591390	MCF10tot	MCF7tot	OK	10.6368	24.8977	1.22694	2.99719	5e-05	0.000151857	yes
BNIP2	BNIP2	BNIP2	15:59955060-59981642	MCF10tot	MCF7tot	OK	20.5055	14.2942	-0.520583	-1.56704	0.0185	0.0343589	yes
BNIP3	BNIP3	BNIP3	10:133781203-133795435	MCF10tot	MCF7tot	OK	74.2759	50.4208	-0.558874	-1.80971	0.0091	0.0181745	yes
BNIP3L	BNIP3L	BNIP3L	8:26240522-26270644	MCF10tot	MCF7tot	OK	17.6284	8.52681	-1.04782	-3.17468	5e-05	0.000151857	yes
BNIPL	BNIPL	BNIPL	1:151009028-151020076	MCF10tot	MCF7tot	OK	0.441931	1.30959	1.56722	2.00815	0.00195	0.00450599	yes
BOD1	BOD1	BOD1	5:173034147-173043666	MCF10tot	MCF7tot	OK	17.3106	57.9427	1.74297	4.69323	5e-05	0.000151857	yes
BOD1L1	BOD1L1	BOD1L1	4:13570365-13629328	MCF10tot	MCF7tot	OK	3.08843	1.41979	-1.12119	-2.84834	5e-05	0.000151857	yes
BOK	BOK	BOK	2:242483798-242513553	MCF10tot	MCF7tot	OK	90.3723	37.7988	-1.25754	-2.87082	5e-05	0.000151857	yes
BOLA1	BOLA1	BOLA1	1:149871154-149872348	MCF10tot	MCF7tot	OK	21.8883	59.2591	1.43688	4.81404	5e-05	0.000151857	yes
BOLA3	BOLA3	BOLA3	2:74362527-74375039	MCF10tot	MCF7tot	OK	63.4841	112.133	0.820747	2.11825	0.00015	0.000426875	yes
BOP1	BOP1	BOP1	8:145486055-145515120	MCF10tot	MCF7tot	OK	127.879	69.0806	-0.888428	-2.15263	0.00045	0.00117923	yes
BPHL	BPHL	BPHL	6:3118925-3153432	MCF10tot	MCF7tot	OK	7.11331	10.7143	0.590949	1.44604	0.0134	0.0257994	yes
BPTF	BPTF	BPTF	17:65821779-65980494	MCF10tot	MCF7tot	OK	5.71644	15.6049	1.44881	3.68075	5e-05	0.000151857	yes
BRAT1	BRAT1	BRAT1	7:2577443-2595392	MCF10tot	MCF7tot	OK	21.404	32.7053	0.611646	1.69665	0.0059	0.0122941	yes
BRCA2	BRCA2	BRCA2	13:32889616-32973809	MCF10tot	MCF7tot	OK	0.446177	1.11633	1.32308	3.12588	5e-05	0.000151857	yes
BRD4	BRD4	BRD4	19:15348300-15391262	MCF10tot	MCF7tot	OK	19.5297	13.7237	-0.508998	-1.30869	0.01915	0.0353768	yes
BRD8	BRD8	BRD8	5:137475458-137514358	MCF10tot	MCF7tot	OK	11.7521	7.68634	-0.612547	-1.53648	0.00545	0.0114334	yes
BRI3	BRI3	BRI3	7:97910978-98030427	MCF10tot	MCF7tot	OK	119.268	51.7658	-1.20413	-2.7518	0.0011	0.00266653	yes
BRI3BP	BRI3BP	BRI3BP	12:125478193-125510349	MCF10tot	MCF7tot	OK	12.9278	32.5489	1.33213	4.27967	5e-05	0.000151857	yes
BRIP1	BRIP1	BRIP1	17:59756546-59940920	MCF10tot	MCF7tot	OK	1.92624	16.02	3.05602	8.48836	5e-05	0.000151857	yes
BRIX1	BRIX1	BRIX1	5:34915819-34925787	MCF10tot	MCF7tot	OK	25.7646	42.3868	0.718221	2.28489	0.00155	0.00364983	yes
BRMS1	BRMS1	BRMS1	11:66104803-66112582	MCF10tot	MCF7tot	OK	71.1	150.5	1.08185	2.41286	5e-05	0.000151857	yes
BRMS1L	BRMS1L	BRMS1L	14:36295596-36341169	MCF10tot	MCF7tot	OK	2.97929	5.20607	0.805225	2.13594	0.0013	0.0031043	yes
BROX	BROX	BROX	1:222885905-222906109	MCF10tot	MCF7tot	OK	22.2021	9.44277	-1.23342	-3.77026	5e-05	0.000151857	yes
BRPF3	BRPF3	BRPF3	6:36164549-36200567	MCF10tot	MCF7tot	OK	6.64436	10.7607	0.69557	1.90576	0.00145	0.00343082	yes
BRSK2	BRSK2	BRSK2	11:1411128-1483919	MCF10tot	MCF7tot	OK	0.216921	1.41525	2.70582	3.66789	5e-05	0.000151857	yes
BSCL2	BSCL2	BSCL2	11:62457733-62494857	MCF10tot	MCF7tot	OK	51.7293	241.224	2.22132	3.34866	0.0003	0.000812483	yes
BSG	BSG	BSG	19:571276-583493	MCF10tot	MCF7tot	OK	841.092	517.063	-0.701924	-1.31468	0.0218	0.0398072	yes
BSN-AS2	BSN-AS2	BSN-AS2	3:49586738-49591799	MCF10tot	MCF7tot	OK	0.169919	0.544343	1.67967	1.72132	0.01185	0.0231058	yes
BSPRY	BSPRY	BSPRY	9:116111811-116133513	MCF10tot	MCF7tot	OK	0.339756	22.6548	6.05917	8.83835	5e-05	0.000151857	yes
BST2	BST2	BST2	19:17513754-17516384	MCF10tot	MCF7tot	OK	67.8436	11.9041	-2.51075	-7.76323	5e-05	0.000151857	yes
BTBD2	BTBD2	BTBD2	19:1985446-2015702	MCF10tot	MCF7tot	OK	62.3261	43.7842	-0.509427	-1.42015	0.0248	0.0445592	yes
BTBD3	BTBD3	BTBD3	20:11871476-11907243	MCF10tot	MCF7tot	OK	1.67148	5.932	1.82739	4.62915	5e-05	0.000151857	yes
BTBD9	BTBD9	BTBD9	6:38136226-38607924	MCF10tot	MCF7tot	OK	2.37939	1.6726	-0.508502	-1.2953	0.02295	0.0416879	yes
BTF3L4	BTF3L4	BTF3L4	1:52521856-52556388	MCF10tot	MCF7tot	OK	13.4182	23.5779	0.813245	2.36808	0.0003	0.000812483	yes
BTG1	BTG1	BTG1	12:92378751-92539673	MCF10tot	MCF7tot	OK	49.7867	11.3659	-2.13105	-6.09823	5e-05	0.000151857	yes
BTG2	BTG2	BTG2	1:203274663-203278730	MCF10tot	MCF7tot	OK	25.2356	14.4006	-0.809329	-2.38004	0.00035	0.000936492	yes
BTG3	BTG3	BTG3	21:18965967-18985268	MCF10tot	MCF7tot	OK	16.9368	7.22579	-1.22893	-3.12249	5e-05	0.000151857	yes
BTN2A1	BTN2A1	BTN2A1	6:26458152-26482737	MCF10tot	MCF7tot	OK	8.34496	5.49099	-0.603839	-1.61003	0.00575	0.0120062	yes
BTN2A2	BTN2A2	BTN2A2	6:26383323-26395102	MCF10tot	MCF7tot	OK	1.7822	0.937022	-0.927507	-1.43118	0.0124	0.0240661	yes
BTN2A3P	BTN2A3P	BTN2A3P	6:26421618-26430816	MCF10tot	MCF7tot	OK	1.29041	0.552232	-1.22449	-1.93006	0.00265	0.00596187	yes
BTN3A1	BTN3A1	BTN3A1	6:26402464-26415444	MCF10tot	MCF7tot	OK	1.99764	0.361749	-2.46524	-3.63609	5e-05	0.000151857	yes
BTN3A2	BTN3A2	BTN3A2	6:26365397-26378548	MCF10tot	MCF7tot	OK	2.75193	0.401008	-2.77874	-4.41267	5e-05	0.000151857	yes
BTN3A3	BTN3A3	BTN3A3	6:26440699-26453643	MCF10tot	MCF7tot	OK	1.97471	0.105068	-4.23224	-3.38231	5e-05	0.000151857	yes
BUB1	BUB1	BUB1	2:111395408-111435684	MCF10tot	MCF7tot	OK	0.983702	8.3442	3.08448	7.00044	5e-05	0.000151857	yes
BUB1B	BUB1B	BUB1B	15:40453209-40569688	MCF10tot	MCF7tot	OK	0.934658	4.74847	2.34495	3.27107	5e-05	0.000151857	yes
BUB3	BUB3	BUB3	10:124913759-124924886	MCF10tot	MCF7tot	OK	43.0097	64.5709	0.58622	1.472	0.01065	0.0209179	yes
BUD13	BUD13	BUD13	11:116618885-116643714	MCF10tot	MCF7tot	OK	6.33568	4.22437	-0.584762	-1.36029	0.01405	0.0268907	yes
BVES	BVES	BVES	6:105544696-105585049	MCF10tot	MCF7tot	OK	2.65238	0.454265	-2.54568	-5.05017	5e-05	0.000151857	yes
BYSL	BYSL	BYSL	6:41888964-41900784	MCF10tot	MCF7tot	OK	17.7181	25.2158	0.509105	1.49067	0.01755	0.0328086	yes
BZW1	BZW1	BZW1	2:201676268-201688569	MCF10tot	MCF7tot	OK	153.632	74.6288	-1.04167	-2.63064	5e-05	0.000151857	yes
BZW2	BZW2	BZW2	7:16685758-16746148	MCF10tot	MCF7tot	OK	32.4687	102.495	1.65843	4.45785	5e-05	0.000151857	yes
C10orf10	C10orf10	C10orf10	10:45455218-45490172	MCF10tot	MCF7tot	OK	12.4721	0.439193	-4.82771	-6.12303	5e-05	0.000151857	yes
C10orf11	C10orf11	C10orf11	10:77542518-78317130	MCF10tot	MCF7tot	OK	0	0.805002	inf	-nan	5e-05	0.000151857	yes
C10orf114	C10orf114	C10orf114	10:21783420-21786213	MCF10tot	MCF7tot	OK	0.979465	4.65509	2.24874	3.97464	5e-05	0.000151857	yes
C10orf116	C10orf116	C10orf116	10:88728187-88769960	MCF10tot	MCF7tot	OK	617.901	11.6323	-5.73116	-17.2572	5e-05	0.000151857	yes
C10orf12	C10orf12	C10orf12	10:98741040-98745585	MCF10tot	MCF7tot	OK	1.44625	2.24369	0.633557	1.47145	0.0126	0.024421	yes
C10orf137	C10orf137	C10orf137	10:127408083-127452712	MCF10tot	MCF7tot	OK	2.76816	4.10103	0.567061	1.45992	0.01245	0.0241533	yes
C10orf2	C10orf2	C10orf2	10:102747292-102754158	MCF10tot	MCF7tot	OK	5.27674	12.8633	1.28554	2.85424	5e-05	0.000151857	yes
C10orf32	C10orf32	C10orf32	10:104613966-104661656	MCF10tot	MCF7tot	OK	5.72512	10.2565	0.841162	2.36716	0.00055	0.00141548	yes
C10orf35	C10orf35	C10orf35	10:71390002-71393355	MCF10tot	MCF7tot	OK	3.9969	18.2852	2.19372	5.72944	5e-05	0.000151857	yes
C10orf47	C10orf47	C10orf47	10:11865396-11936709	MCF10tot	MCF7tot	OK	24.6359	7.22536	-1.76962	-5.26597	5e-05	0.000151857	yes
C10orf54	C10orf54	C10orf54	10:73156690-73575704	MCF10tot	MCF7tot	OK	32.1938	0.0657188	-8.93626	-6.97115	0.00075	0.00188154	yes
C10orf82	C10orf82	C10orf82	10:118423206-118429481	MCF10tot	MCF7tot	OK	0	3.84457	inf	-nan	5e-05	0.000151857	yes
C10orf95	C10orf95	C10orf95	10:104209573-104216050	MCF10tot	MCF7tot	OK	0.347795	2.65387	2.93179	2.5618	0.00115	0.00277592	yes
C11orf1	C11orf1	C11orf1	11:111744779-111754798	MCF10tot	MCF7tot	OK	18.9099	4.08493	-2.21075	-3.63704	5e-05	0.000151857	yes
C11orf24	C11orf24	C11orf24	11:68028802-68039469	MCF10tot	MCF7tot	OK	25.2561	15.4704	-0.707123	-2.0244	0.001	0.00244831	yes
C11orf48	C11orf48	C11orf48	11:62430288-62441162	MCF10tot	MCF7tot	OK	42.5873	80.6079	0.920498	1.85524	0.0036	0.00785214	yes
C11orf54	C11orf54	C11orf54	11:93474792-93496247	MCF10tot	MCF7tot	OK	2.66729	1.54762	-0.785326	-1.77513	0.00915	0.0182666	yes
C11orf58	C11orf58	C11orf58	11:16760147-16779901	MCF10tot	MCF7tot	OK	29.0698	41.2402	0.50453	1.49744	0.0213	0.0390043	yes
C11orf68	C11orf68	C11orf68	11:65684280-65686531	MCF10tot	MCF7tot	OK	54.5288	34.2338	-0.671599	-1.65472	0.00295	0.00657136	yes
C11orf70	C11orf70	C11orf70	11:101918168-101955291	MCF10tot	MCF7tot	OK	2.55339	0.773088	-1.72371	-1.76846	0.00565	0.0118164	yes
C11orf71	C11orf71	C11orf71	11:114262169-114271272	MCF10tot	MCF7tot	OK	1.34548	3.15852	1.23113	1.88261	0.00255	0.00576149	yes
C11orf75	C11orf75	C11orf75	11:93211637-93276546	MCF10tot	MCF7tot	OK	1.76212	0.531948	-1.72795	-2.18576	0.01015	0.0200632	yes
C11orf82	C11orf82	C11orf82	11:82612736-82645701	MCF10tot	MCF7tot	OK	0.640486	4.55866	2.83137	5.94208	5e-05	0.000151857	yes
C11orf83	C11orf83	C11orf83	11:62430288-62441162	MCF10tot	MCF7tot	OK	17.9111	38.5644	1.10642	1.58783	0.0098	0.0194253	yes
C11orf84	C11orf84	C11orf84	11:63580922-63595190	MCF10tot	MCF7tot	OK	16.1782	31.0865	0.942236	2.63979	5e-05	0.000151857	yes
C11orf86	C11orf86	C11orf86	11:66742753-66744479	MCF10tot	MCF7tot	OK	0.350778	1.06373	1.6005	1.69969	0.0192	0.03546	yes
C12orf10	C12orf10	C12orf10	12:53693469-53700965	MCF10tot	MCF7tot	OK	65.7132	96.1109	0.548516	1.61525	0.01235	0.0239854	yes
C12orf29	C12orf29	C12orf29	12:88429267-88535993	MCF10tot	MCF7tot	OK	5.23447	12.2097	1.22192	2.91203	5e-05	0.000151857	yes
C12orf39	C12orf39	C12orf39	12:21679255-21684210	MCF10tot	MCF7tot	OK	8.81103	0	-inf	-nan	5e-05	0.000151857	yes
C12orf43	C12orf43	C12orf43	12:121440847-121454300	MCF10tot	MCF7tot	OK	7.30905	12.467	0.770361	2.1331	0.0009	0.00222646	yes
C12orf45	C12orf45	C12orf45	12:105380097-105388505	MCF10tot	MCF7tot	OK	10.994	21.3129	0.955015	3.07142	0.0006	0.00153307	yes
C12orf49	C12orf49	C12orf49	12:117153595-117175843	MCF10tot	MCF7tot	OK	12.5839	19.4769	0.630188	1.89869	0.0025	0.0056566	yes
C12orf52	C12orf52	C12orf52	12:113623554-113630119	MCF10tot	MCF7tot	OK	22.7354	66.8447	1.55587	4.43888	5e-05	0.000151857	yes
C12orf60	C12orf60	C12orf60	12:14956505-14976792	MCF10tot	MCF7tot	OK	4.86331	1.81356	-1.42311	-2.18433	0.00145	0.00343082	yes
C12orf61	C12orf61	C12orf61	12:62995530-62997214	MCF10tot	MCF7tot	OK	1.21484	0.560126	-1.11694	-1.62653	0.0253	0.0453717	yes
C12orf65	C12orf65	C12orf65	12:123717843-123742506	MCF10tot	MCF7tot	OK	5.34102	8.46439	0.66429	1.51675	0.006	0.0124806	yes
C12orf66	C12orf66	C12orf66	12:64586418-64616076	MCF10tot	MCF7tot	OK	1.80394	7.76419	2.10569	5.25133	5e-05	0.000151857	yes
C12orf73	C12orf73	C12orf73	12:104343979-104350993	MCF10tot	MCF7tot	OK	3.57571	17.3326	2.27718	6.35299	5e-05	0.000151857	yes
C12orf75	C12orf75	C12orf75	12:105724413-105765296	MCF10tot	MCF7tot	OK	77.574	24.6065	-1.65653	-5.76665	5e-05	0.000151857	yes
C12orf76	C12orf76	C12orf76	12:110478982-110505500	MCF10tot	MCF7tot	OK	1.07412	2.81807	1.39155	2.66423	0.00025	0.000685681	yes
C14orf1	C14orf1	C14orf1	14:76117232-76127538	MCF10tot	MCF7tot	OK	30.5497	55.1629	0.85254	2.77762	5e-05	0.000151857	yes
C14orf132	C14orf132	C14orf132	14:96505660-96560226	MCF10tot	MCF7tot	OK	0.0519638	3.81423	6.19774	6.85519	5e-05	0.000151857	yes
C14orf142	C14orf142	C14orf142	14:93669236-93695561	MCF10tot	MCF7tot	OK	6.51587	16.7499	1.36212	1.77369	0.0199	0.0366292	yes
C14orf159	C14orf159	C14orf159	14:91580356-91691703	MCF10tot	MCF7tot	OK	2.09366	1.05259	-0.99209	-1.81396	0.00125	0.00299697	yes
C14orf169	C14orf169	C14orf169	14:73945188-74025651	MCF10tot	MCF7tot	OK	7.05929	12.8078	0.859427	2.20522	0.00115	0.00277592	yes
C14orf182	C14orf182	C14orf182	14:50448429-50474238	MCF10tot	MCF7tot	OK	0.25122	0.86938	1.79103	2.21881	0.00245	0.00555406	yes
C14orf2	C14orf2	C14orf2	14:104378624-104387903	MCF10tot	MCF7tot	OK	125.665	383.568	1.6099	4.43923	5e-05	0.000151857	yes
C14orf23	C14orf23	C14orf23	14:29241909-29264000	MCF10tot	MCF7tot	OK	0.0659995	0.570894	3.11269	1.68131	0.0038	0.00824666	yes
C14orf79	C14orf79	C14orf79	14:105452615-105461855	MCF10tot	MCF7tot	OK	5.45791	11.6246	1.09076	2.87483	5e-05	0.000151857	yes
C14orf80	C14orf80	C14orf80	14:105956191-105965585	MCF10tot	MCF7tot	OK	6.66789	30.5059	2.19379	5.30736	5e-05	0.000151857	yes
C15orf23	C15orf23	C15orf23	15:40674921-40686489	MCF10tot	MCF7tot	OK	5.01543	12.9543	1.36898	3.28057	5e-05	0.000151857	yes
C15orf39	C15orf39	C15orf39	15:75494220-75504510	MCF10tot	MCF7tot	OK	35.7882	15.8433	-1.17561	-2.8316	5e-05	0.000151857	yes
C15orf48	C15orf48	C15orf48	15:45722726-45725647	MCF10tot	MCF7tot	OK	1.57945	20.8924	3.72549	5.90903	5e-05	0.000151857	yes
C15orf52	C15orf52	C15orf52	15:40623652-40633168	MCF10tot	MCF7tot	OK	6.30618	0.284758	-4.46896	-7.88138	5e-05	0.000151857	yes
C15orf59	C15orf59	C15orf59	15:74032140-74043816	MCF10tot	MCF7tot	OK	0	4.79151	inf	-nan	5e-05	0.000151857	yes
C16orf13	C16orf13	C16orf13	16:684428-686347	MCF10tot	MCF7tot	OK	136.846	267.745	0.968309	2.26016	5e-05	0.000151857	yes
C16orf45	C16orf45	C16orf45	16:15528324-15682116	MCF10tot	MCF7tot	OK	6.71101	2.83018	-1.24563	-2.75644	5e-05	0.000151857	yes
C16orf46	C16orf46	C16orf46	16:81087101-81110872	MCF10tot	MCF7tot	OK	0.794794	1.78386	1.16635	1.68771	0.0048	0.0101869	yes
C16orf52	C16orf52	C16orf52	16:22019455-22095975	MCF10tot	MCF7tot	OK	3.04654	1.65872	-0.877101	-2.26182	0.00025	0.000685681	yes
C16orf55	C16orf55	C16orf55	16:89724209-89737675	MCF10tot	MCF7tot	OK	4.25098	8.65423	1.02561	2.71332	5e-05	0.000151857	yes
C16orf58	C16orf58	C16orf58	16:31494438-31519706	MCF10tot	MCF7tot	OK	82.7155	38.8827	-1.08903	-2.50269	5e-05	0.000151857	yes
C16orf59	C16orf59	C16orf59	16:2510114-2514964	MCF10tot	MCF7tot	OK	6.39612	13.3162	1.05791	2.84795	5e-05	0.000151857	yes
C16orf62	C16orf62	C16orf62	16:19566736-19712485	MCF10tot	MCF7tot	OK	9.93144	2.09109	-2.24775	-5.89319	5e-05	0.000151857	yes
C16orf74	C16orf74	C16orf74	16:85741122-85784689	MCF10tot	MCF7tot	OK	38.1335	15.633	-1.28646	-3.0332	5e-05	0.000151857	yes
C16orf80	C16orf80	C16orf80	16:58147495-58163296	MCF10tot	MCF7tot	OK	19.1231	29.6014	0.63035	2.00235	0.00395	0.00855523	yes
C16orf87	C16orf87	C16orf87	16:46835958-46865074	MCF10tot	MCF7tot	OK	5.39445	11.0832	1.03883	2.89475	0.0001	0.000292478	yes
C16orf88	C16orf88	C16orf88	16:19717673-19868861	MCF10tot	MCF7tot	OK	6.2335	17.4752	1.4872	3.56229	5e-05	0.000151857	yes
C16orf91	C16orf91	C16orf91	16:1469943-1479345	MCF10tot	MCF7tot	OK	8.43971	19.9213	1.23905	3.49703	5e-05	0.000151857	yes
C17orf100	C17orf100	C17orf100	17:6555058-6556617	MCF10tot	MCF7tot	OK	0.614988	1.44996	1.23738	1.82719	0.01465	0.0279302	yes
C17orf103	C17orf103	C17orf103	17:21142182-21156578	MCF10tot	MCF7tot	OK	2.73405	1.63745	-0.739588	-1.75645	0.0025	0.0056566	yes
C17orf51	C17orf51	C17orf51	17:21431570-21454941	MCF10tot	MCF7tot	OK	1.42386	0	-inf	-nan	5e-05	0.000151857	yes
C17orf58	C17orf58	C17orf58	17:65987216-65989765	MCF10tot	MCF7tot	OK	2.7066	18.9713	2.80927	6.0436	5e-05	0.000151857	yes
C17orf76-AS1	C17orf76-AS1	C17orf76-AS1	17:16342300-16395505	MCF10tot	MCF7tot	OK	499.738	1089.12	1.12391	2.3445	5e-05	0.000151857	yes
C17orf80	C17orf80	C17orf80	17:71228775-71258019	MCF10tot	MCF7tot	OK	2.98315	5.00291	0.745934	1.81462	0.0025	0.0056566	yes
C17orf89	C17orf89	C17orf89	17:79213110-79215098	MCF10tot	MCF7tot	OK	30.5078	55.1599	0.85444	3.39922	0.00035	0.000936492	yes
C17orf96	C17orf96	C17orf96	17:36827955-36831187	MCF10tot	MCF7tot	OK	1.23733	3.42129	1.46732	3.40346	5e-05	0.000151857	yes
C17orf97	C17orf97	C17orf97	17:260117-264457	MCF10tot	MCF7tot	OK	1.369	2.3266	0.765098	1.52769	0.0243	0.0437935	yes
C18orf21	C18orf21	C18orf21	18:33552587-33559250	MCF10tot	MCF7tot	OK	12.5726	22.8143	0.859661	2.1324	5e-05	0.000151857	yes
C19orf10	C19orf10	C19orf10	19:4657556-4670415	MCF10tot	MCF7tot	OK	158.723	85.3932	-0.894319	-2.83322	0.0001	0.000292478	yes
C19orf21	C19orf21	C19orf21	19:751145-764318	MCF10tot	MCF7tot	OK	44.5625	26.7283	-0.737462	-1.90467	0.0012	0.00288926	yes
C19orf24	C19orf24	C19orf24	19:1275519-1279243	MCF10tot	MCF7tot	OK	293.938	157.12	-0.903647	-2.82606	0.00025	0.000685681	yes
C19orf25	C19orf25	C19orf25	19:1450147-1479228	MCF10tot	MCF7tot	OK	33.9644	20.5821	-0.722632	-1.5522	0.00685	0.0140738	yes
C19orf26	C19orf26	C19orf26	19:1229946-1237990	MCF10tot	MCF7tot	OK	2.17219	4.9524	1.18898	2.83499	5e-05	0.000151857	yes
C19orf33	C19orf33	C19orf33	19:38794199-38806606	MCF10tot	MCF7tot	OK	2269.01	652.617	-1.79775	-3.25788	5e-05	0.000151857	yes
C19orf55	C19orf55	C19orf55	19:36249043-36260077	MCF10tot	MCF7tot	OK	6.15142	3.6246	-0.7631	-1.92511	0.00145	0.00343082	yes
C19orf57	C19orf57	C19orf57	19:13993167-14016909	MCF10tot	MCF7tot	OK	0.20858	1.09284	2.38941	2.66443	0.00025	0.000685681	yes
C19orf6	C19orf6	C19orf6	19:1000436-1021141	MCF10tot	MCF7tot	OK	103.168	50.832	-1.02118	-2.53465	5e-05	0.000151857	yes
C19orf60	C19orf60	C19orf60	19:18699494-18703147	MCF10tot	MCF7tot	OK	67.3107	95.0634	0.498053	1.3136	0.02815	0.0499166	yes
C19orf66	C19orf66	C19orf66	19:10196805-10213425	MCF10tot	MCF7tot	OK	7.07188	2.71835	-1.37936	-3.10799	5e-05	0.000151857	yes
C19orf70	C19orf70	C19orf70	19:5678432-5688534	MCF10tot	MCF7tot	OK	142.87	86.3406	-0.726591	-2.36407	0.002	0.00461329	yes
C19orf81	C19orf81	C19orf81	19:51152701-51162567	MCF10tot	MCF7tot	OK	0	1.28857	inf	-nan	5e-05	0.000151857	yes
C1D	C1D	C1D	2:68269331-68290159	MCF10tot	MCF7tot	OK	15.5196	27.3064	0.815148	2.20873	0.0004	0.00105853	yes
C1GALT1	C1GALT1	C1GALT1	7:7222245-7288251	MCF10tot	MCF7tot	OK	6.2882	1.46665	-2.10013	-5.95725	5e-05	0.000151857	yes
C1GALT1C1	C1GALT1C1	C1GALT1C1	X:119759528-119764005	MCF10tot	MCF7tot	OK	25.5906	17.9671	-0.510253	-1.43708	0.01835	0.0341114	yes
C1QBP	C1QBP	C1QBP	17:5289345-5342471	MCF10tot	MCF7tot	OK	99.6569	163.414	0.713491	1.66547	0.00845	0.0169763	yes
C1QL1	C1QL1	C1QL1	17:43037060-43045644	MCF10tot	MCF7tot	OK	10.0806	2.55873	-1.97808	-4.89061	5e-05	0.000151857	yes
C1QL4	C1QL4	C1QL4	12:49726199-49730971	MCF10tot	MCF7tot	OK	0.10531	1.43103	3.76433	3.23852	0.00305	0.00677186	yes
C1QTNF2	C1QTNF2	C1QTNF2	5:159774760-159797648	MCF10tot	MCF7tot	OK	1.13766	0.22918	-2.31152	-2.7746	0.0008	0.00199712	yes
C1QTNF6	C1QTNF6	C1QTNF6	22:37576205-37584330	MCF10tot	MCF7tot	OK	0.430849	96.5103	7.80736	10.0458	5e-05	0.000151857	yes
C1QTNF7	C1QTNF7	C1QTNF7	4:15341559-15447791	MCF10tot	MCF7tot	OK	0.65791	0.00868719	-6.24286	-1.88912	0.01865	0.0345743	yes
C1R	C1R	C1R	12:7241204-7245043	MCF10tot	MCF7tot	OK	11.7723	0.378296	-4.95974	-6.23248	5e-05	0.000151857	yes
C1RL	C1RL	C1RL	12:7247145-7274447	MCF10tot	MCF7tot	OK	6.31908	0.354712	-4.15499	-6.71715	5e-05	0.000151857	yes
C1S	C1S	C1S	12:7167979-7178336	MCF10tot	MCF7tot	OK	2.17856	0.780114	-1.48162	-2.54927	5e-05	0.000151857	yes
C1orf106	C1orf106	C1orf106	1:200860626-200884864	MCF10tot	MCF7tot	OK	41.7023	1.9772	-4.39859	-10.263	5e-05	0.000151857	yes
C1orf109	C1orf109	C1orf109	1:38147241-38156192	MCF10tot	MCF7tot	OK	4.02857	6.22608	0.628054	1.69927	0.00795	0.0160899	yes
C1orf115	C1orf115	C1orf115	1:220863627-220872499	MCF10tot	MCF7tot	OK	2.56872	0.782151	-1.71553	-3.33494	5e-05	0.000151857	yes
C1orf122	C1orf122	C1orf122	1:38268613-38275126	MCF10tot	MCF7tot	OK	125.956	72.7401	-0.792096	-1.68469	0.00765	0.0155491	yes
C1orf159	C1orf159	C1orf159	1:1017197-1051736	MCF10tot	MCF7tot	OK	21.9485	12.0511	-0.864963	-2.50615	0.00025	0.000685681	yes
C1orf168	C1orf168	C1orf168	1:57184476-57285369	MCF10tot	MCF7tot	OK	0.0408203	0.530749	3.70067	2.67605	0.01125	0.0220204	yes
C1orf170	C1orf170	C1orf170	1:910578-917473	MCF10tot	MCF7tot	OK	1.7569	0.776075	-1.17877	-2.19627	0.00065	0.00165016	yes
C1orf210	C1orf210	C1orf210	1:43747553-43751288	MCF10tot	MCF7tot	OK	0.638484	4.34028	2.76507	3.64805	5e-05	0.000151857	yes
C1orf212	C1orf212	C1orf212	1:35315962-35325417	MCF10tot	MCF7tot	OK	14.4192	7.30947	-0.980149	-2.67498	5e-05	0.000151857	yes
C1orf216	C1orf216	C1orf216	1:36179476-36184790	MCF10tot	MCF7tot	OK	6.35575	3.50079	-0.860384	-2.22075	0.00025	0.000685681	yes
C1orf226	C1orf226	C1orf226	1:162348695-162356608	MCF10tot	MCF7tot	OK	2.55372	5.99655	1.23154	2.63594	5e-05	0.000151857	yes
C1orf229	C1orf229	C1orf229	1:247273461-247275719	MCF10tot	MCF7tot	OK	0.381829	1.6217	2.08651	3.21382	0.00045	0.00117923	yes
C1orf233	C1orf233	C1orf233	1:1533387-1535476	MCF10tot	MCF7tot	OK	52.1909	74.7298	0.517886	1.56981	0.0227	0.0413023	yes
C1orf35	C1orf35	C1orf35	1:228288427-228291022	MCF10tot	MCF7tot	OK	19.6019	28.2129	0.525363	1.58985	0.01845	0.0342794	yes
C1orf51	C1orf51	C1orf51	1:150255228-150259501	MCF10tot	MCF7tot	OK	3.68106	6.35463	0.787688	1.99789	0.00175	0.00408228	yes
C1orf53	C1orf53	C1orf53	1:197871681-197876497	MCF10tot	MCF7tot	OK	10.4914	17.1375	0.707951	2.23777	0.01005	0.0198876	yes
C1orf63	C1orf63	C1orf63	1:25568739-25573985	MCF10tot	MCF7tot	OK	2.97919	7.6509	1.36071	3.4629	5e-05	0.000151857	yes
C1orf74	C1orf74	C1orf74	1:209929393-209957890	MCF10tot	MCF7tot	OK	12.2469	2.64712	-2.20992	-4.48549	5e-05	0.000151857	yes
C1orf85	C1orf85	C1orf85	1:156262477-156265480	MCF10tot	MCF7tot	OK	51.7493	26.2077	-0.981549	-2.41206	5e-05	0.000151857	yes
C1orf86	C1orf86	C1orf86	1:1981908-2144159	MCF10tot	MCF7tot	OK	108.519	63.1647	-0.780762	-1.41926	0.01355	0.0260459	yes
C20orf111	C20orf111	C20orf111	20:42824578-42839546	MCF10tot	MCF7tot	OK	23.2016	58.4681	1.33343	3.85899	5e-05	0.000151857	yes
C20orf112	C20orf112	C20orf112	20:31030861-31172875	MCF10tot	MCF7tot	OK	2.12593	9.44728	2.15181	5.50919	5e-05	0.000151857	yes
C20orf194	C20orf194	C20orf194	20:3229947-3388309	MCF10tot	MCF7tot	OK	2.07891	0.690034	-1.59109	-3.59124	5e-05	0.000151857	yes
C20orf27	C20orf27	C20orf27	20:3734145-3749035	MCF10tot	MCF7tot	OK	78.5992	189.512	1.2697	3.07465	5e-05	0.000151857	yes
C20orf72	C20orf72	C20orf72	20:17949761-17971761	MCF10tot	MCF7tot	OK	3.46489	7.19402	1.05399	2.6801	5e-05	0.000151857	yes
C20orf96	C20orf96	C20orf96	20:251503-271419	MCF10tot	MCF7tot	OK	1.08466	3.81074	1.81283	2.83357	5e-05	0.000151857	yes
C21orf15	C21orf15	C21orf15	21:15215453-15220685	MCF10tot	MCF7tot	OK	0	0.826492	inf	-nan	5e-05	0.000151857	yes
C21orf2	C21orf2	C21orf2	21:45748826-45759285	MCF10tot	MCF7tot	OK	8.74744	15.222	0.799223	2.04062	0.0002	0.000557025	yes
C21orf33	C21orf33	C21orf33	21:45553493-45565605	MCF10tot	MCF7tot	OK	24.4349	87.7667	1.84473	4.75978	5e-05	0.000151857	yes
C21orf58	C21orf58	C21orf58	21:47721046-47743785	MCF10tot	MCF7tot	OK	0.461386	3.10318	2.7497	4.6574	5e-05	0.000151857	yes
C21orf62	C21orf62	C21orf62	21:34144410-34186053	MCF10tot	MCF7tot	OK	0.700988	1.4287	1.02724	1.90993	0.00215	0.00493131	yes
C21orf67	C21orf67	C21orf67	21:46353198-46359828	MCF10tot	MCF7tot	OK	8.21072	12.5361	0.610507	1.33854	0.01745	0.0326559	yes
C22orf23	C22orf23	C22orf23	22:38339056-38365319	MCF10tot	MCF7tot	OK	8.76122	0.83986	-3.38291	-2.19445	0.0257	0.0460078	yes
C22orf25	C22orf25	C22orf25	22:20008630-20053447	MCF10tot	MCF7tot	OK	24.2054	12.9934	-0.897554	-2.22843	0.0001	0.000292478	yes
C22orf29	C22orf29	C22orf29	22:19775933-19842462	MCF10tot	MCF7tot	OK	13.4234	5.8826	-1.19022	-2.63605	5e-05	0.000151857	yes
C22orf46	C22orf46	C22orf46	22:42086546-42094140	MCF10tot	MCF7tot	OK	1.60456	0.647562	-1.30908	-2.56453	5e-05	0.000151857	yes
C2CD2	C2CD2	C2CD2	21:43305218-43373999	MCF10tot	MCF7tot	OK	8.79048	0.488405	-4.16979	-8.77099	5e-05	0.000151857	yes
C2CD3	C2CD3	C2CD3	11:73745479-73882064	MCF10tot	MCF7tot	OK	3.04635	1.78908	-0.767867	-1.93965	0.0008	0.00199712	yes
C2orf15	C2orf15	C2orf15	2:99613723-99771187	MCF10tot	MCF7tot	OK	0.809341	9.21093	3.50853	4.15641	5e-05	0.000151857	yes
C2orf16	C2orf16	C2orf16	2:27799388-27805589	MCF10tot	MCF7tot	OK	0.841688	0.278583	-1.59518	-2.73233	5e-05	0.000151857	yes
C2orf18	C2orf18	C2orf18	2:26987141-27004099	MCF10tot	MCF7tot	OK	24.3935	35.7575	0.551752	1.51591	0.01055	0.020753	yes
C2orf27A	C2orf27A	C2orf27A	2:132480063-132524977	MCF10tot	MCF7tot	OK	0.278346	1.94051	2.80148	2.93891	0.00125	0.00299697	yes
C2orf47	C2orf47	C2orf47	2:200793633-200828848	MCF10tot	MCF7tot	OK	8.63986	14.1497	0.711687	1.4206	0.0162	0.0305618	yes
C2orf74	C2orf74	C2orf74	2:61372242-61391964	MCF10tot	MCF7tot	OK	11.349	7.44694	-0.607853	-1.27136	0.0201	0.0369638	yes
C3	C3	C3	19:6677845-6720662	MCF10tot	MCF7tot	OK	276.113	7.28663	-5.24386	-10.6858	5e-05	0.000151857	yes
C3orf14	C3orf14	C3orf14	3:62305395-62319321	MCF10tot	MCF7tot	OK	0	240.359	inf	-nan	5e-05	0.000151857	yes
C3orf33	C3orf33	C3orf33	3:155480400-155524055	MCF10tot	MCF7tot	OK	1.13229	2.64078	1.22172	2.41172	0.0008	0.00199712	yes
C3orf37	C3orf37	C3orf37	3:128997683-129024136	MCF10tot	MCF7tot	OK	22.8295	38.7597	0.763659	1.98622	0.0007	0.00176544	yes
C3orf52	C3orf52	C3orf52	3:111805181-111837073	MCF10tot	MCF7tot	OK	5.19053	3.27111	-0.666101	-1.64495	0.00735	0.0150036	yes
C3orf62	C3orf62	C3orf62	3:49306029-49314508	MCF10tot	MCF7tot	OK	3.65383	0.828308	-2.14117	-4.24522	5e-05	0.000151857	yes
C3orf67	C3orf67	C3orf67	3:58727736-59035715	MCF10tot	MCF7tot	OK	1.59422	0.318776	-2.32223	-3.22088	0.0001	0.000292478	yes
C4orf19	C4orf19	C4orf19	4:37455551-37687999	MCF10tot	MCF7tot	OK	0.274804	5.57636	4.34285	3.15888	0.00175	0.00408228	yes
C4orf26	C4orf26	C4orf26	4:76481257-76491103	MCF10tot	MCF7tot	OK	0.582296	2.88304	2.30777	3.3577	5e-05	0.000151857	yes
C4orf3	C4orf3	C4orf3	4:120217573-120225600	MCF10tot	MCF7tot	OK	22.2553	8.60675	-1.37061	-3.848	5e-05	0.000151857	yes
C4orf32	C4orf32	C4orf32	4:113066552-113110237	MCF10tot	MCF7tot	OK	2.84649	6.69139	1.23312	3.58448	5e-05	0.000151857	yes
C4orf33	C4orf33	C4orf33	4:130014828-130033843	MCF10tot	MCF7tot	OK	3.38632	1.55262	-1.12501	-2.01083	0.00065	0.00165016	yes
C4orf46	C4orf46	C4orf46	4:159587830-159593202	MCF10tot	MCF7tot	OK	1.74485	2.7238	0.642514	1.70703	0.01775	0.0331433	yes
C4orf48	C4orf48	C4orf48	4:2043719-2045697	MCF10tot	MCF7tot	OK	249.409	115.83	-1.1065	-2.73543	5e-05	0.000151857	yes
C5orf15	C5orf15	C5orf15	5:133291197-133304406	MCF10tot	MCF7tot	OK	34.4566	23.9062	-0.527393	-1.7254	0.01475	0.0280945	yes
C5orf24	C5orf24	C5orf24	5:134181369-134195425	MCF10tot	MCF7tot	OK	13.2247	8.43911	-0.648075	-1.89303	0.0031	0.00687001	yes
C5orf28	C5orf28	C5orf28	5:43444353-43483992	MCF10tot	MCF7tot	OK	5.08718	10.593	1.05818	3.26809	5e-05	0.000151857	yes
C5orf30	C5orf30	C5orf30	5:102594441-102614361	MCF10tot	MCF7tot	OK	2.67656	9.64221	1.84898	5.1218	5e-05	0.000151857	yes
C5orf4	C5orf4	C5orf4	5:154198051-154230213	MCF10tot	MCF7tot	OK	5.21286	0.264273	-4.30197	-5.68465	5e-05	0.000151857	yes
C5orf42	C5orf42	C5orf42	5:37106329-37249530	MCF10tot	MCF7tot	OK	2.98766	0.825232	-1.85615	-4.77259	5e-05	0.000151857	yes
C5orf44	C5orf44	C5orf44	5:64920557-65017941	MCF10tot	MCF7tot	OK	10.0897	20.426	1.01752	2.26885	0.001	0.00244831	yes
C5orf49	C5orf49	C5orf49	5:7830490-7851603	MCF10tot	MCF7tot	OK	0	0.921529	inf	-nan	5e-05	0.000151857	yes
C5orf55	C5orf55	C5orf55	5:441612-443258	MCF10tot	MCF7tot	OK	2.31345	8.08697	1.80556	4.32357	5e-05	0.000151857	yes
C6orf106	C6orf106	C6orf106	6:34555064-34664625	MCF10tot	MCF7tot	OK	22.3132	34.7756	0.640179	1.63533	0.0028	0.00627059	yes
C6orf108	C6orf108	C6orf108	6:43193366-43197211	MCF10tot	MCF7tot	OK	67.1508	177.304	1.40075	3.49891	5e-05	0.000151857	yes
C6orf132	C6orf132	C6orf132	6:42068856-42110715	MCF10tot	MCF7tot	OK	6.95335	3.85327	-0.851626	-2.2495	0.0001	0.000292478	yes
C6orf162	C6orf162	C6orf162	6:87992696-88052043	MCF10tot	MCF7tot	OK	1.79412	3.22672	0.846789	1.90197	0.0046	0.00979755	yes
C6orf165	C6orf165	C6orf165	6:88117689-88174191	MCF10tot	MCF7tot	OK	0	3.3059	inf	-nan	5e-05	0.000151857	yes
C6orf203	C6orf203	C6orf203	6:107349406-107372546	MCF10tot	MCF7tot	OK	9.33436	5.04305	-0.888254	-1.78685	0.00245	0.00555406	yes
C6orf211	C6orf211	C6orf211	6:151773421-151791232	MCF10tot	MCF7tot	OK	8.72944	54.1104	2.63194	8.01542	5e-05	0.000151857	yes
C6orf225	C6orf225	C6orf225	6:112391859-112423993	MCF10tot	MCF7tot	OK	6.57758	2.0093	-1.71086	-2.87576	5e-05	0.000151857	yes
C6orf226	C6orf226	C6orf226	6:42858002-42858554	MCF10tot	MCF7tot	OK	9.14444	23.9024	1.38619	4.54464	5e-05	0.000151857	yes
C6orf228	C6orf228	C6orf228	6:11094265-11138971	MCF10tot	MCF7tot	OK	4.40875	6.37807	0.532751	1.53639	0.01635	0.0308162	yes
C6orf57	C6orf57	C6orf57	6:71276624-71298606	MCF10tot	MCF7tot	OK	20.9543	34.2306	0.708044	2.71617	0.005	0.0105704	yes
C6orf62	C6orf62	C6orf62	6:24667262-24719403	MCF10tot	MCF7tot	OK	45.15	84.2403	0.899784	2.14469	0.0004	0.00105853	yes
C6orf70	C6orf70	C6orf70	6:170151720-170181617	MCF10tot	MCF7tot	OK	6.92459	3.89136	-0.831456	-2.23872	0.0007	0.00176544	yes
C6orf89	C6orf89	C6orf89	6:36853639-36896740	MCF10tot	MCF7tot	OK	17.0252	11.2684	-0.595384	-1.63217	0.0055	0.0115315	yes
C7orf10	C7orf10	C7orf10	7:40174574-40900366	MCF10tot	MCF7tot	OK	1.42514	0.29331	-2.28061	-2.1958	0.0007	0.00176544	yes
C7orf13	C7orf13	C7orf13	7:156431059-156433348	MCF10tot	MCF7tot	OK	2.58404	5.27464	1.02944	2.7279	5e-05	0.000151857	yes
C7orf29	C7orf29	C7orf29	7:149944300-150035245	MCF10tot	MCF7tot	OK	0.901646	2.65952	1.56053	1.39915	0.01305	0.0252005	yes
C7orf41	C7orf41	C7orf41	7:30174551-30202381	MCF10tot	MCF7tot	OK	2.12543	0.252126	-3.07554	-5.43895	5e-05	0.000151857	yes
C7orf50	C7orf50	C7orf50	7:1036622-1177893	MCF10tot	MCF7tot	OK	56.8058	251.397	2.14586	5.98468	5e-05	0.000151857	yes
C7orf55	C7orf55	C7orf55	7:139025104-139112272	MCF10tot	MCF7tot	OK	3.69506	19.2481	2.38104	2.22807	0.01825	0.033961	yes
C7orf60	C7orf60	C7orf60	7:112459201-112579932	MCF10tot	MCF7tot	OK	8.16377	3.60237	-1.18029	-3.51007	5e-05	0.000151857	yes
C8orf33	C8orf33	C8orf33	8:146277823-146281416	MCF10tot	MCF7tot	OK	32.7861	48.6509	0.569383	1.64851	0.0088	0.0176248	yes
C8orf37	C8orf37	C8orf37	8:96257140-96822371	MCF10tot	MCF7tot	OK	0.269049	1.49284	2.47211	3.5502	0.0002	0.000557025	yes
C8orf4	C8orf4	C8orf4	8:40010986-40012827	MCF10tot	MCF7tot	OK	0.120846	27.3759	7.82359	7.0323	0.00105	0.00255577	yes
C8orf46	C8orf46	C8orf46	8:67405490-67430759	MCF10tot	MCF7tot	OK	0.0342604	3.20482	6.54756	4.47586	0.01825	0.033961	yes
C8orf47	C8orf47	C8orf47	8:99076749-99105838	MCF10tot	MCF7tot	OK	1.52139	0	-inf	-nan	5e-05	0.000151857	yes
C8orf58	C8orf58	C8orf58	8:22457113-22461663	MCF10tot	MCF7tot	OK	12.6663	3.39938	-1.89765	-4.26174	5e-05	0.000151857	yes
C8orf73	C8orf73	C8orf73	8:144648361-144654928	MCF10tot	MCF7tot	OK	5.64666	1.47393	-1.93773	-4.64185	5e-05	0.000151857	yes
C8orf76	C8orf76	C8orf76	8:124232195-124287781	MCF10tot	MCF7tot	OK	20.6646	52.2637	1.33865	2.54272	0.00025	0.000685681	yes
C9orf106	C9orf106	C9orf106	9:132083294-132084882	MCF10tot	MCF7tot	OK	0	1.24093	inf	-nan	5e-05	0.000151857	yes
C9orf114	C9orf114	C9orf114	9:131580778-131592100	MCF10tot	MCF7tot	OK	9.27858	15.6439	0.753623	1.34569	0.01205	0.02347	yes
C9orf116	C9orf116	C9orf116	9:138387025-138391761	MCF10tot	MCF7tot	OK	4.9564	23.6449	2.25416	4.37433	5e-05	0.000151857	yes
C9orf142	C9orf142	C9orf142	9:139886869-139888428	MCF10tot	MCF7tot	OK	107.645	156.97	0.544207	1.82676	0.01585	0.0299651	yes
C9orf152	C9orf152	C9orf152	9:112961840-112970413	MCF10tot	MCF7tot	OK	0	0.75474	inf	-nan	5e-05	0.000151857	yes
C9orf156	C9orf156	C9orf156	9:100666771-100684852	MCF10tot	MCF7tot	OK	6.14313	3.68419	-0.737627	-1.84908	0.00475	0.0100914	yes
C9orf163	C9orf163	C9orf163	9:139377946-139380519	MCF10tot	MCF7tot	OK	0.14444	0.654655	2.18027	2.2114	0.0064	0.0132275	yes
C9orf169	C9orf169	C9orf169	9:140118566-140124090	MCF10tot	MCF7tot	OK	11.0144	2.03618	-2.43545	-3.78499	0.0005	0.00129665	yes
C9orf172	C9orf172	C9orf172	9:139738866-139741797	MCF10tot	MCF7tot	OK	0.831775	2.57335	1.62938	3.63308	5e-05	0.000151857	yes
C9orf40	C9orf40	C9orf40	9:77561498-77567802	MCF10tot	MCF7tot	OK	0.689923	1.66458	1.27065	2.32194	0.0024	0.005452	yes
C9orf64	C9orf64	C9orf64	9:86553225-86571663	MCF10tot	MCF7tot	OK	0.160674	3.97159	4.62751	5.22861	5e-05	0.000151857	yes
C9orf66	C9orf66	C9orf66	9:213107-465259	MCF10tot	MCF7tot	OK	0.272559	1.13924	2.06343	1.86733	0.0242	0.0436299	yes
C9orf69	C9orf69	C9orf69	9:139006426-139010731	MCF10tot	MCF7tot	OK	49.811	17.6211	-1.49916	-3.93676	5e-05	0.000151857	yes
C9orf78	C9orf78	C9orf78	9:132589563-132597572	MCF10tot	MCF7tot	OK	14.5594	22.9634	0.657384	1.92731	0.00275	0.00616929	yes
C9orf89	C9orf89	C9orf89	9:95858449-95875565	MCF10tot	MCF7tot	OK	55.8517	87.6178	0.649622	2.1614	0.0039	0.00845337	yes
C9orf9	C9orf9	C9orf9	9:135754289-135765418	MCF10tot	MCF7tot	OK	4.80315	1.80753	-1.40996	-2.53771	0.0033	0.00726684	yes
C9orf91	C9orf91	C9orf91	9:117373705-117408703	MCF10tot	MCF7tot	OK	1.75096	5.82207	1.73339	4.43705	5e-05	0.000151857	yes
CA11	CA11	CA11	19:49141271-49185502	MCF10tot	MCF7tot	OK	1.48815	2.91368	0.969324	1.79697	0.0049	0.010376	yes
CA12	CA12	CA12	15:63615729-63674075	MCF10tot	MCF7tot	OK	9.20974	75.9381	3.04359	7.63051	5e-05	0.000151857	yes
CA13	CA13	CA13	8:86157715-86196302	MCF10tot	MCF7tot	OK	2.20691	0.137433	-4.00522	-5.00038	5e-05	0.000151857	yes
CA2	CA2	CA2	8:86376130-86393721	MCF10tot	MCF7tot	OK	40.0796	4.01337	-3.31998	-8.93893	5e-05	0.000151857	yes
CA4	CA4	CA4	17:58227301-58236907	MCF10tot	MCF7tot	OK	0.148153	2.43079	4.03626	3.33722	0.004	0.00865299	yes
CA8	CA8	CA8	8:61101422-61193954	MCF10tot	MCF7tot	OK	0.15919	3.14607	4.30473	4.97762	5e-05	0.000151857	yes
CA9	CA9	CA9	9:35673914-35681156	MCF10tot	MCF7tot	OK	6.05873	0	-inf	-nan	5e-05	0.000151857	yes
CAAP1	CAAP1	CAAP1	9:26840682-26892826	MCF10tot	MCF7tot	OK	4.59743	6.74362	0.552696	1.48569	0.0158	0.0298745	yes
CAB39	CAB39	CAB39	2:231577556-231685790	MCF10tot	MCF7tot	OK	40.6201	9.29741	-2.12729	-5.70461	5e-05	0.000151857	yes
CAB39L	CAB39L	CAB39L	13:49882785-50018221	MCF10tot	MCF7tot	OK	3.06062	5.57941	0.866288	2.17442	0.0002	0.000557025	yes
CABIN1	CABIN1	CABIN1	22:24407764-24574596	MCF10tot	MCF7tot	OK	7.67166	4.98171	-0.622898	-1.61152	0.0035	0.00765161	yes
CABLES1	CABLES1	CABLES1	18:20714527-20840434	MCF10tot	MCF7tot	OK	1.50286	4.63491	1.62483	3.84287	5e-05	0.000151857	yes
CABLES2	CABLES2	CABLES2	20:60963685-60982339	MCF10tot	MCF7tot	OK	2.51391	10.0828	2.0039	5.25997	5e-05	0.000151857	yes
CABP4	CABP4	CABP4	11:67222817-67229245	MCF10tot	MCF7tot	OK	0.180284	0.771205	2.09685	2.67757	0.00015	0.000426875	yes
CACFD1	CACFD1	CACFD1	9:136325086-136335909	MCF10tot	MCF7tot	OK	19.7249	32.9767	0.741427	1.73937	0.0009	0.00222646	yes
CACNA1D	CACNA1D	CACNA1D	3:53529030-53846492	MCF10tot	MCF7tot	OK	0.16594	0.672645	2.01918	3.07314	5e-05	0.000151857	yes
CACNA2D1	CACNA2D1	CACNA2D1	7:81579417-82073031	MCF10tot	MCF7tot	OK	0.0926953	2.9174	4.97604	5.27399	5e-05	0.000151857	yes
CACNB1	CACNB1	CACNB1	17:37329708-37353956	MCF10tot	MCF7tot	OK	4.64483	1.51537	-1.61596	-3.27827	5e-05	0.000151857	yes
CACNB3	CACNB3	CACNB3	12:49208214-49222726	MCF10tot	MCF7tot	OK	16.9902	29.5885	0.800335	1.99485	0.00025	0.000685681	yes
CACYBP	CACYBP	CACYBP	1:174968570-174981163	MCF10tot	MCF7tot	OK	32.8442	55.9533	0.768585	2.10068	0.0002	0.000557025	yes
CAD	CAD	CAD	2:27440257-27466654	MCF10tot	MCF7tot	OK	22.8175	15.2763	-0.57885	-1.46756	0.0106	0.020834	yes
CADM3	CADM3	CADM3	1:159141376-159172932	MCF10tot	MCF7tot	OK	18.2035	0	-inf	-nan	5e-05	0.000151857	yes
CADM4	CADM4	CADM4	19:44126521-44143991	MCF10tot	MCF7tot	OK	1.36482	5.38849	1.98117	4.26986	5e-05	0.000151857	yes
CADPS2	CADPS2	CADPS2	7:121958477-122526813	MCF10tot	MCF7tot	OK	2.33306	1.07788	-1.11402	-2.71154	5e-05	0.000151857	yes
CALCOCO1	CALCOCO1	CALCOCO1	12:54104901-54121307	MCF10tot	MCF7tot	OK	11.8016	4.37961	-1.4301	-3.51632	5e-05	0.000151857	yes
CALD1	CALD1	CALD1	7:134464163-134655480	MCF10tot	MCF7tot	OK	57.0699	1.60711	-5.15019	-12.119	5e-05	0.000151857	yes
CALHM2	CALHM2	CALHM2	10:105206542-105212162	MCF10tot	MCF7tot	OK	45.5811	18.6675	-1.28791	-3.28443	5e-05	0.000151857	yes
CALHM3	CALHM3	CALHM3	10:105232560-105238997	MCF10tot	MCF7tot	OK	0.678283	0	-inf	-nan	5e-05	0.000151857	yes
CALM1	CALM1	CALM1	14:90863326-90874619	MCF10tot	MCF7tot	OK	48.0722	84.8119	0.819063	2.19731	0.0006	0.00153307	yes
CALML5	CALML5	CALML5	10:5540657-5541533	MCF10tot	MCF7tot	OK	0.247569	7.46277	4.91381	4.93121	0.0017	0.00397411	yes
CALR	CALR	CALR	19:13049413-13055304	MCF10tot	MCF7tot	OK	424.395	250.255	-0.762006	-1.76802	0.0042	0.00903209	yes
CALU	CALU	CALU	7:128379345-128415844	MCF10tot	MCF7tot	OK	54.7851	23.5607	-1.2174	-3.34228	5e-05	0.000151857	yes
CAMK1	CAMK1	CAMK1	3:9791627-9811668	MCF10tot	MCF7tot	OK	5.32909	1.89299	-1.49322	-1.26696	0.0265	0.0472439	yes
CAMK2D	CAMK2D	CAMK2D	4:114372187-114683083	MCF10tot	MCF7tot	OK	10.0539	2.11044	-2.25214	-4.89523	5e-05	0.000151857	yes
CAMK2G	CAMK2G	CAMK2G	10:75572258-75634349	MCF10tot	MCF7tot	OK	5.22302	13.4105	1.36041	3.51801	5e-05	0.000151857	yes
CAMK2N1	CAMK2N1	CAMK2N1	1:20808883-20812728	MCF10tot	MCF7tot	OK	27.6353	7.779	-1.82885	-5.99454	5e-05	0.000151857	yes
CAMKK1	CAMKK1	CAMKK1	17:3763608-3796337	MCF10tot	MCF7tot	OK	3.19097	1.1667	-1.45156	-2.95112	5e-05	0.000151857	yes
CAMKK2	CAMKK2	CAMKK2	12:121675494-121736111	MCF10tot	MCF7tot	OK	11.6266	16.3203	0.489237	1.30124	0.0229	0.0416077	yes
CAMSAP2	CAMSAP2	CAMSAP2	1:200708685-200829832	MCF10tot	MCF7tot	OK	19.3665	12.8111	-0.596171	-1.65667	0.00665	0.0136965	yes
CAMSAP3	CAMSAP3	CAMSAP3	19:7660787-7683196	MCF10tot	MCF7tot	OK	5.86338	12.7812	1.12422	3.00604	5e-05	0.000151857	yes
CAMTA2	CAMTA2	CAMTA2	17:4871286-4890960	MCF10tot	MCF7tot	OK	22.6947	10.1977	-1.15411	-2.94271	5e-05	0.000151857	yes
CAND1	CAND1	CAND1	12:67663060-67708388	MCF10tot	MCF7tot	OK	16.5173	31.786	0.94441	2.73874	5e-05	0.000151857	yes
CAP1	CAP1	CAP1	1:40506254-40538321	MCF10tot	MCF7tot	OK	227.669	40.6122	-2.48695	-5.98115	5e-05	0.000151857	yes
CAP2	CAP2	CAP2	6:17393735-17558023	MCF10tot	MCF7tot	OK	4.53455	12.1904	1.42672	4.01195	5e-05	0.000151857	yes
CAPG	CAPG	CAPG	2:85621870-85641197	MCF10tot	MCF7tot	OK	372.953	10.7336	-5.11879	-10.7095	5e-05	0.000151857	yes
CAPN1	CAPN1	CAPN1	11:64948685-64979477	MCF10tot	MCF7tot	OK	244.745	70.8094	-1.78927	-3.75707	5e-05	0.000151857	yes
CAPN10	CAPN10	CAPN10	2:241526132-241538526	MCF10tot	MCF7tot	OK	5.69939	3.40624	-0.742627	-1.73478	0.0029	0.00646706	yes
CAPN2	CAPN2	CAPN2	1:223889294-223963720	MCF10tot	MCF7tot	OK	411.284	4.29535	-6.58122	-13.9065	5e-05	0.000151857	yes
CAPN5	CAPN5	CAPN5	11:76777991-76837201	MCF10tot	MCF7tot	OK	0.564931	0.23063	-1.29249	-1.69368	0.00535	0.0112452	yes
CAPN7	CAPN7	CAPN7	3:15247732-15294423	MCF10tot	MCF7tot	OK	6.06939	10.8094	0.832665	2.41333	5e-05	0.000151857	yes
CAPN8	CAPN8	CAPN8	1:223714971-223853436	MCF10tot	MCF7tot	OK	0.598668	0.222911	-1.42529	-1.52036	0.026	0.0464689	yes
CAPRIN2	CAPRIN2	CAPRIN2	12:30862485-30907448	MCF10tot	MCF7tot	OK	5.86346	0.716387	-3.03294	-6.16813	5e-05	0.000151857	yes
CAPZA2	CAPZA2	CAPZA2	7:116502562-116559313	MCF10tot	MCF7tot	OK	59.4507	157.059	1.40154	3.83222	5e-05	0.000151857	yes
CAPZB	CAPZB	CAPZB	1:19665266-19812066	MCF10tot	MCF7tot	OK	141.911	81.6185	-0.798013	-2.25919	0.00055	0.00141548	yes
CARD10	CARD10	CARD10	22:37886399-37915210	MCF10tot	MCF7tot	OK	11.989	2.23627	-2.42255	-6.06383	5e-05	0.000151857	yes
CARD16	CARD16	CARD16	11:104912052-104916051	MCF10tot	MCF7tot	OK	17.2783	0	-inf	-nan	5e-05	0.000151857	yes
CARD6	CARD6	CARD6	5:40841409-40855456	MCF10tot	MCF7tot	OK	6.06789	0.199629	-4.9258	-7.13595	5e-05	0.000151857	yes
CARHSP1	CARHSP1	CARHSP1	16:8946801-8962863	MCF10tot	MCF7tot	OK	13.1793	25.3499	0.943701	2.50023	5e-05	0.000151857	yes
CARM1	CARM1	CARM1	19:10982252-11039357	MCF10tot	MCF7tot	OK	42.764	25.8463	-0.726442	-1.39914	0.0254	0.0455395	yes
CARS	CARS	CARS	11:3022151-3078681	MCF10tot	MCF7tot	OK	23.5527	9.4073	-1.32404	-3.43254	5e-05	0.000151857	yes
CARS2	CARS2	CARS2	13:111293756-111358480	MCF10tot	MCF7tot	OK	23.3705	10.284	-1.18428	-3.5251	5e-05	0.000151857	yes
CASC3	CASC3	CASC3	17:38296506-38328431	MCF10tot	MCF7tot	OK	22.4638	12.9997	-0.789122	-2.20622	0.00035	0.000936492	yes
CASC5	CASC5	CASC5	15:40886446-40954881	MCF10tot	MCF7tot	OK	0.316929	1.56248	2.30161	4.41829	5e-05	0.000151857	yes
CASK	CASK	CASK	X:41374186-41782287	MCF10tot	MCF7tot	OK	2.93361	6.74255	1.20062	3.20731	5e-05	0.000151857	yes
CASKIN2	CASKIN2	CASKIN2	17:73452663-73511627	MCF10tot	MCF7tot	OK	9.50086	22.0615	1.2154	1.58849	0.0045	0.00961044	yes
CASP3	CASP3	CASP3	4:185548849-185570629	MCF10tot	MCF7tot	OK	10.6761	4.40613	-1.27679	-3.34517	5e-05	0.000151857	yes
CASP4	CASP4	CASP4	11:104813593-104839325	MCF10tot	MCF7tot	OK	25.1153	0.724585	-5.11526	-6.80557	5e-05	0.000151857	yes
CASP7	CASP7	CASP7	10:115438920-115490668	MCF10tot	MCF7tot	OK	4.86133	9.47684	0.963055	2.40314	5e-05	0.000151857	yes
CASP8	CASP8	CASP8	2:202098165-202152434	MCF10tot	MCF7tot	OK	5.48145	2.53699	-1.11144	-2.39589	5e-05	0.000151857	yes
CASP9	CASP9	CASP9	1:15818768-15851285	MCF10tot	MCF7tot	OK	4.35241	1.8611	-1.22566	-2.44544	5e-05	0.000151857	yes
CAST	CAST	CAST	5:95997740-96149848	MCF10tot	MCF7tot	OK	54.958	13.1205	-2.0665	-4.41806	5e-05	0.000151857	yes
CAT	CAT	CAT	11:34460471-34493607	MCF10tot	MCF7tot	OK	10.1105	18.5785	0.877773	2.56025	0.0002	0.000557025	yes
CATSPER1	CATSPER1	CATSPER1	11:65784222-65793988	MCF10tot	MCF7tot	OK	4.66628	0.0414245	-6.81564	-4.65644	0.02385	0.0430917	yes
CAV1	CAV1	CAV1	7:116164838-116201239	MCF10tot	MCF7tot	OK	382.907	1.12622	-8.40937	-16.555	5e-05	0.000151857	yes
CAV2	CAV2	CAV2	7:116139654-116148595	MCF10tot	MCF7tot	OK	91.1038	0.924784	-6.62225	-13.9428	5e-05	0.000151857	yes
CBFA2T2	CBFA2T2	CBFA2T2	20:32077927-32237837	MCF10tot	MCF7tot	OK	4.8906	2.98366	-0.712931	-1.89591	0.00115	0.00277592	yes
CBFA2T3	CBFA2T3	CBFA2T3	16:88941262-89043504	MCF10tot	MCF7tot	OK	0.0993808	7.09691	6.15808	5.8121	5e-05	0.000151857	yes
CBL	CBL	CBL	11:119076985-119178859	MCF10tot	MCF7tot	OK	6.49478	3.76844	-0.785313	-2.21614	0.0004	0.00105853	yes
CBLB	CBLB	CBLB	3:105377108-105587887	MCF10tot	MCF7tot	OK	6.14075	2.02878	-1.5978	-4.0437	5e-05	0.000151857	yes
CBLC	CBLC	CBLC	19:45281125-45303903	MCF10tot	MCF7tot	OK	12.2988	3.72063	-1.7249	-3.56279	5e-05	0.000151857	yes
CBLL1	CBLL1	CBLL1	7:107384278-107402083	MCF10tot	MCF7tot	OK	5.24193	7.75805	0.565594	1.59912	0.00875	0.0175419	yes
CBLN3	CBLN3	CBLN3	14:24895737-24898731	MCF10tot	MCF7tot	OK	0.674637	0.180353	-1.90329	-1.93527	0.00645	0.0133231	yes
CBR3-AS1	CBR3-AS1	CBR3-AS1	21:37504064-37528606	MCF10tot	MCF7tot	OK	0.618943	2.68296	2.11595	1.91986	0.0104	0.0205004	yes
CBS	CBS	CBS	21:44473300-44496472	MCF10tot	MCF7tot	OK	3.60865	17.5292	2.28023	5.60017	5e-05	0.000151857	yes
CBWD1	CBWD1	CBWD1	9:121037-179075	MCF10tot	MCF7tot	OK	3.54403	10.4457	1.55944	3.66966	5e-05	0.000151857	yes
CBWD2	CBWD2	CBWD2	2:114195267-114253781	MCF10tot	MCF7tot	OK	1.68958	7.4981	2.14986	4.95725	5e-05	0.000151857	yes
CBWD5	CBWD5	CBWD5	9:70432003-70490171	MCF10tot	MCF7tot	OK	1.8542	5.30765	1.51728	3.3787	5e-05	0.000151857	yes
CBX1	CBX1	CBX1	17:46147413-46178883	MCF10tot	MCF7tot	OK	18.6201	51.0337	1.45459	3.82389	5e-05	0.000151857	yes
CBX2	CBX2	CBX2	17:77751976-77761449	MCF10tot	MCF7tot	OK	8.74658	16.6693	0.930401	2.29376	5e-05	0.000151857	yes
CBX3	CBX3	CBX3	7:26240830-26253227	MCF10tot	MCF7tot	OK	43.7022	112.1	1.35901	3.76535	5e-05	0.000151857	yes
CBX7	CBX7	CBX7	22:39526776-39548538	MCF10tot	MCF7tot	OK	1.53082	0.701252	-1.1263	-2.22382	0.0005	0.00129665	yes
CBX8	CBX8	CBX8	17:77768175-77770915	MCF10tot	MCF7tot	OK	3.28716	6.81107	1.05104	2.47376	0.0002	0.000557025	yes
CC2D1B	CC2D1B	CC2D1B	1:52816264-52831877	MCF10tot	MCF7tot	OK	8.37766	3.83807	-1.12617	-3.00022	5e-05	0.000151857	yes
CCAR1	CCAR1	CCAR1	10:70480970-70551309	MCF10tot	MCF7tot	OK	12.3096	18.2776	0.570285	1.60797	0.0068	0.0139832	yes
CCBE1	CCBE1	CCBE1	18:57098170-57364644	MCF10tot	MCF7tot	OK	18.8905	0.70892	-4.7359	-11.0786	5e-05	0.000151857	yes
CCBL1	CCBL1	CCBL1	9:131595391-131644354	MCF10tot	MCF7tot	OK	3.20618	1.26468	-1.34208	-2.29847	5e-05	0.000151857	yes
CCBP2	CCBP2	CCBP2	3:42850963-42908775	MCF10tot	MCF7tot	OK	0.759475	0.229388	-1.72721	-2.22116	0.0032	0.00706193	yes
CCDC101	CCDC101	CCDC101	16:28565248-28603111	MCF10tot	MCF7tot	OK	7.19112	19.0134	1.40273	3.92542	5e-05	0.000151857	yes
CCDC102A	CCDC102A	CCDC102A	16:57546089-57570477	MCF10tot	MCF7tot	OK	2.63364	1.25878	-1.06503	-2.23281	0.00125	0.00299697	yes
CCDC104	CCDC104	CCDC104	2:55746739-55772216	MCF10tot	MCF7tot	OK	22.5102	32.447	0.527504	1.65866	0.0164	0.0309023	yes
CCDC106	CCDC106	CCDC106	19:56158953-56164527	MCF10tot	MCF7tot	OK	1.08444	14.3902	3.73007	7.74479	5e-05	0.000151857	yes
CCDC107	CCDC107	CCDC107	9:35658286-35665278	MCF10tot	MCF7tot	OK	24.5143	2.23207	-3.45717	-5.23547	5e-05	0.000151857	yes
CCDC109B	CCDC109B	CCDC109B	4:110481354-110608872	MCF10tot	MCF7tot	OK	23.3758	7.19723	-1.6995	-4.90127	5e-05	0.000151857	yes
CCDC110	CCDC110	CCDC110	4:186350544-186392913	MCF10tot	MCF7tot	OK	0.0862663	0.60868	2.81881	2.07354	0.01035	0.0204273	yes
CCDC113	CCDC113	CCDC113	16:58283839-58328951	MCF10tot	MCF7tot	OK	1.17405	0.662941	-0.824537	-1.45353	0.01555	0.0294449	yes
CCDC115	CCDC115	CCDC115	2:131095815-131099922	MCF10tot	MCF7tot	OK	5.6378	10.1594	0.849612	2.35423	0.00025	0.000685681	yes
CCDC117	CCDC117	CCDC117	22:29168661-29185283	MCF10tot	MCF7tot	OK	3.05529	8.29576	1.44107	4.21774	5e-05	0.000151857	yes
CCDC125	CCDC125	CCDC125	5:68576518-68616410	MCF10tot	MCF7tot	OK	1.86035	3.1737	0.770592	1.89478	0.0031	0.00687001	yes
CCDC130	CCDC130	CCDC130	19:13858752-13874106	MCF10tot	MCF7tot	OK	19.5081	8.22115	-1.24666	-3.46659	5e-05	0.000151857	yes
CCDC137	CCDC137	CCDC137	17:79633760-79640937	MCF10tot	MCF7tot	OK	11.2945	19.5307	0.790124	2.19011	0.0005	0.00129665	yes
CCDC138	CCDC138	CCDC138	2:109403218-109492847	MCF10tot	MCF7tot	OK	1.92252	3.80806	0.986055	2.30053	0.00065	0.00165016	yes
CCDC14	CCDC14	CCDC14	3:123632268-123680255	MCF10tot	MCF7tot	OK	2.0427	3.97178	0.959308	2.50788	0.0001	0.000292478	yes
CCDC149	CCDC149	CCDC149	4:24807738-24981826	MCF10tot	MCF7tot	OK	1.6795	2.71692	0.693937	1.53484	0.0062	0.0128571	yes
CCDC153	CCDC153	CCDC153	11:119060962-119066584	MCF10tot	MCF7tot	OK	0.836532	2.55669	1.61179	2.1801	0.00945	0.0187944	yes
CCDC163P	CCDC163P	CCDC163P	1:45959597-45965751	MCF10tot	MCF7tot	OK	1.74284	0.806633	-1.11146	-1.75677	0.00375	0.00815432	yes
CCDC170	CCDC170	CCDC170	6:151815174-151942328	MCF10tot	MCF7tot	OK	0.0514052	3.92179	6.25346	6.08071	0.00015	0.000426875	yes
CCDC23	CCDC23	CCDC23	1:43272722-43310660	MCF10tot	MCF7tot	OK	18.6879	5.73158	-1.7051	-3.34792	0.0001	0.000292478	yes
CCDC34	CCDC34	CCDC34	11:27360060-27384795	MCF10tot	MCF7tot	OK	1.28605	14.4906	3.4941	6.25181	5e-05	0.000151857	yes
CCDC41	CCDC41	CCDC41	12:94702055-94853764	MCF10tot	MCF7tot	OK	1.51235	4.516	1.57825	3.46622	5e-05	0.000151857	yes
CCDC47	CCDC47	CCDC47	17:61822609-61851088	MCF10tot	MCF7tot	OK	32.945	80.8759	1.29565	3.60814	5e-05	0.000151857	yes
CCDC50	CCDC50	CCDC50	3:190984943-191116459	MCF10tot	MCF7tot	OK	16.033	2.52617	-2.66602	-7.48578	5e-05	0.000151857	yes
CCDC51	CCDC51	CCDC51	3:48473579-48481529	MCF10tot	MCF7tot	OK	10.7888	6.64052	-0.700164	-1.5851	0.0036	0.00785214	yes
CCDC53	CCDC53	CCDC53	12:102406716-102455899	MCF10tot	MCF7tot	OK	22.1439	33.5551	0.599624	1.90123	0.00775	0.0157232	yes
CCDC57	CCDC57	CCDC57	17:80059345-80170689	MCF10tot	MCF7tot	OK	4.31	24.486	2.5062	6.45616	5e-05	0.000151857	yes
CCDC58	CCDC58	CCDC58	3:122078435-122102074	MCF10tot	MCF7tot	OK	31.6934	98.3945	1.63439	5.70409	5e-05	0.000151857	yes
CCDC59	CCDC59	CCDC59	12:82746082-82873018	MCF10tot	MCF7tot	OK	11.3291	25.9203	1.19404	3.28656	5e-05	0.000151857	yes
CCDC61	CCDC61	CCDC61	19:46498718-46521874	MCF10tot	MCF7tot	OK	6.25996	2.57866	-1.27953	-3.18643	5e-05	0.000151857	yes
CCDC64	CCDC64	CCDC64	12:120427647-120532299	MCF10tot	MCF7tot	OK	0.707966	8.00878	3.49983	6.90066	5e-05	0.000151857	yes
CCDC64B	CCDC64B	CCDC64B	16:3077867-3089134	MCF10tot	MCF7tot	OK	0.701716	4.79373	2.77219	4.62132	5e-05	0.000151857	yes
CCDC68	CCDC68	CCDC68	18:52568739-52626739	MCF10tot	MCF7tot	OK	1.85963	0.142347	-3.70753	-4.50686	5e-05	0.000151857	yes
CCDC69	CCDC69	CCDC69	5:150560612-150603654	MCF10tot	MCF7tot	OK	1.0279	1.62682	0.662355	1.34986	0.0232	0.0420722	yes
CCDC71	CCDC71	CCDC71	3:49199967-49203785	MCF10tot	MCF7tot	OK	42.0713	17.7658	-1.24374	-3.50508	5e-05	0.000151857	yes
CCDC71L	CCDC71L	CCDC71L	7:106297210-106301634	MCF10tot	MCF7tot	OK	7.52552	1.48361	-2.34268	-6.40036	5e-05	0.000151857	yes
CCDC74A	CCDC74A	CCDC74A	2:132285406-132291239	MCF10tot	MCF7tot	OK	1.01612	6.31756	2.6363	3.91223	5e-05	0.000151857	yes
CCDC78	CCDC78	CCDC78	16:771141-776473	MCF10tot	MCF7tot	OK	1.1299	19.7318	4.12626	1.91586	0.00665	0.0136965	yes
CCDC80	CCDC80	CCDC80	3:112323406-112359977	MCF10tot	MCF7tot	OK	36.2753	0.289843	-6.96757	-10.8549	5e-05	0.000151857	yes
CCDC82	CCDC82	CCDC82	11:96085928-96123083	MCF10tot	MCF7tot	OK	4.44235	0.223087	-4.31564	-5.78364	5e-05	0.000151857	yes
CCDC83	CCDC83	CCDC83	11:85566143-85631051	MCF10tot	MCF7tot	OK	0.0903387	1.80309	4.31898	3.61941	0.0028	0.00627059	yes
CCDC85A	CCDC85A	CCDC85A	2:56411257-56613309	MCF10tot	MCF7tot	OK	1.46864	0.350656	-2.06636	-3.41035	5e-05	0.000151857	yes
CCDC85B	CCDC85B	CCDC85B	11:65657874-65659106	MCF10tot	MCF7tot	OK	109.269	214.65	0.974105	3.13693	5e-05	0.000151857	yes
CCDC85C	CCDC85C	CCDC85C	14:99947738-100070727	MCF10tot	MCF7tot	OK	5.25795	17.9099	1.76819	3.06063	5e-05	0.000151857	yes
CCDC88A	CCDC88A	CCDC88A	2:55514977-55647057	MCF10tot	MCF7tot	OK	6.16908	0.21727	-4.8275	-9.39678	5e-05	0.000151857	yes
CCDC88B	CCDC88B	CCDC88B	11:64107689-64125006	MCF10tot	MCF7tot	OK	1.99526	0.882162	-1.17747	-2.5074	5e-05	0.000151857	yes
CCDC88C	CCDC88C	CCDC88C	14:91737666-91884188	MCF10tot	MCF7tot	OK	1.34088	3.95348	1.55995	3.83429	5e-05	0.000151857	yes
CCDC90A	CCDC90A	CCDC90A	6:13786780-13814792	MCF10tot	MCF7tot	OK	4.22742	7.97343	0.915423	2.64877	5e-05	0.000151857	yes
CCDC91	CCDC91	CCDC91	12:28410132-28703099	MCF10tot	MCF7tot	OK	7.62889	14.9953	0.974963	2.83579	5e-05	0.000151857	yes
CCDC92	CCDC92	CCDC92	12:124420954-124457163	MCF10tot	MCF7tot	OK	22.1197	12.9741	-0.769703	-2.27083	0.00035	0.000936492	yes
CCDC93	CCDC93	CCDC93	2:118673053-118771739	MCF10tot	MCF7tot	OK	6.87075	2.10394	-1.70738	-4.49133	5e-05	0.000151857	yes
CCDC94	CCDC94	CCDC94	19:4247110-4269085	MCF10tot	MCF7tot	OK	7.03671	13.2531	0.913354	2.44937	0.00025	0.000685681	yes
CCDC97	CCDC97	CCDC97	19:41816093-41830788	MCF10tot	MCF7tot	OK	23.0274	15.3496	-0.585149	-1.5848	0.0067	0.0137915	yes
CCL20	CCL20	CCL20	2:228678557-228682280	MCF10tot	MCF7tot	OK	46.2819	1.80271	-4.68221	-7.59034	5e-05	0.000151857	yes
CCL22	CCL22	CCL22	16:57392694-57400102	MCF10tot	MCF7tot	OK	0.399854	2.43518	2.60649	4.26223	5e-05	0.000151857	yes
CCL5	CCL5	CCL5	17:34198494-34207377	MCF10tot	MCF7tot	OK	3.39479	11.0595	1.70389	4.13187	5e-05	0.000151857	yes
CCM2L	CCM2L	CCM2L	20:30598244-30619984	MCF10tot	MCF7tot	OK	0.0413354	1.03962	4.65254	3.03013	0.0224	0.0408086	yes
CCNA1	CCNA1	CCNA1	13:37005966-37017019	MCF10tot	MCF7tot	OK	0.956662	0.304597	-1.65111	-1.68481	0.0048	0.0101869	yes
CCNA2	CCNA2	CCNA2	4:122722471-122745088	MCF10tot	MCF7tot	OK	2.1914	20.4944	3.22531	5.78365	5e-05	0.000151857	yes
CCNB1	CCNB1	CCNB1	5:68462836-68474072	MCF10tot	MCF7tot	OK	6.06894	79.3792	3.70924	10.2781	5e-05	0.000151857	yes
CCNB1IP1	CCNB1IP1	CCNB1IP1	14:20779526-20801471	MCF10tot	MCF7tot	OK	21.7448	47.0044	1.11212	3.00924	5e-05	0.000151857	yes
CCNB2	CCNB2	CCNB2	15:59397283-59417244	MCF10tot	MCF7tot	OK	1.47759	23.0157	3.9613	8.6557	5e-05	0.000151857	yes
CCNC	CCNC	CCNC	6:99990262-100016690	MCF10tot	MCF7tot	OK	26.0274	78.8924	1.59986	4.42268	5e-05	0.000151857	yes
CCND2	CCND2	CCND2	12:4382901-4414522	MCF10tot	MCF7tot	OK	1.45771	0.0835154	-4.12552	-5.05246	5e-05	0.000151857	yes
CCND3	CCND3	CCND3	6:41902670-42016610	MCF10tot	MCF7tot	OK	149.53	50.3759	-1.56963	-3.82214	5e-05	0.000151857	yes
CCNDBP1	CCNDBP1	CCNDBP1	15:43477465-43489375	MCF10tot	MCF7tot	OK	12.5359	6.22865	-1.00907	-2.81444	5e-05	0.000151857	yes
CCNE1	CCNE1	CCNE1	19:30302900-30315215	MCF10tot	MCF7tot	OK	3.07874	5.77709	0.908004	2.26568	0.00065	0.00165016	yes
CCNE2	CCNE2	CCNE2	8:95835533-95907482	MCF10tot	MCF7tot	OK	4.8019	18.0391	1.90945	3.03103	5e-05	0.000151857	yes
CCNF	CCNF	CCNF	16:2479394-2508859	MCF10tot	MCF7tot	OK	2.15978	11.0474	2.35475	5.92132	5e-05	0.000151857	yes
CCNJ	CCNJ	CCNJ	10:97471535-97849992	MCF10tot	MCF7tot	OK	1.67465	4.47238	1.41719	2.19589	0.0006	0.00153307	yes
CCNJL	CCNJL	CCNJL	5:159678670-159739573	MCF10tot	MCF7tot	OK	5.79944	3.00935	-0.94646	-2.43639	5e-05	0.000151857	yes
CCNL1	CCNL1	CCNL1	3:156865584-156878482	MCF10tot	MCF7tot	OK	19.1974	12.3864	-0.632152	-1.85214	0.00415	0.00894484	yes
CCNO	CCNO	CCNO	5:54526979-54529508	MCF10tot	MCF7tot	OK	10.4857	0.150502	-6.1225	-6.13333	0.0011	0.00266653	yes
CCNYL1	CCNYL1	CCNYL1	2:208576263-208620898	MCF10tot	MCF7tot	OK	14.7456	2.51886	-2.54944	-6.50653	5e-05	0.000151857	yes
CCP110	CCP110	CCP110	16:19535178-19564730	MCF10tot	MCF7tot	OK	1.5642	3.61319	1.20785	2.99409	5e-05	0.000151857	yes
CCS	CCS	CCS	11:66360689-66373490	MCF10tot	MCF7tot	OK	10.1676	19.2614	0.921738	2.60811	0.00015	0.000426875	yes
CCSAP	CCSAP	CCSAP	1:229456751-229478688	MCF10tot	MCF7tot	OK	1.66276	3.13901	0.916733	2.40975	0.0002	0.000557025	yes
CCT2	CCT2	CCT2	12:69979207-69995357	MCF10tot	MCF7tot	OK	89.1682	266.465	1.57934	3.84495	5e-05	0.000151857	yes
CCT6P1	CCT6P1	CCT6P1	7:65111923-65235797	MCF10tot	MCF7tot	OK	1.15792	4.20208	1.85956	3.09169	5e-05	0.000151857	yes
CCT6P3	CCT6P3	CCT6P3	7:64498731-64535091	MCF10tot	MCF7tot	OK	1.31763	3.03976	1.20602	2.51528	0.0004	0.00105853	yes
CCT7	CCT7	CCT7	2:73461363-73480150	MCF10tot	MCF7tot	OK	127.526	206.077	0.692392	1.61784	0.0033	0.00726684	yes
CCT8	CCT8	CCT8	21:30428646-30446010	MCF10tot	MCF7tot	OK	87.5137	53.0175	-0.72304	-2.19755	0.00095	0.00233513	yes
CCZ1B	CCZ1B	CCZ1B	7:6838565-6865926	MCF10tot	MCF7tot	OK	1.49796	12.4003	3.04931	6.97874	5e-05	0.000151857	yes
CD109	CD109	CD109	6:74405507-74538041	MCF10tot	MCF7tot	OK	19.6732	0.649547	-4.92065	-12.0056	5e-05	0.000151857	yes
CD14	CD14	CD14	5:140011312-140013286	MCF10tot	MCF7tot	OK	8.21679	0.687281	-3.5796	-5.1926	5e-05	0.000151857	yes
CD151	CD151	CD151	11:832951-838835	MCF10tot	MCF7tot	OK	594.637	170.545	-1.80186	-3.59847	5e-05	0.000151857	yes
CD163L1	CD163L1	CD163L1	12:7507555-7596749	MCF10tot	MCF7tot	OK	0.584402	0.033788	-4.11238	-3.07812	0.0026	0.00585957	yes
CD164L2	CD164L2	CD164L2	1:27705595-27709805	MCF10tot	MCF7tot	OK	3.95343	0.109753	-5.17078	-4.27899	0.0041	0.00884645	yes
CD180	CD180	CD180	5:66478102-66492617	MCF10tot	MCF7tot	OK	5.49014	0.0847159	-6.01807	-5.36525	0.0006	0.00153307	yes
CD27-AS1	CD27-AS1	CD27-AS1	12:6548166-6560884	MCF10tot	MCF7tot	OK	1.11863	4.59893	2.03957	3.92853	5e-05	0.000151857	yes
CD274	CD274	CD274	9:5450502-5470567	MCF10tot	MCF7tot	OK	3.09884	0.153483	-4.33558	-5.02865	5e-05	0.000151857	yes
CD2AP	CD2AP	CD2AP	6:47445524-47594999	MCF10tot	MCF7tot	OK	12.0881	6.15135	-0.974613	-2.88788	5e-05	0.000151857	yes
CD2BP2	CD2BP2	CD2BP2	16:30362086-30366682	MCF10tot	MCF7tot	OK	30.7104	47.8402	0.639498	1.59453	0.00315	0.00696347	yes
CD300C	CD300C	CD300C	17:72537246-72542282	MCF10tot	MCF7tot	OK	1.36265	0.103573	-3.71769	-2.78414	0.00665	0.0136965	yes
CD40	CD40	CD40	20:44746905-44758384	MCF10tot	MCF7tot	OK	5.54617	0	-inf	-nan	5e-05	0.000151857	yes
CD44	CD44	CD44	11:35160416-35253949	MCF10tot	MCF7tot	OK	132.78	2.15967	-5.94208	-13.049	5e-05	0.000151857	yes
CD46	CD46	CD46	1:207925382-207968861	MCF10tot	MCF7tot	OK	67.2882	23.2299	-1.53437	-4.33316	5e-05	0.000151857	yes
CD47	CD47	CD47	3:107761940-107809935	MCF10tot	MCF7tot	OK	11.1666	48.3241	2.11356	6.10352	5e-05	0.000151857	yes
CD55	CD55	CD55	1:207494816-207534311	MCF10tot	MCF7tot	OK	31.6955	15.7767	-1.00648	-2.89871	5e-05	0.000151857	yes
CD58	CD58	CD58	1:117057155-117113715	MCF10tot	MCF7tot	OK	31.3472	21.1993	-0.56432	-1.49598	0.01255	0.024334	yes
CD59	CD59	CD59	11:33724555-33758025	MCF10tot	MCF7tot	OK	302.337	26.8716	-3.492	-7.11692	5e-05	0.000151857	yes
CD68	CD68	CD68	17:7482804-7485429	MCF10tot	MCF7tot	OK	55.7204	3.27381	-4.08917	-8.59505	5e-05	0.000151857	yes
CD7	CD7	CD7	17:80272745-80275480	MCF10tot	MCF7tot	OK	0.912995	0	-inf	-nan	5e-05	0.000151857	yes
CD70	CD70	CD70	19:6585849-6591163	MCF10tot	MCF7tot	OK	42.2194	0	-inf	-nan	5e-05	0.000151857	yes
CD81	CD81	CD81	11:2398546-2418649	MCF10tot	MCF7tot	OK	458.032	221.482	-1.04826	-2.66051	0.0001	0.000292478	yes
CD82	CD82	CD82	11:44587140-44641339	MCF10tot	MCF7tot	OK	9.04893	4.58778	-0.97995	-2.23608	5e-05	0.000151857	yes
CD97	CD97	CD97	19:14491955-14519537	MCF10tot	MCF7tot	OK	38.0192	5.51821	-2.78446	-6.88184	5e-05	0.000151857	yes
CD99L2	CD99L2	CD99L2	X:149934808-150067289	MCF10tot	MCF7tot	OK	18.7215	7.79246	-1.26455	-3.33671	5e-05	0.000151857	yes
CDC14B	CDC14B	CDC14B	9:99262394-99382112	MCF10tot	MCF7tot	OK	2.56413	0.634326	-2.01517	-4.31614	5e-05	0.000151857	yes
CDC16	CDC16	CDC16	13:115000361-115038150	MCF10tot	MCF7tot	OK	27.7942	11.1129	-1.32255	-3.58734	5e-05	0.000151857	yes
CDC20	CDC20	CDC20	1:43824625-43828874	MCF10tot	MCF7tot	OK	12.7582	59.1403	2.21272	6.10856	5e-05	0.000151857	yes
CDC25B	CDC25B	CDC25B	20:3776400-3786762	MCF10tot	MCF7tot	OK	10.7366	61.3114	2.51362	6.55826	5e-05	0.000151857	yes
CDC25C	CDC25C	CDC25C	5:137620958-137667516	MCF10tot	MCF7tot	OK	0.366672	3.59341	3.29279	4.05407	5e-05	0.000151857	yes
CDC27	CDC27	CDC27	17:45195309-45266665	MCF10tot	MCF7tot	OK	14.2842	9.14173	-0.643883	-1.84225	0.00255	0.00576149	yes
CDC37L1	CDC37L1	CDC37L1	9:4679565-4706594	MCF10tot	MCF7tot	OK	7.42956	4.52393	-0.7157	-1.90942	0.004	0.00865299	yes
CDC40	CDC40	CDC40	6:110501623-110553423	MCF10tot	MCF7tot	OK	4.26664	7.17436	0.749749	2.1268	0.0007	0.00176544	yes
CDC42	CDC42	CDC42	1:22379119-22419436	MCF10tot	MCF7tot	OK	144.096	101.196	-0.509884	-1.32673	0.02795	0.0495867	yes
CDC42BPA	CDC42BPA	CDC42BPA	1:227177565-227505826	MCF10tot	MCF7tot	OK	12.4316	4.92841	-1.33482	-3.5898	5e-05	0.000151857	yes
CDC42BPG	CDC42BPG	CDC42BPG	11:64591660-64612041	MCF10tot	MCF7tot	OK	0.887698	7.0032	2.97987	6.85218	5e-05	0.000151857	yes
CDC42EP1	CDC42EP1	CDC42EP1	22:37956470-37965412	MCF10tot	MCF7tot	OK	184.239	38.2629	-2.26756	-5.48211	5e-05	0.000151857	yes
CDC42EP2	CDC42EP2	CDC42EP2	11:65082288-65089900	MCF10tot	MCF7tot	OK	33.1414	13.1476	-1.33384	-3.74247	5e-05	0.000151857	yes
CDC42EP3	CDC42EP3	CDC42EP3	2:37869024-37899678	MCF10tot	MCF7tot	OK	10.803	0.0924036	-6.86927	-7.93222	5e-05	0.000151857	yes
CDC42SE2	CDC42SE2	CDC42SE2	5:130599701-130730383	MCF10tot	MCF7tot	OK	15.5928	11.2689	-0.468534	-1.36668	0.0258	0.046152	yes
CDC45	CDC45	CDC45	22:19467413-19508135	MCF10tot	MCF7tot	OK	3.19951	8.75221	1.4518	3.23158	5e-05	0.000151857	yes
CDC6	CDC6	CDC6	17:38444145-38459413	MCF10tot	MCF7tot	OK	7.32064	11.0443	0.593256	1.69542	0.0061	0.0126719	yes
CDC7	CDC7	CDC7	1:91966403-91991321	MCF10tot	MCF7tot	OK	1.41725	2.91708	1.04143	2.22625	0.00055	0.00141548	yes
CDCA2	CDCA2	CDCA2	8:25316512-25365425	MCF10tot	MCF7tot	OK	1.0271	4.23871	2.04505	4.71322	5e-05	0.000151857	yes
CDCA3	CDCA3	CDCA3	12:6957971-6960456	MCF10tot	MCF7tot	OK	1.05586	19.6852	4.22061	7.50972	5e-05	0.000151857	yes
CDCA5	CDCA5	CDCA5	11:64844926-64851615	MCF10tot	MCF7tot	OK	4.744	31.9209	2.75032	7.6115	5e-05	0.000151857	yes
CDCA7	CDCA7	CDCA7	2:174219560-174233718	MCF10tot	MCF7tot	OK	6.40058	2.74129	-1.22335	-3.01441	5e-05	0.000151857	yes
CDCA8	CDCA8	CDCA8	1:38158072-38175391	MCF10tot	MCF7tot	OK	2.37718	8.91766	1.90742	4.36955	5e-05	0.000151857	yes
CDCP1	CDCP1	CDCP1	3:45123768-45187914	MCF10tot	MCF7tot	OK	69.6994	0.099949	-9.44574	-9.72214	5e-05	0.000151857	yes
CDH1	CDH1	CDH1	16:68771194-68869444	MCF10tot	MCF7tot	OK	33.0817	111.232	1.74947	4.27036	5e-05	0.000151857	yes
CDH13	CDH13	CDH13	16:82660398-83830215	MCF10tot	MCF7tot	OK	22.4683	0.114454	-7.61698	-5.66657	5e-05	0.000151857	yes
CDH2	CDH2	CDH2	18:25530929-25757445	MCF10tot	MCF7tot	OK	21.2093	0.245826	-6.43092	-10.4065	5e-05	0.000151857	yes
CDH24	CDH24	CDH24	14:23516269-23526747	MCF10tot	MCF7tot	OK	0.885203	15.012	4.08397	8.225	5e-05	0.000151857	yes
CDH3	CDH3	CDH3	16:68678150-68732957	MCF10tot	MCF7tot	OK	69.0346	8.19904	-3.07379	-7.94854	5e-05	0.000151857	yes
CDH4	CDH4	CDH4	20:59827481-60515673	MCF10tot	MCF7tot	OK	5.73245	0.0630363	-6.50683	-6.72019	5e-05	0.000151857	yes
CDH7	CDH7	CDH7	18:63417487-63548175	MCF10tot	MCF7tot	OK	0.156586	0.584156	1.8994	1.75697	0.007	0.0143509	yes
CDIP1	CDIP1	CDIP1	16:4560675-4588816	MCF10tot	MCF7tot	OK	7.62314	0.902597	-3.07823	-5.72461	5e-05	0.000151857	yes
CDIPT	CDIPT	CDIPT	16:29869677-29874578	MCF10tot	MCF7tot	OK	57.5308	103.376	0.845489	2.51012	0.00015	0.000426875	yes
CDK1	CDK1	CDK1	10:62538088-62554610	MCF10tot	MCF7tot	OK	3.08098	62.7433	4.348	10.3546	5e-05	0.000151857	yes
CDK12	CDK12	CDK12	17:37617738-37690800	MCF10tot	MCF7tot	OK	7.77521	5.53148	-0.491216	-1.30906	0.023	0.0417627	yes
CDK14	CDK14	CDK14	7:90338711-90839904	MCF10tot	MCF7tot	OK	25.0701	0.290566	-6.43096	-11.5631	5e-05	0.000151857	yes
CDK19	CDK19	CDK19	6:110931180-111136412	MCF10tot	MCF7tot	OK	1.12195	2.99139	1.41481	3.56098	5e-05	0.000151857	yes
CDK2AP1	CDK2AP1	CDK2AP1	12:123745516-123756863	MCF10tot	MCF7tot	OK	82.1759	118.551	0.528722	1.49792	0.0169	0.0317268	yes
CDK4	CDK4	CDK4	12:58138783-58146230	MCF10tot	MCF7tot	OK	130.342	369.87	1.50472	3.0863	5e-05	0.000151857	yes
CDK5R1	CDK5R1	CDK5R1	17:30814104-30818271	MCF10tot	MCF7tot	OK	8.59519	1.34917	-2.67146	-6.52811	5e-05	0.000151857	yes
CDK5RAP2	CDK5RAP2	CDK5RAP2	9:123151146-123342437	MCF10tot	MCF7tot	OK	5.10376	3.55064	-0.523481	-1.33653	0.0152	0.0288551	yes
CDK5RAP3	CDK5RAP3	CDK5RAP3	17:46048428-46059147	MCF10tot	MCF7tot	OK	11.538	22.7261	0.977949	2.75736	5e-05	0.000151857	yes
CDK6	CDK6	CDK6	7:92234234-92465941	MCF10tot	MCF7tot	OK	5.05105	1.60019	-1.65834	-4.75907	5e-05	0.000151857	yes
CDK8	CDK8	CDK8	13:26828755-26978569	MCF10tot	MCF7tot	OK	4.44864	9.51991	1.09758	2.8725	5e-05	0.000151857	yes
CDK9	CDK9	CDK9	9:130548304-130553052	MCF10tot	MCF7tot	OK	22.4489	13.6493	-0.717812	-2.08662	0.0009	0.00222646	yes
CDKL1	CDKL1	CDKL1	14:50796719-50862617	MCF10tot	MCF7tot	OK	2.69134	0.120523	-4.48095	-2.96307	0.01035	0.0204273	yes
CDKL5	CDKL5	CDKL5	X:18443724-18690223	MCF10tot	MCF7tot	OK	2.65613	0.388389	-2.77375	-4.33997	5e-05	0.000151857	yes
CDKN1A	CDKN1A	CDKN1A	6:36644236-36655116	MCF10tot	MCF7tot	OK	405.001	191.619	-1.07968	-2.29775	5e-05	0.000151857	yes
CDKN1B	CDKN1B	CDKN1B	12:12870301-12875305	MCF10tot	MCF7tot	OK	6.05608	25.9111	2.09712	6.31985	5e-05	0.000151857	yes
CDKN1C	CDKN1C	CDKN1C	11:2904447-2906995	MCF10tot	MCF7tot	OK	18.9517	0.158011	-6.90616	-7.03442	0.0002	0.000557025	yes
CDKN2AIP	CDKN2AIP	CDKN2AIP	4:184365788-184369049	MCF10tot	MCF7tot	OK	10.0156	7.097	-0.49696	-1.42423	0.02635	0.0469941	yes
CDKN2B-AS1	CDKN2B-AS1	CDKN2B-AS1	9:21994789-22121096	MCF10tot	MCF7tot	OK	0.568094	1.66296	1.54955	1.68093	0.00925	0.0184482	yes
CDKN2C	CDKN2C	CDKN2C	1:51434366-51440309	MCF10tot	MCF7tot	OK	3.2334	1.82285	-0.826854	-1.43019	0.01505	0.028597	yes
CDKN3	CDKN3	CDKN3	14:54863672-54886936	MCF10tot	MCF7tot	OK	2.89072	88.4398	4.93519	8.84829	5e-05	0.000151857	yes
CDPF1	CDPF1	CDPF1	22:46639909-46646193	MCF10tot	MCF7tot	OK	6.30128	2.90565	-1.11678	-2.60019	0.0003	0.000812483	yes
CDR2L	CDR2L	CDR2L	17:72983726-73001895	MCF10tot	MCF7tot	OK	10.4801	5.78036	-0.858427	-2.3882	0.0001	0.000292478	yes
CDS1	CDS1	CDS1	4:85504056-85572493	MCF10tot	MCF7tot	OK	4.02699	9.81862	1.28582	3.75837	5e-05	0.000151857	yes
CDS2	CDS2	CDS2	20:5107406-5178533	MCF10tot	MCF7tot	OK	5.92673	3.49376	-0.762454	-2.15975	0.0004	0.00105853	yes
CDSN	CDSN	CDSN	6:31082607-31107869	MCF10tot	MCF7tot	OK	2.65519	0.21494	-3.62681	-4.12211	5e-05	0.000151857	yes
CDT1	CDT1	CDT1	16:88870185-88875666	MCF10tot	MCF7tot	OK	11.6897	28.9963	1.31063	3.64076	5e-05	0.000151857	yes
CDYL	CDYL	CDYL	6:4706392-4955778	MCF10tot	MCF7tot	OK	8.88805	12.4531	0.486563	1.30211	0.0256	0.0458692	yes
CDYL2	CDYL2	CDYL2	16:80637674-80838175	MCF10tot	MCF7tot	OK	1.29801	12.4026	3.25627	7.25723	5e-05	0.000151857	yes
CEACAM1	CEACAM1	CEACAM1	19:42901299-43156507	MCF10tot	MCF7tot	OK	2.41441	0.0849288	-4.82927	-3.35312	5e-05	0.000151857	yes
CEACAM19	CEACAM19	CEACAM19	19:45174723-45187627	MCF10tot	MCF7tot	OK	0.368675	1.15166	1.6433	2.00077	0.00115	0.00277592	yes
CEACAM6	CEACAM6	CEACAM6	19:42259397-42276113	MCF10tot	MCF7tot	OK	1.98925	0.103307	-4.26722	-4.08738	0.0003	0.000812483	yes
CEBPA	CEBPA	CEBPA	19:33790839-33793430	MCF10tot	MCF7tot	OK	2.07885	12.4526	2.58258	6.75945	5e-05	0.000151857	yes
CEBPB	CEBPB	CEBPB	20:48807119-48809227	MCF10tot	MCF7tot	OK	36.3824	23.6168	-0.623426	-2.0306	0.00535	0.0112452	yes
CECR6	CECR6	CECR6	22:17597188-17602257	MCF10tot	MCF7tot	OK	0.105538	0.509269	2.27066	2.2791	0.00225	0.00514079	yes
CELSR1	CELSR1	CELSR1	22:46756730-46933067	MCF10tot	MCF7tot	OK	13.8878	9.65178	-0.524952	-1.38675	0.0165	0.0310701	yes
CELSR2	CELSR2	CELSR2	1:109792640-109818378	MCF10tot	MCF7tot	OK	2.78363	23.7514	3.09298	7.86346	5e-05	0.000151857	yes
CELSR3	CELSR3	CELSR3	3:48673895-48700348	MCF10tot	MCF7tot	OK	3.82553	1.33934	-1.51414	-3.91784	5e-05	0.000151857	yes
CENPE	CENPE	CENPE	4:104026962-104119566	MCF10tot	MCF7tot	OK	0.544527	1.39283	1.35495	3.06903	5e-05	0.000151857	yes
CENPF	CENPF	CENPF	1:214776531-214837914	MCF10tot	MCF7tot	OK	0.426099	2.32813	2.44991	5.49583	5e-05	0.000151857	yes
CENPH	CENPH	CENPH	5:68485374-68506184	MCF10tot	MCF7tot	OK	3.31681	12.4934	1.91329	5.09748	5e-05	0.000151857	yes
CENPI	CENPI	CENPI	X:100354797-100417978	MCF10tot	MCF7tot	OK	1.26267	2.44728	0.954694	2.05157	0.00295	0.00657136	yes
CENPK	CENPK	CENPK	5:64813592-64858995	MCF10tot	MCF7tot	OK	1.78077	14.6131	3.03669	6.25342	5e-05	0.000151857	yes
CENPL	CENPL	CENPL	1:173768687-173793777	MCF10tot	MCF7tot	OK	3.9416	11.8869	1.59251	3.82704	5e-05	0.000151857	yes
CENPM	CENPM	CENPM	22:42334740-42343148	MCF10tot	MCF7tot	OK	9.46289	32.03	1.75907	4.08342	5e-05	0.000151857	yes
CENPN	CENPN	CENPN	16:81009698-81066712	MCF10tot	MCF7tot	OK	2.4551	27.4359	3.48221	4.72561	5e-05	0.000151857	yes
CENPQ	CENPQ	CENPQ	6:49431095-49460820	MCF10tot	MCF7tot	OK	9.25134	35.1289	1.92493	5.27002	5e-05	0.000151857	yes
CENPV	CENPV	CENPV	17:16245847-16256812	MCF10tot	MCF7tot	OK	9.56593	0.349019	-4.77653	-5.9207	5e-05	0.000151857	yes
CENPW	CENPW	CENPW	6:126661252-126669754	MCF10tot	MCF7tot	OK	4.52548	27.2914	2.5923	7.18902	5e-05	0.000151857	yes
CEP128	CEP128	CEP128	14:80962820-81405884	MCF10tot	MCF7tot	OK	0.404192	1.11369	1.46223	2.53681	0.00015	0.000426875	yes
CEP164	CEP164	CEP164	11:117198570-117283982	MCF10tot	MCF7tot	OK	4.83679	2.17721	-1.15157	-2.93241	5e-05	0.000151857	yes
CEP170	CEP170	CEP170	1:243287729-243418708	MCF10tot	MCF7tot	OK	20.9042	3.05948	-2.77244	-7.14976	5e-05	0.000151857	yes
CEP55	CEP55	CEP55	10:95256368-95288849	MCF10tot	MCF7tot	OK	0.783672	11.5598	3.88273	7.3367	5e-05	0.000151857	yes
CEP70	CEP70	CEP70	3:138213185-138313129	MCF10tot	MCF7tot	OK	1.83496	9.13538	2.31572	5.67961	5e-05	0.000151857	yes
CEP78	CEP78	CEP78	9:80850990-80881983	MCF10tot	MCF7tot	OK	2.26502	6.65427	1.55476	3.71225	5e-05	0.000151857	yes
CEP85L	CEP85L	CEP85L	6:118781934-119031238	MCF10tot	MCF7tot	OK	1.63324	0.832005	-0.973075	-1.55347	0.01305	0.0252005	yes
CEP95	CEP95	CEP95	17:62503157-62534064	MCF10tot	MCF7tot	OK	5.28069	18.274	1.791	4.90122	5e-05	0.000151857	yes
CEPT1	CEPT1	CEPT1	1:111659953-111727724	MCF10tot	MCF7tot	OK	15.825	9.39725	-0.751898	-1.51747	0.0159	0.0300516	yes
CERCAM	CERCAM	CERCAM	9:131182758-131199630	MCF10tot	MCF7tot	OK	8.42808	38.1077	2.1768	5.995	5e-05	0.000151857	yes
CERK	CERK	CERK	22:47080306-47134152	MCF10tot	MCF7tot	OK	15.739	6.79481	-1.21184	-3.39826	5e-05	0.000151857	yes
CERKL	CERKL	CERKL	2:182321618-182521834	MCF10tot	MCF7tot	OK	0.201934	0.705201	1.80415	1.77885	0.00525	0.0110595	yes
CERS1	CERS1	CERS1	19:18979360-19006953	MCF10tot	MCF7tot	OK	0.0832409	2.42385	4.86387	2.10344	0.0038	0.00824666	yes
CERS4	CERS4	CERS4	19:8274216-8327305	MCF10tot	MCF7tot	OK	0.702001	26.8742	5.2586	9.126	5e-05	0.000151857	yes
CERS5	CERS5	CERS5	12:50523580-50561097	MCF10tot	MCF7tot	OK	29.1878	14.8104	-0.978755	-2.97293	5e-05	0.000151857	yes
CES4A	CES4A	CES4A	16:67022491-67043661	MCF10tot	MCF7tot	OK	7.47312	0.211662	-5.14188	-5.24863	5e-05	0.000151857	yes
CETN2	CETN2	CETN2	X:151995870-151999301	MCF10tot	MCF7tot	OK	26.7754	44.7154	0.739866	2.51955	0.0004	0.00105853	yes
CETN3	CETN3	CETN3	5:89689527-89705603	MCF10tot	MCF7tot	OK	16.0976	35.66	1.14747	3.54807	5e-05	0.000151857	yes
CFD	CFD	CFD	19:859664-863624	MCF10tot	MCF7tot	OK	1.48843	8.84669	2.57134	5.23248	5e-05	0.000151857	yes
CFDP1	CFDP1	CFDP1	16:75327607-75467387	MCF10tot	MCF7tot	OK	15.9238	27.7113	0.799295	2.37652	0.00025	0.000685681	yes
CFH	CFH	CFH	1:196621007-196716634	MCF10tot	MCF7tot	OK	5.48802	0.204106	-4.7489	-5.66505	5e-05	0.000151857	yes
CFHR1	CFHR1	CFHR1	1:196788860-196801319	MCF10tot	MCF7tot	OK	1.21997	0	-inf	-nan	5e-05	0.000151857	yes
CFI	CFI	CFI	4:110661847-110723335	MCF10tot	MCF7tot	OK	2.15082	0	-inf	-nan	5e-05	0.000151857	yes
CFL2	CFL2	CFL2	14:35179587-35184029	MCF10tot	MCF7tot	OK	36.922	9.84721	-1.90669	-5.42321	5e-05	0.000151857	yes
CFLAR	CFLAR	CFLAR	2:201980876-202037411	MCF10tot	MCF7tot	OK	18.4508	8.07813	-1.19159	-2.23832	0.00045	0.00117923	yes
CGB8	CGB8	CGB8	19:49550894-49552368	MCF10tot	MCF7tot	OK	4.62101	0	-inf	-nan	5e-05	0.000151857	yes
CGN	CGN	CGN	1:151483861-151511168	MCF10tot	MCF7tot	OK	3.14772	4.85107	0.623994	1.61666	0.00445	0.0095108	yes
CGRRF1	CGRRF1	CGRRF1	14:54976586-55005334	MCF10tot	MCF7tot	OK	8.27019	19.6838	1.25102	3.7774	5e-05	0.000151857	yes
CHAC1	CHAC1	CHAC1	15:41245635-41248717	MCF10tot	MCF7tot	OK	29.6697	7.12795	-2.05743	-4.90205	5e-05	0.000151857	yes
CHAC2	CHAC2	CHAC2	2:53897116-54087170	MCF10tot	MCF7tot	OK	3.10119	13.7819	2.15188	2.14942	0.01365	0.0262168	yes
CHAMP1	CHAMP1	CHAMP1	13:115079964-115092803	MCF10tot	MCF7tot	OK	8.25277	4.26985	-0.950691	-2.53118	5e-05	0.000151857	yes
CHCHD2	CHCHD2	CHCHD2	7:56169265-56174187	MCF10tot	MCF7tot	OK	476.754	931.859	0.966866	2.85326	0.00025	0.000685681	yes
CHCHD3	CHCHD3	CHCHD3	7:132469622-132766833	MCF10tot	MCF7tot	OK	23.4676	55.5144	1.24219	3.458	5e-05	0.000151857	yes
CHCHD4	CHCHD4	CHCHD4	3:14153576-14166371	MCF10tot	MCF7tot	OK	7.41564	21.9095	1.56291	3.847	5e-05	0.000151857	yes
CHCHD5	CHCHD5	CHCHD5	2:113342035-113346617	MCF10tot	MCF7tot	OK	56.1597	85.3236	0.60341	2.27321	0.0062	0.0128571	yes
CHCHD6	CHCHD6	CHCHD6	3:126423062-126679263	MCF10tot	MCF7tot	OK	13.3508	26.985	1.01524	2.40131	5e-05	0.000151857	yes
CHD1	CHD1	CHD1	5:98190907-98262238	MCF10tot	MCF7tot	OK	4.87986	9.65735	0.984787	2.73038	5e-05	0.000151857	yes
CHD2	CHD2	CHD2	15:93443550-93571237	MCF10tot	MCF7tot	OK	8.42214	4.64064	-0.859862	-1.96409	0.00035	0.000936492	yes
CHD3	CHD3	CHD3	17:7788122-7816075	MCF10tot	MCF7tot	OK	9.71078	15.5686	0.680983	1.72138	0.0016	0.00376135	yes
CHD4	CHD4	CHD4	12:6679247-6716551	MCF10tot	MCF7tot	OK	20.3831	33.2126	0.70436	1.78059	0.0025	0.0056566	yes
CHD5	CHD5	CHD5	1:6161846-6240194	MCF10tot	MCF7tot	OK	0.0679978	0.63335	3.21944	3.88158	5e-05	0.000151857	yes
CHD6	CHD6	CHD6	20:40031169-40247133	MCF10tot	MCF7tot	OK	2.79209	6.65408	1.25289	3.27387	5e-05	0.000151857	yes
CHD9	CHD9	CHD9	16:53088944-53361414	MCF10tot	MCF7tot	OK	6.62396	1.87466	-1.82106	-4.89886	5e-05	0.000151857	yes
CHDH	CHDH	CHDH	3:53850323-53880420	MCF10tot	MCF7tot	OK	0.240978	1.59227	2.72411	3.91908	5e-05	0.000151857	yes
CHEK2	CHEK2	CHEK2	22:29083730-29137822	MCF10tot	MCF7tot	OK	2.56049	8.83381	1.78662	3.8313	5e-05	0.000151857	yes
CHFR	CHFR	CHFR	12:133416937-133464204	MCF10tot	MCF7tot	OK	8.94633	13.9432	0.640198	1.6965	0.0034	0.00745935	yes
CHGA	CHGA	CHGA	14:93389444-93401638	MCF10tot	MCF7tot	OK	0.0903753	3.05194	5.07765	4.12668	0.00155	0.00364983	yes
CHI3L1	CHI3L1	CHI3L1	1:203148058-203155922	MCF10tot	MCF7tot	OK	0.740861	0.15626	-2.24525	-1.99875	0.01265	0.0245045	yes
CHI3L2	CHI3L2	CHI3L2	1:111770280-111786062	MCF10tot	MCF7tot	OK	6.26329	0.509785	-3.61896	-4.46814	5e-05	0.000151857	yes
CHIC1	CHIC1	CHIC1	X:72782983-72906937	MCF10tot	MCF7tot	OK	1.35749	0.866021	-0.648473	-1.60126	0.0129	0.0249379	yes
CHIC2	CHIC2	CHIC2	4:54875955-54930815	MCF10tot	MCF7tot	OK	10.4392	3.79893	-1.45835	-3.84443	5e-05	0.000151857	yes
CHID1	CHID1	CHID1	11:867858-915058	MCF10tot	MCF7tot	OK	43.2647	29.1906	-0.567686	-1.33222	0.0134	0.0257994	yes
CHKA	CHKA	CHKA	11:67820325-67888858	MCF10tot	MCF7tot	OK	2.64651	10.1516	1.93955	4.81418	5e-05	0.000151857	yes
CHKB	CHKB	CHKB	22:51007289-51021428	MCF10tot	MCF7tot	OK	25.1943	12.7298	-0.984892	-2.00534	0.00035	0.000936492	yes
CHM	CHM	CHM	X:85116184-85302566	MCF10tot	MCF7tot	OK	7.3947	3.97891	-0.894116	-2.37899	5e-05	0.000151857	yes
CHML	CHML	CHML	1:241695433-241803701	MCF10tot	MCF7tot	OK	18.2631	5.66037	-1.68996	-2.34422	0.00345	0.00755623	yes
CHMP1B	CHMP1B	CHMP1B	18:11689013-11908796	MCF10tot	MCF7tot	OK	21.423	11.567	-0.889141	-2.29178	0.0005	0.00129665	yes
CHMP2A	CHMP2A	CHMP2A	19:59062932-59066486	MCF10tot	MCF7tot	OK	98.86	66.8341	-0.564804	-1.44135	0.00825	0.0166356	yes
CHMP2B	CHMP2B	CHMP2B	3:87276412-87304698	MCF10tot	MCF7tot	OK	14.7294	29.7403	1.01371	2.92795	5e-05	0.000151857	yes
CHMP4A	CHMP4A	CHMP4A	14:24678786-24683036	MCF10tot	MCF7tot	OK	22.6019	34.1966	0.59741	1.84238	0.0053	0.0111566	yes
CHMP5	CHMP5	CHMP5	9:33264876-33282067	MCF10tot	MCF7tot	OK	76.5927	189.352	1.30579	3.13859	5e-05	0.000151857	yes
CHMP7	CHMP7	CHMP7	8:23101149-23119512	MCF10tot	MCF7tot	OK	7.5248	10.761	0.516088	1.46889	0.0179	0.0333927	yes
CHP1	CHP1	CHP1	15:41523436-41574085	MCF10tot	MCF7tot	OK	44.9496	23.7122	-0.92268	-2.70959	5e-05	0.000151857	yes
CHPF2	CHPF2	CHPF2	7:150929584-150935905	MCF10tot	MCF7tot	OK	60.9012	30.2861	-1.00782	-2.48813	0.0001	0.000292478	yes
CHPT1	CHPT1	CHPT1	12:102091416-102133250	MCF10tot	MCF7tot	OK	17.7066	37.2832	1.07424	3.55395	5e-05	0.000151857	yes
CHRAC1	CHRAC1	CHRAC1	8:141521396-141527252	MCF10tot	MCF7tot	OK	16.6957	7.371	-1.17954	-3.3516	5e-05	0.000151857	yes
CHRD	CHRD	CHRD	3:184097860-184107617	MCF10tot	MCF7tot	OK	0.0467287	0.827832	4.14696	3.12995	0.0053	0.0111566	yes
CHRNA5	CHRNA5	CHRNA5	15:78857861-78913637	MCF10tot	MCF7tot	OK	1.8921	3.57582	0.918281	2.30334	0.00045	0.00117923	yes
CHRNB1	CHRNB1	CHRNB1	17:7348405-7360932	MCF10tot	MCF7tot	OK	2.68048	1.53581	-0.803491	-1.73862	0.0069	0.0141683	yes
CHST11	CHST11	CHST11	12:104850691-105155792	MCF10tot	MCF7tot	OK	11.8732	0.484753	-4.61432	-9.31313	5e-05	0.000151857	yes
CHST15	CHST15	CHST15	10:125767181-125853123	MCF10tot	MCF7tot	OK	20.6038	12.3378	-0.739824	-2.02779	0.00055	0.00141548	yes
CHST3	CHST3	CHST3	10:73724119-73773322	MCF10tot	MCF7tot	OK	45.188	0.0734814	-9.26434	-10.9917	5e-05	0.000151857	yes
CHST5	CHST5	CHST5	16:75562427-75569068	MCF10tot	MCF7tot	OK	0.230701	0.611698	1.4068	1.81374	0.00965	0.0191653	yes
CHST6	CHST6	CHST6	16:75507021-75528926	MCF10tot	MCF7tot	OK	0.280919	0.593161	1.07827	1.86802	0.00335	0.00736327	yes
CHST7	CHST7	CHST7	X:46433191-46457838	MCF10tot	MCF7tot	OK	2.13241	0.53763	-1.98779	-3.4617	5e-05	0.000151857	yes
CHST8	CHST8	CHST8	19:34112860-34264414	MCF10tot	MCF7tot	OK	0	1.65988	inf	-nan	5e-05	0.000151857	yes
CHTF18	CHTF18	CHTF18	16:838621-850733	MCF10tot	MCF7tot	OK	1.5549	8.95128	2.52527	5.74529	5e-05	0.000151857	yes
CHTF8	CHTF8	CHTF8	16:69139466-69166493	MCF10tot	MCF7tot	OK	67.8523	46.6337	-0.541026	-1.32687	0.0183	0.0340363	yes
CHUK	CHUK	CHUK	10:101948123-101989344	MCF10tot	MCF7tot	OK	5.97244	8.40606	0.493108	1.43232	0.0238	0.0430068	yes
CIAO1	CIAO1	CIAO1	2:96931883-96939917	MCF10tot	MCF7tot	OK	18.4164	30.7254	0.738442	2.08231	0.0006	0.00153307	yes
CIB1	CIB1	CIB1	15:90773476-90777279	MCF10tot	MCF7tot	OK	430.378	206.351	-1.06051	-3.04216	5e-05	0.000151857	yes
CIB2	CIB2	CIB2	15:78396990-78423878	MCF10tot	MCF7tot	OK	1.79903	0.119509	-3.91202	-3.27099	0.0057	0.0119122	yes
CIDEC	CIDEC	CIDEC	3:9908393-9921938	MCF10tot	MCF7tot	OK	1.00274	0.0584313	-4.10106	-1.62001	0.00435	0.00932508	yes
CIDECP	CIDECP	CIDECP	3:10059236-10067820	MCF10tot	MCF7tot	OK	10.1317	17.8124	0.814	2.45914	0.0013	0.0031043	yes
CILP2	CILP2	CILP2	19:19649073-19657468	MCF10tot	MCF7tot	OK	0.0902646	2.03732	4.49637	4.5984	5e-05	0.000151857	yes
CINP	CINP	CINP	14:102814618-102829253	MCF10tot	MCF7tot	OK	26.0052	43.2236	0.733022	1.86371	0.00095	0.00233513	yes
CIR1	CIR1	CIR1	2:175212877-175260443	MCF10tot	MCF7tot	OK	10.0942	5.47862	-0.88164	-2.33022	0.00015	0.000426875	yes
CIRH1A	CIRH1A	CIRH1A	16:69166498-69202937	MCF10tot	MCF7tot	OK	23.4557	39.7871	0.762361	2.2849	0.0003	0.000812483	yes
CISD1	CISD1	CISD1	10:60028861-60049019	MCF10tot	MCF7tot	OK	11.3494	18.1254	0.675399	2.14768	0.00185	0.00429654	yes
CISD2	CISD2	CISD2	4:103790134-103940896	MCF10tot	MCF7tot	OK	7.55815	13.2314	0.807866	2.44816	0.0002	0.000557025	yes
CISD3	CISD3	CISD3	17:36886509-36904558	MCF10tot	MCF7tot	OK	27.2975	14.2871	-0.934055	-1.75038	0.00275	0.00616929	yes
CISH	CISH	CISH	3:50643884-50649262	MCF10tot	MCF7tot	OK	1.22518	9.80611	3.00069	5.67938	5e-05	0.000151857	yes
CIT	CIT	CIT	12:120123594-120315095	MCF10tot	MCF7tot	OK	0.280271	2.13034	2.92619	5.6688	5e-05	0.000151857	yes
CITED4	CITED4	CITED4	1:41326727-41328018	MCF10tot	MCF7tot	OK	46.9492	5.4485	-3.10717	-9.82639	5e-05	0.000151857	yes
CKAP2	CKAP2	CKAP2	13:53029494-53050763	MCF10tot	MCF7tot	OK	2.82405	10.0191	1.82692	4.80896	5e-05	0.000151857	yes
CKAP2L	CKAP2L	CKAP2L	2:113495443-113522254	MCF10tot	MCF7tot	OK	0.548412	1.40685	1.35914	2.41383	0.0005	0.00129665	yes
CKAP4	CKAP4	CKAP4	12:106631658-106641713	MCF10tot	MCF7tot	OK	44.8382	29.6899	-0.594758	-1.71938	0.0052	0.0109623	yes
CKAP5	CKAP5	CKAP5	11:46765083-46867859	MCF10tot	MCF7tot	OK	9.11671	13.3518	0.550445	1.43059	0.0091	0.0181745	yes
CKB	CKB	CKB	14:103985994-103989196	MCF10tot	MCF7tot	OK	15.4271	49.175	1.67246	5.04082	5e-05	0.000151857	yes
CKLF-CMTM1	CKLF-CMTM1	CKLF-CMTM1	16:66586465-66613038	MCF10tot	MCF7tot	OK	0.768714	0	-inf	-nan	0.01865	0.0345743	yes
CKS1B	CKS1B	CKS1B	1:154947117-154951725	MCF10tot	MCF7tot	OK	54.6523	138.498	1.34151	3.56879	5e-05	0.000151857	yes
CKS2	CKS2	CKS2	9:91926112-91931618	MCF10tot	MCF7tot	OK	60.4013	669.089	3.46955	8.39905	5e-05	0.000151857	yes
CLASP1	CLASP1	CLASP1	2:122095351-122407052	MCF10tot	MCF7tot	OK	12.3066	4.3316	-1.50646	-4.13076	5e-05	0.000151857	yes
CLCF1	CLCF1	CLCF1	11:67085309-67159158	MCF10tot	MCF7tot	OK	58.2941	1.64087	-5.15082	-3.78761	5e-05	0.000151857	yes
CLCN3	CLCN3	CLCN3	4:170541671-170644338	MCF10tot	MCF7tot	OK	12.1853	6.07385	-1.00446	-2.88601	5e-05	0.000151857	yes
CLCN4	CLCN4	CLCN4	X:10124984-10205700	MCF10tot	MCF7tot	OK	0.998038	0.249874	-1.99789	-3.38036	5e-05	0.000151857	yes
CLCN5	CLCN5	CLCN5	X:49687224-49863892	MCF10tot	MCF7tot	OK	0.977956	1.41626	0.534248	1.37275	0.0235	0.0425349	yes
CLCN6	CLCN6	CLCN6	1:11822283-11907840	MCF10tot	MCF7tot	OK	4.31925	1.45758	-1.56721	-2.34616	0.00015	0.000426875	yes
CLDN12	CLDN12	CLDN12	7:90032647-90045268	MCF10tot	MCF7tot	OK	14.0207	5.82322	-1.26767	-3.68383	5e-05	0.000151857	yes
CLDN23	CLDN23	CLDN23	8:8559665-8561617	MCF10tot	MCF7tot	OK	1.90225	0.271217	-2.81019	-3.52782	0.0002	0.000557025	yes
CLDN3	CLDN3	CLDN3	7:73183326-73184600	MCF10tot	MCF7tot	OK	0.390896	242.642	9.27783	12.0069	5e-05	0.000151857	yes
CLDN9	CLDN9	CLDN9	16:3062456-3064506	MCF10tot	MCF7tot	OK	0.0608558	1.29551	4.41199	2.89245	0.0188	0.0348251	yes
CLDND1	CLDND1	CLDND1	3:98234316-98241910	MCF10tot	MCF7tot	OK	27.1882	16.9245	-0.683873	-1.94664	0.0015	0.00354265	yes
CLEC11A	CLEC11A	CLEC11A	19:51226604-51228981	MCF10tot	MCF7tot	OK	1.01709	6.92328	2.76702	5.14624	5e-05	0.000151857	yes
CLEC16A	CLEC16A	CLEC16A	16:11038344-11276046	MCF10tot	MCF7tot	OK	12.1609	6.91848	-0.813722	-1.97556	0.00025	0.000685681	yes
CLEC2B	CLEC2B	CLEC2B	12:10004967-10022458	MCF10tot	MCF7tot	OK	3.74576	0.0679397	-5.78486	-4.26289	0.0123	0.0238916	yes
CLEC2D	CLEC2D	CLEC2D	12:9822303-9852151	MCF10tot	MCF7tot	OK	0.483327	1.84132	1.92967	3.70219	5e-05	0.000151857	yes
CLEC3A	CLEC3A	CLEC3A	16:78056442-78066003	MCF10tot	MCF7tot	OK	0	13.2992	inf	-nan	5e-05	0.000151857	yes
CLEC3B	CLEC3B	CLEC3B	3:45067758-45077563	MCF10tot	MCF7tot	OK	2.58716	0.67873	-1.93046	-2.56359	0.006	0.0124806	yes
CLEC4GP1	CLEC4GP1	CLEC4GP1	19:7852369-7855898	MCF10tot	MCF7tot	OK	0.519787	1.83725	1.82156	2.71331	0.0002	0.000557025	yes
CLIC1	CLIC1	CLIC1	6:31698357-31704341	MCF10tot	MCF7tot	OK	1011.93	440.771	-1.199	-2.72886	5e-05	0.000151857	yes
CLIC2	CLIC2	CLIC2	X:154505499-154563986	MCF10tot	MCF7tot	OK	2.00463	0.147892	-3.76072	-4.13647	0.0001	0.000292478	yes
CLIC3	CLIC3	CLIC3	9:139889059-139891024	MCF10tot	MCF7tot	OK	97.9045	15.7635	-2.63479	-8.97937	5e-05	0.000151857	yes
CLIC4	CLIC4	CLIC4	1:25071759-25170815	MCF10tot	MCF7tot	OK	130.339	30.9906	-2.07237	-5.68499	5e-05	0.000151857	yes
CLIP2	CLIP2	CLIP2	7:73703804-73820273	MCF10tot	MCF7tot	OK	5.87779	1.7923	-1.71346	-4.18515	5e-05	0.000151857	yes
CLIP3	CLIP3	CLIP3	19:36505561-36523797	MCF10tot	MCF7tot	OK	0.245406	1.24527	2.34321	2.96272	5e-05	0.000151857	yes
CLIP4	CLIP4	CLIP4	2:29338307-29406679	MCF10tot	MCF7tot	OK	9.26093	0.164153	-5.81804	-8.30451	5e-05	0.000151857	yes
CLK1	CLK1	CLK1	2:201717731-201729467	MCF10tot	MCF7tot	OK	25.5137	62.1268	1.28395	3.20139	5e-05	0.000151857	yes
CLMN	CLMN	CLMN	14:95648275-95786245	MCF10tot	MCF7tot	OK	1.21316	2.24022	0.88487	2.33612	5e-05	0.000151857	yes
CLMP	CLMP	CLMP	11:122943019-123066007	MCF10tot	MCF7tot	OK	19.4133	0.278463	-6.12342	-8.47059	5e-05	0.000151857	yes
CLN3	CLN3	CLN3	16:28488599-28503623	MCF10tot	MCF7tot	OK	54.1041	88.8041	0.714887	1.75322	0.00305	0.00677186	yes
CLN5	CLN5	CLN5	13:77566058-77576652	MCF10tot	MCF7tot	OK	13.9038	5.14949	-1.43297	-4.24175	5e-05	0.000151857	yes
CLN8	CLN8	CLN8	8:1711869-1734736	MCF10tot	MCF7tot	OK	2.78027	5.77807	1.05536	2.90136	5e-05	0.000151857	yes
CLNS1A	CLNS1A	CLNS1A	11:77327195-77348851	MCF10tot	MCF7tot	OK	36.7026	51.9805	0.502091	1.57888	0.019	0.035159	yes
CLPB	CLPB	CLPB	11:72003468-72145724	MCF10tot	MCF7tot	OK	7.98772	15.4737	0.953958	2.46187	5e-05	0.000151857	yes
CLPSL2	CLPSL2	CLPSL2	6:35744391-35747329	MCF10tot	MCF7tot	OK	5.60142	19.2602	1.78176	5.51219	0.00025	0.000685681	yes
CLSTN1	CLSTN1	CLSTN1	1:9711789-9884550	MCF10tot	MCF7tot	OK	53.035	22.0096	-1.26881	-3.15757	5e-05	0.000151857	yes
CLSTN2	CLSTN2	CLSTN2	3:139654026-140286919	MCF10tot	MCF7tot	OK	0.15172	15.047	6.63192	8.98745	5e-05	0.000151857	yes
CLTA	CLTA	CLTA	9:36190852-36212059	MCF10tot	MCF7tot	OK	114.813	64.4767	-0.832437	-2.1888	0.0003	0.000812483	yes
CLTB	CLTB	CLTB	5:175819455-175843570	MCF10tot	MCF7tot	OK	229.653	92.1686	-1.31711	-3.15982	5e-05	0.000151857	yes
CLTC	CLTC	CLTC	17:57697049-57774317	MCF10tot	MCF7tot	OK	45.1479	146.025	1.69349	3.68192	5e-05	0.000151857	yes
CLTCL1	CLTCL1	CLTCL1	22:19166985-19279239	MCF10tot	MCF7tot	OK	2.57233	0.321175	-3.00164	-5.13541	5e-05	0.000151857	yes
CLU	CLU	CLU	8:27454433-27472328	MCF10tot	MCF7tot	OK	12.5213	40.7901	1.70383	4.44672	5e-05	0.000151857	yes
CLYBL	CLYBL	CLYBL	13:100258918-100549388	MCF10tot	MCF7tot	OK	0.840164	0.146975	-2.5151	-3.45871	5e-05	0.000151857	yes
CMBL	CMBL	CMBL	5:10277706-10308168	MCF10tot	MCF7tot	OK	7.65888	13.2316	0.788778	2.22001	0.0002	0.000557025	yes
CMC1	CMC1	CMC1	3:28283123-28361264	MCF10tot	MCF7tot	OK	57.3405	115.005	1.00407	4.16657	5e-05	0.000151857	yes
CMC2	CMC2	CMC2	16:81009698-81066712	MCF10tot	MCF7tot	OK	23.2644	68.272	1.55317	3.01624	5e-05	0.000151857	yes
CMIP	CMIP	CMIP	16:81478774-81745367	MCF10tot	MCF7tot	OK	10.5584	6.47908	-0.704526	-1.90765	0.0006	0.00153307	yes
CMPK1	CMPK1	CMPK1	1:47799468-47844511	MCF10tot	MCF7tot	OK	46.2207	23.6322	-0.967787	-2.90756	5e-05	0.000151857	yes
CMSS1	CMSS1	CMSS1	3:99536677-99897476	MCF10tot	MCF7tot	OK	15.0213	25.6096	0.769676	1.57527	0.00765	0.0155491	yes
CMTM3	CMTM3	CMTM3	16:66637934-66647795	MCF10tot	MCF7tot	OK	17.8846	2.99539	-2.57791	-6.06296	5e-05	0.000151857	yes
CMTM4	CMTM4	CMTM4	16:66648652-66730610	MCF10tot	MCF7tot	OK	6.06044	11.0034	0.860457	2.27668	0.0001	0.000292478	yes
CMTM7	CMTM7	CMTM7	3:32433162-32496333	MCF10tot	MCF7tot	OK	12.2044	0.565492	-4.43175	-5.83891	5e-05	0.000151857	yes
CNBP	CNBP	CNBP	3:128886657-128902810	MCF10tot	MCF7tot	OK	48.2502	76.9872	0.674084	1.79011	0.0032	0.00706193	yes
CNDP2	CNDP2	CNDP2	18:72163499-72190689	MCF10tot	MCF7tot	OK	12.4411	42.2346	1.76331	4.44552	5e-05	0.000151857	yes
CNEP1R1	CNEP1R1	CNEP1R1	16:50059188-50070999	MCF10tot	MCF7tot	OK	7.97678	3.65477	-1.12602	-3.20177	5e-05	0.000151857	yes
CNIH2	CNIH2	CNIH2	11:66045671-66051685	MCF10tot	MCF7tot	OK	0.332721	9.21998	4.79238	5.05201	5e-05	0.000151857	yes
CNIH4	CNIH4	CNIH4	1:224544594-224563691	MCF10tot	MCF7tot	OK	566.665	338.092	-0.745079	-2.82386	0.00155	0.00364983	yes
CNKSR1	CNKSR1	CNKSR1	1:26503980-26516375	MCF10tot	MCF7tot	OK	16.6492	3.55511	-2.22748	-5.15857	5e-05	0.000151857	yes
CNN2	CNN2	CNN2	19:1026297-1039064	MCF10tot	MCF7tot	OK	211.882	23.0769	-3.19874	-7.99435	5e-05	0.000151857	yes
CNNM1	CNNM1	CNNM1	10:101088855-101154087	MCF10tot	MCF7tot	OK	0.104485	0.821114	2.97428	3.75775	5e-05	0.000151857	yes
CNNM3	CNNM3	CNNM3	2:97481990-97501121	MCF10tot	MCF7tot	OK	6.10715	12.1418	0.99141	2.74467	5e-05	0.000151857	yes
CNNM4	CNNM4	CNNM4	2:97426638-97477628	MCF10tot	MCF7tot	OK	5.42259	21.4497	1.9839	5.04629	5e-05	0.000151857	yes
CNOT7	CNOT7	CNOT7	8:17086739-17104387	MCF10tot	MCF7tot	OK	24.3017	38.2266	0.65352	1.83614	0.00195	0.00450599	yes
CNOT8	CNOT8	CNOT8	5:154238197-154256352	MCF10tot	MCF7tot	OK	20.6298	12.0826	-0.771797	-2.33164	0.0003	0.000812483	yes
CNP	CNP	CNP	17:40118758-40190044	MCF10tot	MCF7tot	OK	13.8317	5.18428	-1.41576	-2.27018	0.00015	0.000426875	yes
CNPY3	CNPY3	CNPY3	6:42896859-42907008	MCF10tot	MCF7tot	OK	25.8703	53.7951	1.05618	3.10481	5e-05	0.000151857	yes
CNRIP1	CNRIP1	CNRIP1	2:68511302-68547183	MCF10tot	MCF7tot	OK	0.524644	0	-inf	-nan	5e-05	0.000151857	yes
CNTD2	CNTD2	CNTD2	19:40728114-40732597	MCF10tot	MCF7tot	OK	1.42366	0.339332	-2.06883	-2.74712	0.00125	0.00299697	yes
CNTLN	CNTLN	CNTLN	9:17135037-17503917	MCF10tot	MCF7tot	OK	2.13598	0.356202	-2.58413	-4.63814	5e-05	0.000151857	yes
CNTN3	CNTN3	CNTN3	3:74311721-74570343	MCF10tot	MCF7tot	OK	1.184	0.476208	-1.31401	-2.50586	0.0003	0.000812483	yes
CNTNAP1	CNTNAP1	CNTNAP1	17:40834631-40852011	MCF10tot	MCF7tot	OK	2.19713	0.072538	-4.92074	-5.22559	5e-05	0.000151857	yes
CNTNAP2	CNTNAP2	CNTNAP2	7:145813452-148118090	MCF10tot	MCF7tot	OK	0.595141	1.09623	0.881254	2.00874	0.00065	0.00165016	yes
CNTNAP3	CNTNAP3	CNTNAP3	9:39072763-39288300	MCF10tot	MCF7tot	OK	1.25986	0.0271679	-5.53522	-3.68342	0.0101	0.0199754	yes
CNTNAP3B	CNTNAP3B	CNTNAP3B	9:43684884-43922476	MCF10tot	MCF7tot	OK	0.739911	0.0215883	-5.09903	-3.70233	0.00815	0.0164619	yes
CNTRL	CNTRL	CNTRL	9:123850573-123939886	MCF10tot	MCF7tot	OK	0.614815	0.263852	-1.22042	-2.08434	0.0006	0.00153307	yes
COA1	COA1	COA1	7:43670750-43769140	MCF10tot	MCF7tot	OK	24.3431	154.89	2.66966	5.99686	5e-05	0.000151857	yes
COA3	COA3	COA3	17:40949651-40950704	MCF10tot	MCF7tot	OK	107.157	76.9135	-0.478414	-1.74477	0.0271	0.0481688	yes
COA4	COA4	COA4	11:73583711-73638781	MCF10tot	MCF7tot	OK	89.9201	142.056	0.659743	2.02831	0.00565	0.0118164	yes
COA5	COA5	COA5	2:99215785-99224981	MCF10tot	MCF7tot	OK	7.02544	15.8592	1.17466	3.47163	5e-05	0.000151857	yes
COA6	COA6	COA6	1:234509213-234519795	MCF10tot	MCF7tot	OK	66.5089	42.291	-0.653198	-1.75218	0.0029	0.00646706	yes
COASY	COASY	COASY	17:40714091-40718299	MCF10tot	MCF7tot	OK	51.5627	35.7485	-0.528445	-1.31158	0.0186	0.0345086	yes
COBL	COBL	COBL	7:51083908-51384515	MCF10tot	MCF7tot	OK	2.201	3.34958	0.60582	1.53235	0.0082	0.0165465	yes
COBLL1	COBLL1	COBLL1	2:165541255-165697928	MCF10tot	MCF7tot	OK	0.8646	3.57517	2.0479	4.51295	5e-05	0.000151857	yes
COCH	COCH	COCH	14:31343740-31359822	MCF10tot	MCF7tot	OK	0.113188	0.842592	2.89612	2.28144	0.0011	0.00266653	yes
COIL	COIL	COIL	17:55015559-55038411	MCF10tot	MCF7tot	OK	6.52787	12.6165	0.950632	2.79659	5e-05	0.000151857	yes
COL12A1	COL12A1	COL12A1	6:75794041-75915623	MCF10tot	MCF7tot	OK	4.88237	20.6192	2.07833	5.26527	5e-05	0.000151857	yes
COL14A1	COL14A1	COL14A1	8:121137351-121384273	MCF10tot	MCF7tot	OK	0.0342521	1.61759	5.56151	4.29645	0.00115	0.00277592	yes
COL16A1	COL16A1	COL16A1	1:32117847-32169768	MCF10tot	MCF7tot	OK	0.332509	0.748791	1.17117	1.93657	0.0011	0.00266653	yes
COL18A1	COL18A1	COL18A1	21:46825096-46933634	MCF10tot	MCF7tot	OK	3.90204	19.9734	2.35578	5.94397	5e-05	0.000151857	yes
COL1A1	COL1A1	COL1A1	17:48261456-48279000	MCF10tot	MCF7tot	OK	2.08346	0.69725	-1.57923	-3.47195	5e-05	0.000151857	yes
COL28A1	COL28A1	COL28A1	7:7398243-7575460	MCF10tot	MCF7tot	OK	0.604091	0	-inf	-nan	5e-05	0.000151857	yes
COL4A2	COL4A2	COL4A2	13:110959630-111165374	MCF10tot	MCF7tot	OK	55.5422	0.01516	-11.8391	-6.85277	0.0158	0.0298745	yes
COL4A5	COL4A5	COL4A5	X:107683073-107940775	MCF10tot	MCF7tot	OK	8.10122	3.56922	-1.18253	-3.00341	5e-05	0.000151857	yes
COL4A6	COL4A6	COL4A6	X:107398836-107682704	MCF10tot	MCF7tot	OK	5.5933	0.22869	-4.61223	-7.70919	5e-05	0.000151857	yes
COL5A1	COL5A1	COL5A1	9:137533651-137736689	MCF10tot	MCF7tot	OK	0.0283921	3.79818	7.06368	6.32642	0.0001	0.000292478	yes
COL6A1	COL6A1	COL6A1	21:47401662-47424963	MCF10tot	MCF7tot	OK	8.41049	1.10731	-2.92513	-6.70912	5e-05	0.000151857	yes
COL6A2	COL6A2	COL6A2	21:47518032-47552763	MCF10tot	MCF7tot	OK	3.12324	1.75121	-0.834696	-1.77641	0.00175	0.00408228	yes
COL6A3	COL6A3	COL6A3	2:238232654-238322850	MCF10tot	MCF7tot	OK	4.07287	0	-inf	-nan	5e-05	0.000151857	yes
COL7A1	COL7A1	COL7A1	3:48601505-48632593	MCF10tot	MCF7tot	OK	2.65297	0.05999	-5.46674	-6.35752	5e-05	0.000151857	yes
COL9A2	COL9A2	COL9A2	1:40766162-40782939	MCF10tot	MCF7tot	OK	0.0901604	0.905869	3.32874	2.86208	0.0005	0.00129665	yes
COLQ	COLQ	COLQ	3:15491639-15563258	MCF10tot	MCF7tot	OK	0.181152	10.114	5.80301	6.40048	5e-05	0.000151857	yes
COMMD1	COMMD1	COMMD1	2:62132802-62363205	MCF10tot	MCF7tot	OK	36.5531	59.5991	0.7053	2.58588	0.00095	0.00233513	yes
COMMD10	COMMD10	COMMD10	5:115420726-115628978	MCF10tot	MCF7tot	OK	25.4919	171.761	2.7523	8.27004	5e-05	0.000151857	yes
COMMD6	COMMD6	COMMD6	13:76099349-76111991	MCF10tot	MCF7tot	OK	85.1515	56.0051	-0.604472	-1.69162	0.0066	0.0136053	yes
COMMD7	COMMD7	COMMD7	20:31290492-31331814	MCF10tot	MCF7tot	OK	45.4293	63.8492	0.491047	1.31471	0.02415	0.0435618	yes
COMMD8	COMMD8	COMMD8	4:47452814-47465676	MCF10tot	MCF7tot	OK	11.4655	17.5516	0.614299	1.90482	0.01045	0.0205847	yes
COPA	COPA	COPA	1:160258376-160328742	MCF10tot	MCF7tot	OK	38.3102	16.6388	-1.20318	-2.06344	0.00085	0.0021149	yes
COPS3	COPS3	COPS3	17:17149937-17184617	MCF10tot	MCF7tot	OK	24.1981	34.2531	0.501342	1.36073	0.01945	0.0358891	yes
COPS4	COPS4	COPS4	4:83956238-83996971	MCF10tot	MCF7tot	OK	24.0885	44.2512	0.877371	2.31276	0.0001	0.000292478	yes
COPS6	COPS6	COPS6	7:99686582-99689823	MCF10tot	MCF7tot	OK	48.7452	107.05	1.13495	3.40863	5e-05	0.000151857	yes
COPS7A	COPS7A	COPS7A	12:6833149-6841041	MCF10tot	MCF7tot	OK	81.1045	56.1849	-0.529598	-1.31639	0.0183	0.0340363	yes
COPS8	COPS8	COPS8	2:237994083-238007489	MCF10tot	MCF7tot	OK	129.93	22.6257	-2.52171	-6.9888	5e-05	0.000151857	yes
COQ2	COQ2	COQ2	4:84184976-84206067	MCF10tot	MCF7tot	OK	6.68648	15.1184	1.17699	3.57464	5e-05	0.000151857	yes
COQ3	COQ3	COQ3	6:99817347-99842082	MCF10tot	MCF7tot	OK	5.15213	12.2792	1.25297	3.44136	5e-05	0.000151857	yes
COQ4	COQ4	COQ4	9:131084790-131096351	MCF10tot	MCF7tot	OK	76.6193	34.11	-1.16751	-3.6208	5e-05	0.000151857	yes
COQ5	COQ5	COQ5	12:120941081-120966964	MCF10tot	MCF7tot	OK	9.75575	28.9119	1.56734	4.633	5e-05	0.000151857	yes
COQ6	COQ6	COQ6	14:74399694-74429815	MCF10tot	MCF7tot	OK	8.83748	23.6658	1.4211	3.16903	5e-05	0.000151857	yes
COQ7	COQ7	COQ7	16:19078916-19091417	MCF10tot	MCF7tot	OK	3.49197	5.3321	0.610663	1.50166	0.0112	0.0219315	yes
CORO1C	CORO1C	CORO1C	12:109038884-109125295	MCF10tot	MCF7tot	OK	43.7771	25.5492	-0.776894	-2.14431	0.0004	0.00105853	yes
CORO2A	CORO2A	CORO2A	9:100883256-100954956	MCF10tot	MCF7tot	OK	3.12416	0.884217	-1.82099	-4.00854	5e-05	0.000151857	yes
COTL1	COTL1	COTL1	16:84599201-84651669	MCF10tot	MCF7tot	OK	260.129	38.8725	-2.7424	-7.68134	5e-05	0.000151857	yes
COX11	COX11	COX11	17:52978051-53046064	MCF10tot	MCF7tot	OK	21.4078	40.7654	0.929208	1.93088	0.0024	0.005452	yes
COX14	COX14	COX14	12:50505763-50514240	MCF10tot	MCF7tot	OK	46.1662	169.606	1.87728	4.87499	5e-05	0.000151857	yes
COX16	COX16	COX16	14:70791797-70883807	MCF10tot	MCF7tot	OK	37.5976	97.4056	1.37336	3.09178	5e-05	0.000151857	yes
COX17	COX17	COX17	3:119388371-119396243	MCF10tot	MCF7tot	OK	92.7092	327.077	1.81884	9.57643	5e-05	0.000151857	yes
COX20	COX20	COX20	1:244998638-245010243	MCF10tot	MCF7tot	OK	9.01723	3.68161	-1.29235	-1.85496	0.00445	0.0095108	yes
COX5B	COX5B	COX5B	2:98262520-98264657	MCF10tot	MCF7tot	OK	428.122	814.083	0.927153	3.88668	0.00015	0.000426875	yes
COX6A1	COX6A1	COX6A1	12:120875892-120878545	MCF10tot	MCF7tot	OK	1179.37	2668.48	1.17801	3.93152	0.0001	0.000292478	yes
COX6B2	COX6B2	COX6B2	19:55861069-55866182	MCF10tot	MCF7tot	OK	0.553333	1.17182	1.08253	1.49802	0.0248	0.0445592	yes
COX6C	COX6C	COX6C	8:100890222-100906242	MCF10tot	MCF7tot	OK	128.301	7041.21	5.77822	12.1031	5e-05	0.000151857	yes
COX7A2	COX7A2	COX7A2	6:75947390-75953644	MCF10tot	MCF7tot	OK	418.506	939.651	1.16688	2.71644	5e-05	0.000151857	yes
COX7A2L	COX7A2L	COX7A2L	2:42577641-42588356	MCF10tot	MCF7tot	OK	103.458	540.994	2.38656	7.52182	5e-05	0.000151857	yes
COX7B	COX7B	COX7B	X:77154960-77160881	MCF10tot	MCF7tot	OK	3298.91	7280.79	1.1421	3.72297	0.00195	0.00450599	yes
COX7C	COX7C	COX7C	5:85913783-85916583	MCF10tot	MCF7tot	OK	1972.99	4390.52	1.15401	2.58742	5e-05	0.000151857	yes
CPA4	CPA4	CPA4	7:129932973-129964020	MCF10tot	MCF7tot	OK	4.7688	0.309113	-3.94742	-5.36548	5e-05	0.000151857	yes
CPAMD8	CPAMD8	CPAMD8	19:17003761-17137625	MCF10tot	MCF7tot	OK	0.246868	0.782378	1.66413	2.59716	0.0001	0.000292478	yes
CPD	CPD	CPD	17:28705941-28796675	MCF10tot	MCF7tot	OK	7.97938	4.07983	-0.967767	-2.7797	5e-05	0.000151857	yes
CPE	CPE	CPE	4:166300096-166419482	MCF10tot	MCF7tot	OK	4.62648	78.277	4.0806	10.6405	5e-05	0.000151857	yes
CPEB1	CPEB1	CPEB1	15:83211950-83378635	MCF10tot	MCF7tot	OK	0.0945184	0.796943	3.07581	2.19045	0.0026	0.00585957	yes
CPEB2	CPEB2	CPEB2	4:15004297-15071777	MCF10tot	MCF7tot	OK	4.89034	7.1426	0.546516	1.63408	0.0114	0.0222925	yes
CPEB3	CPEB3	CPEB3	10:93808396-94050875	MCF10tot	MCF7tot	OK	0.798072	0.327792	-1.28374	-2.36044	0.0008	0.00199712	yes
CPEB4	CPEB4	CPEB4	5:173315330-173387313	MCF10tot	MCF7tot	OK	4.77182	2.11413	-1.17448	-3.35879	5e-05	0.000151857	yes
CPNE1	CPNE1	CPNE1	20:34213952-34252878	MCF10tot	MCF7tot	OK	123.411	73.2392	-0.752777	-1.35858	0.01675	0.0314992	yes
CPNE2	CPNE2	CPNE2	16:57126454-57181878	MCF10tot	MCF7tot	OK	22.9078	4.68536	-2.28961	-6.11087	5e-05	0.000151857	yes
CPNE3	CPNE3	CPNE3	8:87526655-87573726	MCF10tot	MCF7tot	OK	19.5483	78.1451	1.99911	5.54384	5e-05	0.000151857	yes
CPNE8	CPNE8	CPNE8	12:39046001-39299420	MCF10tot	MCF7tot	OK	2.02423	0	-inf	-nan	5e-05	0.000151857	yes
CPPED1	CPPED1	CPPED1	16:12753655-12897744	MCF10tot	MCF7tot	OK	3.76777	2.61351	-0.527723	-1.37834	0.01735	0.0324859	yes
CPQ	CPQ	CPQ	8:97657498-98155722	MCF10tot	MCF7tot	OK	2.11726	4.10108	0.953803	2.11211	0.0016	0.00376135	yes
CPSF3L	CPSF3L	CPSF3L	1:1243993-1260067	MCF10tot	MCF7tot	OK	45.0881	16.482	-1.45185	-2.78888	5e-05	0.000151857	yes
CPSF6	CPSF6	CPSF6	12:69633316-69668138	MCF10tot	MCF7tot	OK	6.42549	10.9519	0.769307	2.31108	0.0002	0.000557025	yes
CPT1A	CPT1A	CPT1A	11:68522087-68609399	MCF10tot	MCF7tot	OK	21.9659	41.7973	0.928146	2.36662	5e-05	0.000151857	yes
CPT2	CPT2	CPT2	1:53662100-53686289	MCF10tot	MCF7tot	OK	6.04187	9.84249	0.704028	1.6493	0.0083	0.0167175	yes
CRABP1	CRABP1	CRABP1	15:78632665-78640572	MCF10tot	MCF7tot	OK	0	9.82628	inf	-nan	5e-05	0.000151857	yes
CRABP2	CRABP2	CRABP2	1:156669397-156675608	MCF10tot	MCF7tot	OK	18.7463	1525.28	6.34633	12.9628	5e-05	0.000151857	yes
CRAT	CRAT	CRAT	9:131857072-131873070	MCF10tot	MCF7tot	OK	13.6766	1.15799	-3.56201	-7.13905	5e-05	0.000151857	yes
CRBN	CRBN	CRBN	3:3191316-3221401	MCF10tot	MCF7tot	OK	19.7948	50.0988	1.33965	3.54384	5e-05	0.000151857	yes
CRCP	CRCP	CRCP	7:65579804-65619555	MCF10tot	MCF7tot	OK	18.1745	41.3136	1.1847	3.04774	5e-05	0.000151857	yes
CREB3L2	CREB3L2	CREB3L2	7:137559724-137686847	MCF10tot	MCF7tot	OK	17.7786	7.32901	-1.27845	-2.46433	5e-05	0.000151857	yes
CREB5	CREB5	CREB5	7:28338939-28865511	MCF10tot	MCF7tot	OK	0.662517	0.265015	-1.32188	-2.26603	0.00025	0.000685681	yes
CREBL2	CREBL2	CREBL2	12:12764830-12798041	MCF10tot	MCF7tot	OK	5.67939	8.35486	0.556881	1.61837	0.01115	0.0218366	yes
CREBRF	CREBRF	CREBRF	5:172483354-172566291	MCF10tot	MCF7tot	OK	2.08358	0.743998	-1.48569	-2.4796	5e-05	0.000151857	yes
CREBZF	CREBZF	CREBZF	11:85368607-85376182	MCF10tot	MCF7tot	OK	2.06069	7.60547	1.88391	5.16888	5e-05	0.000151857	yes
CREG1	CREG1	CREG1	1:167510249-167523056	MCF10tot	MCF7tot	OK	40.3972	29.146	-0.470959	-1.48744	0.02565	0.0459299	yes
CRELD1	CRELD1	CRELD1	3:9975523-9987097	MCF10tot	MCF7tot	OK	10.5671	6.36549	-0.731235	-1.80801	0.001	0.00244831	yes
CREM	CREM	CREM	10:35415768-35501886	MCF10tot	MCF7tot	OK	6.57768	18.1612	1.46521	3.5182	5e-05	0.000151857	yes
CRIM1	CRIM1	CRIM1	2:36583369-36778278	MCF10tot	MCF7tot	OK	65.1254	14.1344	-2.20401	-5.87785	5e-05	0.000151857	yes
CRIP1	CRIP1	CRIP1	14:105953256-105955126	MCF10tot	MCF7tot	OK	0.947564	1264.5	10.3821	15.8987	5e-05	0.000151857	yes
CRIP2	CRIP2	CRIP2	14:105939274-105946507	MCF10tot	MCF7tot	OK	181.893	290.833	0.677104	1.65161	0.004	0.00865299	yes
CRISPLD1	CRISPLD1	CRISPLD1	8:75896707-75946793	MCF10tot	MCF7tot	OK	0.0496007	1.88756	5.25002	4.92306	0.00155	0.00364983	yes
CRISPLD2	CRISPLD2	CRISPLD2	16:84853586-84943116	MCF10tot	MCF7tot	OK	0.410206	1.05335	1.36056	2.39506	0.00015	0.000426875	yes
CRKL	CRKL	CRKL	22:21271713-21308037	MCF10tot	MCF7tot	OK	20.7234	12.7022	-0.706183	-2.02165	0.00105	0.00255577	yes
CRLF1	CRLF1	CRLF1	19:18704034-18717660	MCF10tot	MCF7tot	OK	35.8544	5.88106	-2.608	-7.0193	5e-05	0.000151857	yes
CRLF3	CRLF3	CRLF3	17:29109701-29151778	MCF10tot	MCF7tot	OK	4.45971	1.86237	-1.25981	-2.86582	5e-05	0.000151857	yes
CRMP1	CRMP1	CRMP1	4:5822490-5894785	MCF10tot	MCF7tot	OK	1.3307	0	-inf	-nan	5e-05	0.000151857	yes
CRNDE	CRNDE	CRNDE	16:54952774-54963101	MCF10tot	MCF7tot	OK	10.6319	43.7585	2.04116	5.26501	5e-05	0.000151857	yes
CRNKL1	CRNKL1	CRNKL1	20:20015011-20341346	MCF10tot	MCF7tot	OK	4.23025	6.21077	0.554029	1.47747	0.01345	0.0258851	yes
CROCCP3	CROCCP3	CROCCP3	1:16793930-16819196	MCF10tot	MCF7tot	OK	0.355244	0.674106	0.924167	1.58655	0.01165	0.0227439	yes
CRTAP	CRTAP	CRTAP	3:33155449-33189265	MCF10tot	MCF7tot	OK	36.7252	17.3717	-1.08003	-2.8611	5e-05	0.000151857	yes
CRTC2	CRTC2	CRTC2	1:153920147-153931132	MCF10tot	MCF7tot	OK	27.1121	14.2638	-0.926582	-2.55511	5e-05	0.000151857	yes
CRX	CRX	CRX	19:48325098-48346587	MCF10tot	MCF7tot	OK	2.00841	4.54495	1.17821	2.72247	5e-05	0.000151857	yes
CRY1	CRY1	CRY1	12:107385141-107487635	MCF10tot	MCF7tot	OK	0.713846	6.13215	3.10271	6.78181	5e-05	0.000151857	yes
CRYAB	CRYAB	CRYAB	11:111779349-111782473	MCF10tot	MCF7tot	OK	37.4176	0.335146	-6.80279	-7.3763	0.003	0.00667438	yes
CRYBB2	CRYBB2	CRYBB2	22:25615611-25627836	MCF10tot	MCF7tot	OK	5.27794	0.395606	-3.73784	-4.35722	0.00105	0.00255577	yes
CRYBB2P1	CRYBB2P1	CRYBB2P1	22:25844053-25857645	MCF10tot	MCF7tot	OK	15.1407	1.76903	-3.0974	-5.707	5e-05	0.000151857	yes
CRYL1	CRYL1	CRYL1	13:20977805-21100012	MCF10tot	MCF7tot	OK	27.3465	13.4833	-1.02019	-2.55634	5e-05	0.000151857	yes
CRYZL1	CRYZL1	CRYZL1	21:34961646-35014160	MCF10tot	MCF7tot	OK	6.57106	3.24249	-1.01902	-2.59449	0.00015	0.000426875	yes
CSDE1	CSDE1	CSDE1	1:115259533-115300671	MCF10tot	MCF7tot	OK	68.4953	434.42	2.66501	5.56348	5e-05	0.000151857	yes
CSE1L	CSE1L	CSE1L	20:47662782-47713497	MCF10tot	MCF7tot	OK	36.8377	52.9883	0.52449	1.42875	0.0191	0.0353073	yes
CSF1	CSF1	CSF1	1:110453232-110473616	MCF10tot	MCF7tot	OK	4.90177	1.10872	-2.14441	-4.38777	5e-05	0.000151857	yes
CSF1R	CSF1R	CSF1R	5:149432853-149492935	MCF10tot	MCF7tot	OK	4.45365	0.0555225	-6.32577	-5.06614	0.0002	0.000557025	yes
CSGALNACT2	CSGALNACT2	CSGALNACT2	10:43633933-43680750	MCF10tot	MCF7tot	OK	7.3555	4.33233	-0.763681	-2.2013	0.00065	0.00165016	yes
CSNK1A1	CSNK1A1	CSNK1A1	5:148874844-148931007	MCF10tot	MCF7tot	OK	89.2469	42.6927	-1.06381	-2.84451	5e-05	0.000151857	yes
CSNK1E	CSNK1E	CSNK1E	22:38686696-38714089	MCF10tot	MCF7tot	OK	39.396	16.8677	-1.22379	-3.03731	5e-05	0.000151857	yes
CSNK2A2	CSNK2A2	CSNK2A2	16:58191810-58231782	MCF10tot	MCF7tot	OK	17.5724	12.4332	-0.499118	-1.47553	0.0218	0.0398072	yes
CSPG4	CSPG4	CSPG4	15:75966662-76005189	MCF10tot	MCF7tot	OK	0.674938	0.136601	-2.30479	-3.37235	5e-05	0.000151857	yes
CSRNP1	CSRNP1	CSRNP1	3:39183341-39195102	MCF10tot	MCF7tot	OK	76.6405	11.5416	-2.73127	-7.14354	5e-05	0.000151857	yes
CSRNP2	CSRNP2	CSRNP2	12:51454987-51477454	MCF10tot	MCF7tot	OK	6.76262	10.2263	0.596634	1.60364	0.00495	0.0104709	yes
CSRP1	CSRP1	CSRP1	1:201452657-201476387	MCF10tot	MCF7tot	OK	708.431	321.837	-1.1383	-2.13027	0.00035	0.000936492	yes
CSRP2	CSRP2	CSRP2	12:77252495-77272799	MCF10tot	MCF7tot	OK	4.01541	0.358471	-3.48562	-3.90881	0.00055	0.00141548	yes
CSRP2BP	CSRP2BP	CSRP2BP	20:18118498-18169031	MCF10tot	MCF7tot	OK	2.3889	6.51434	1.44727	3.00974	5e-05	0.000151857	yes
CST3	CST3	CST3	20:23614293-23618574	MCF10tot	MCF7tot	OK	783.023	203.095	-1.9469	-6.178	5e-05	0.000151857	yes
CST6	CST6	CST6	11:65779461-65780976	MCF10tot	MCF7tot	OK	21.5703	0.644073	-5.06568	-6.63362	0.00025	0.000685681	yes
CSTA	CSTA	CSTA	3:122044010-122060816	MCF10tot	MCF7tot	OK	128.143	51.4545	-1.31638	-4.81042	5e-05	0.000151857	yes
CSTB	CSTB	CSTB	21:45193545-45196256	MCF10tot	MCF7tot	OK	264.76	131.424	-1.01046	-3.54162	5e-05	0.000151857	yes
CSTF1	CSTF1	CSTF1	20:54967426-54979582	MCF10tot	MCF7tot	OK	16.5657	24.1149	0.541729	1.47852	0.0107	0.0210132	yes
CSTF3	CSTF3	CSTF3	11:33106129-33183037	MCF10tot	MCF7tot	OK	9.05826	16.2899	0.846671	1.58473	0.00635	0.0131375	yes
CTAGE5	CTAGE5	CTAGE5	14:39734475-39820397	MCF10tot	MCF7tot	OK	7.48203	10.7212	0.518965	1.44553	0.0174	0.0325666	yes
CTBP1-AS1	CTBP1-AS1	CTBP1-AS1	4:1243227-1246795	MCF10tot	MCF7tot	OK	6.10099	3.45832	-0.818974	-2.14862	0.0005	0.00129665	yes
CTCF	CTCF	CTCF	16:67596309-67673088	MCF10tot	MCF7tot	OK	9.31156	17.8378	0.93784	2.45637	5e-05	0.000151857	yes
CTDNEP1	CTDNEP1	CTDNEP1	17:7146905-7155259	MCF10tot	MCF7tot	OK	113.047	69.6243	-0.699264	-1.72839	0.0016	0.00376135	yes
CTDSP1	CTDSP1	CTDSP1	2:219263060-219270664	MCF10tot	MCF7tot	OK	81.3095	35.6675	-1.18881	-2.91126	5e-05	0.000151857	yes
CTDSP2	CTDSP2	CTDSP2	12:58213709-58240747	MCF10tot	MCF7tot	OK	38.4034	15.7771	-1.2834	-3.42605	5e-05	0.000151857	yes
CTDSPL	CTDSPL	CTDSPL	3:37903668-38025960	MCF10tot	MCF7tot	OK	9.03237	2.9783	-1.60061	-4.2263	5e-05	0.000151857	yes
CTF1	CTF1	CTF1	16:30907927-30914881	MCF10tot	MCF7tot	OK	2.26836	0.16821	-3.75332	-3.74416	0.00135	0.0032156	yes
CTGF	CTGF	CTGF	6:132269315-132272518	MCF10tot	MCF7tot	OK	344.727	4.26658	-6.33623	-15.6458	5e-05	0.000151857	yes
CTIF	CTIF	CTIF	18:46065426-46389588	MCF10tot	MCF7tot	OK	7.82916	3.16298	-1.30757	-3.36133	5e-05	0.000151857	yes
CTNNA1	CTNNA1	CTNNA1	5:138089106-138270723	MCF10tot	MCF7tot	OK	153.516	68.7092	-1.15982	-2.73457	5e-05	0.000151857	yes
CTNNAL1	CTNNAL1	CTNNAL1	9:111704850-111775764	MCF10tot	MCF7tot	OK	13.3516	9.15354	-0.544614	-1.58472	0.01275	0.0246814	yes
CTNND1	CTNND1	CTNND1	11:57479994-57586652	MCF10tot	MCF7tot	OK	42.1341	13.137	-1.68135	-2.36868	5e-05	0.000151857	yes
CTNND2	CTNND2	CTNND2	5:10971951-11904110	MCF10tot	MCF7tot	OK	0.119872	1.81883	3.92345	5.24582	5e-05	0.000151857	yes
CTPS2	CTPS2	CTPS2	X:16606121-16731059	MCF10tot	MCF7tot	OK	2.94089	10.8294	1.88063	4.83572	5e-05	0.000151857	yes
CTR9	CTR9	CTR9	11:10772810-10801290	MCF10tot	MCF7tot	OK	8.48919	6.00315	-0.499907	-1.39508	0.02205	0.0402276	yes
CTSB	CTSB	CTSB	8:11700032-11725646	MCF10tot	MCF7tot	OK	463.467	69.4493	-2.73844	-5.23932	5e-05	0.000151857	yes
CTSC	CTSC	CTSC	11:88026759-88070941	MCF10tot	MCF7tot	OK	82.5662	8.70162	-3.2462	-8.2274	5e-05	0.000151857	yes
CTSD	CTSD	CTSD	11:1773981-1785222	MCF10tot	MCF7tot	OK	820.236	1978.79	1.27051	1.97626	0.00145	0.00343082	yes
CTSF	CTSF	CTSF	11:66330934-66336047	MCF10tot	MCF7tot	OK	78.8641	2.62312	-4.91001	-11.5343	5e-05	0.000151857	yes
CTSH	CTSH	CTSH	15:79214091-79237420	MCF10tot	MCF7tot	OK	20.9203	13.8719	-0.592741	-1.74025	0.00805	0.0162807	yes
CTSK	CTSK	CTSK	1:150768683-150780917	MCF10tot	MCF7tot	OK	0.665787	1.30381	0.969601	1.46056	0.0259	0.0463193	yes
CTSL1	CTSL1	CTSL1	9:90340973-90346384	MCF10tot	MCF7tot	OK	59.3082	20.5129	-1.5317	-3.87797	5e-05	0.000151857	yes
CTSL2	CTSL2	CTSL2	9:99791958-99801925	MCF10tot	MCF7tot	OK	2.47303	0.91805	-1.42963	-3.09191	5e-05	0.000151857	yes
CTSS	CTSS	CTSS	1:150702671-150738433	MCF10tot	MCF7tot	OK	0.981466	0.280594	-1.80646	-2.65238	0.00015	0.000426875	yes
CTSZ	CTSZ	CTSZ	20:57570241-57582309	MCF10tot	MCF7tot	OK	128.785	12.6838	-3.34391	-9.53015	5e-05	0.000151857	yes
CTTNBP2NL	CTTNBP2NL	CTTNBP2NL	1:112938799-113003786	MCF10tot	MCF7tot	OK	9.90923	1.51246	-2.71187	-7.08913	5e-05	0.000151857	yes
CTXN1	CTXN1	CTXN1	19:7989380-7991051	MCF10tot	MCF7tot	OK	25.1952	92.4555	1.87561	6.12187	5e-05	0.000151857	yes
CUEDC1	CUEDC1	CUEDC1	17:55940336-55980750	MCF10tot	MCF7tot	OK	13.4726	20.346	0.594718	1.71712	0.00625	0.0129495	yes
CUEDC2	CUEDC2	CUEDC2	10:104183001-104192423	MCF10tot	MCF7tot	OK	55.5795	83.2889	0.583571	1.73912	0.0073	0.0149122	yes
CUL4A	CUL4A	CUL4A	13:113863085-113919392	MCF10tot	MCF7tot	OK	17.9617	12.2049	-0.557469	-1.52954	0.00885	0.0177149	yes
CUL4B	CUL4B	CUL4B	X:119658443-119709684	MCF10tot	MCF7tot	OK	36.5948	6.7333	-2.44226	-6.7695	5e-05	0.000151857	yes
CUX1	CUX1	CUX1	7:101459183-101927250	MCF10tot	MCF7tot	OK	11.3418	36.6889	1.6937	3.25703	5e-05	0.000151857	yes
CWC15	CWC15	CWC15	11:94695786-94706776	MCF10tot	MCF7tot	OK	34.7903	18.6584	-0.89886	-2.72148	0.0001	0.000292478	yes
CWC25	CWC25	CWC25	17:36957445-36981589	MCF10tot	MCF7tot	OK	6.20855	3.68966	-0.75077	-1.91622	0.00225	0.00514079	yes
CWF19L1	CWF19L1	CWF19L1	10:101992054-102027437	MCF10tot	MCF7tot	OK	10.836	21.006	0.954968	2.74142	5e-05	0.000151857	yes
CX3CL1	CX3CL1	CX3CL1	16:57406413-57418956	MCF10tot	MCF7tot	OK	0.0528758	0.864845	4.03176	3.17892	0.0026	0.00585957	yes
CXCL1	CXCL1	CXCL1	4:74735108-74737019	MCF10tot	MCF7tot	OK	21.1483	13.6993	-0.626436	-1.54358	0.00705	0.0144368	yes
CXCL11	CXCL11	CXCL11	4:76932332-77033955	MCF10tot	MCF7tot	OK	1.3376	0.347518	-1.94448	-2.04377	0.00585	0.0121971	yes
CXCL14	CXCL14	CXCL14	5:134906368-134914969	MCF10tot	MCF7tot	OK	0.20515	0.750449	1.87107	2.0661	0.0157	0.0297052	yes
CXCL16	CXCL16	CXCL16	17:4634722-4643223	MCF10tot	MCF7tot	OK	34.1353	12.4487	-1.45527	-3.47312	5e-05	0.000151857	yes
CXCR2	CXCR2	CXCR2	2:218990012-219001976	MCF10tot	MCF7tot	OK	0.163935	0.51312	1.64618	1.55913	0.01185	0.0231058	yes
CXCR7	CXCR7	CXCR7	2:237478379-237490997	MCF10tot	MCF7tot	OK	0.647079	24.7595	5.2579	9.66745	5e-05	0.000151857	yes
CXXC4	CXXC4	CXXC4	4:105389462-105416058	MCF10tot	MCF7tot	OK	0.0328197	0.549847	4.0664	3.79127	0.00395	0.00855523	yes
CXXC5	CXXC5	CXXC5	5:139028300-139062680	MCF10tot	MCF7tot	OK	17.8174	48.7273	1.45144	4.44416	5e-05	0.000151857	yes
CXorf40A	CXorf40A	CXorf40A	X:148622518-148632086	MCF10tot	MCF7tot	OK	4.66135	11.8619	1.34751	3.202	5e-05	0.000151857	yes
CXorf40B	CXorf40B	CXorf40B	X:149100414-149106716	MCF10tot	MCF7tot	OK	11.0967	28.0462	1.33768	4.01817	5e-05	0.000151857	yes
CXorf57	CXorf57	CXorf57	X:105855159-105922673	MCF10tot	MCF7tot	OK	0.85927	0.0917685	-3.22704	-3.12193	0.00045	0.00117923	yes
CYB561	CYB561	CYB561	17:61509664-61523722	MCF10tot	MCF7tot	OK	30.9264	141.222	2.19106	5.51114	5e-05	0.000151857	yes
CYB561D2	CYB561D2	CYB561D2	3:50384918-50391500	MCF10tot	MCF7tot	OK	73.0403	29.3884	-1.31345	-2.79984	5e-05	0.000151857	yes
CYB5A	CYB5A	CYB5A	18:71920526-71959251	MCF10tot	MCF7tot	OK	22.063	79.0887	1.84184	4.6303	5e-05	0.000151857	yes
CYB5B	CYB5B	CYB5B	16:69458497-69500167	MCF10tot	MCF7tot	OK	14.0396	22.5174	0.681546	2.02046	0.00145	0.00343082	yes
CYB5R1	CYB5R1	CYB5R1	1:202931000-202936404	MCF10tot	MCF7tot	OK	64.0366	40.1825	-0.672328	-1.97695	0.0023	0.00524998	yes
CYB5R3	CYB5R3	CYB5R3	22:43013845-43045405	MCF10tot	MCF7tot	OK	167.576	29.2844	-2.51661	-6.32088	5e-05	0.000151857	yes
CYB5R4	CYB5R4	CYB5R4	6:84569369-84670146	MCF10tot	MCF7tot	OK	7.45396	10.5884	0.506407	1.4848	0.0229	0.0416077	yes
CYB5RL	CYB5RL	CYB5RL	1:54638008-54665746	MCF10tot	MCF7tot	OK	0.333692	1.10696	1.73002	2.64811	0.0001	0.000292478	yes
CYBRD1	CYBRD1	CYBRD1	2:172378756-172414643	MCF10tot	MCF7tot	OK	17.8321	0.107583	-7.37289	-8.28715	5e-05	0.000151857	yes
CYCS	CYCS	CYCS	7:25158269-25164980	MCF10tot	MCF7tot	OK	28.5219	56.8388	0.994805	2.62645	5e-05	0.000151857	yes
CYFIP1	CYFIP1	CYFIP1	15:22892683-23003603	MCF10tot	MCF7tot	OK	31.4877	20.1613	-0.643202	-1.68264	0.00255	0.00576149	yes
CYFIP2	CYFIP2	CYFIP2	5:156693090-156822606	MCF10tot	MCF7tot	OK	2.06945	4.00079	0.951035	2.39032	0.0001	0.000292478	yes
CYLD	CYLD	CYLD	16:50775960-50835846	MCF10tot	MCF7tot	OK	3.06941	1.13071	-1.44073	-3.68036	5e-05	0.000151857	yes
CYP1A1	CYP1A1	CYP1A1	15:75011882-75017877	MCF10tot	MCF7tot	OK	0.314265	1.65673	2.39828	3.30565	0.0001	0.000292478	yes
CYP1B1	CYP1B1	CYP1B1	2:38294745-38303323	MCF10tot	MCF7tot	OK	17.4724	43.5738	1.31838	3.74079	5e-05	0.000151857	yes
CYP26B1	CYP26B1	CYP26B1	2:72356366-72374963	MCF10tot	MCF7tot	OK	1.67688	0.0688744	-4.60567	-4.6346	0.0001	0.000292478	yes
CYP27B1	CYP27B1	CYP27B1	12:58156116-58160976	MCF10tot	MCF7tot	OK	3.19792	0.59882	-2.41694	-4.29497	5e-05	0.000151857	yes
CYP27C1	CYP27C1	CYP27C1	2:127941411-127963343	MCF10tot	MCF7tot	OK	1.0658	0.0662249	-4.00841	-3.98838	5e-05	0.000151857	yes
CYP2B6	CYP2B6	CYP2B6	19:41497203-41524301	MCF10tot	MCF7tot	OK	0.131703	0.659705	2.32453	2.44131	0.0028	0.00627059	yes
CYP2B7P1	CYP2B7P1	CYP2B7P1	19:41430169-41456565	MCF10tot	MCF7tot	OK	0.214923	4.24069	4.30241	5.70752	5e-05	0.000151857	yes
CYP2F1	CYP2F1	CYP2F1	19:41620352-41634281	MCF10tot	MCF7tot	OK	0.237875	0.795293	1.74129	1.8794	0.0151	0.0286805	yes
CYP2J2	CYP2J2	CYP2J2	1:60358979-60392423	MCF10tot	MCF7tot	OK	1.53115	4.07816	1.4133	3.01451	5e-05	0.000151857	yes
CYP2S1	CYP2S1	CYP2S1	19:41699114-41713444	MCF10tot	MCF7tot	OK	0.16151	1.77401	3.45731	3.64484	5e-05	0.000151857	yes
CYP2U1	CYP2U1	CYP2U1	4:108852716-108874613	MCF10tot	MCF7tot	OK	1.55695	1.01307	-0.619986	-1.42604	0.0253	0.0453717	yes
CYP4B1	CYP4B1	CYP4B1	1:47264669-47285021	MCF10tot	MCF7tot	OK	19.0799	3.63761	-2.39099	-5.58643	5e-05	0.000151857	yes
CYP4F11	CYP4F11	CYP4F11	19:16023179-16045676	MCF10tot	MCF7tot	OK	6.89712	2.67913	-1.36423	-3.19366	5e-05	0.000151857	yes
CYP4F12	CYP4F12	CYP4F12	19:15783827-15807984	MCF10tot	MCF7tot	OK	1.46267	0.0686271	-4.41368	-3.0446	0.0164	0.0309023	yes
CYP4F22	CYP4F22	CYP4F22	19:15619335-15663128	MCF10tot	MCF7tot	OK	0.0912795	24.016	8.03949	7.44052	0.0003	0.000812483	yes
CYP4V2	CYP4V2	CYP4V2	4:187112673-187134617	MCF10tot	MCF7tot	OK	5.38181	2.28191	-1.23785	-3.4441	5e-05	0.000151857	yes
CYP4X1	CYP4X1	CYP4X1	1:47489239-47516423	MCF10tot	MCF7tot	OK	0.747001	0.0438842	-4.08934	-2.60427	0.0268	0.047707	yes
CYP51A1	CYP51A1	CYP51A1	7:91741462-91771870	MCF10tot	MCF7tot	OK	30.7699	64.9505	1.07782	3.11636	5e-05	0.000151857	yes
CYR61	CYR61	CYR61	1:86046443-86049650	MCF10tot	MCF7tot	OK	824.21	7.19381	-6.84011	-15.889	5e-05	0.000151857	yes
CYSTM1	CYSTM1	CYSTM1	5:139554652-139623374	MCF10tot	MCF7tot	OK	73.7937	25.0248	-1.56014	-5.14149	5e-05	0.000151857	yes
CYTH1	CYTH1	CYTH1	17:76670129-76778376	MCF10tot	MCF7tot	OK	27.1673	4.32438	-2.65131	-6.77101	5e-05	0.000151857	yes
CYTH2	CYTH2	CYTH2	19:48972464-48985571	MCF10tot	MCF7tot	OK	22.7525	15.7974	-0.526335	-1.37575	0.0144	0.0275014	yes
CYTH3	CYTH3	CYTH3	7:6201409-6312242	MCF10tot	MCF7tot	OK	11.9099	2.17645	-2.45211	-6.33786	5e-05	0.000151857	yes
D2HGDH	D2HGDH	D2HGDH	2:242674029-242708231	MCF10tot	MCF7tot	OK	2.58559	5.43199	1.07099	2.62958	5e-05	0.000151857	yes
DAAM1	DAAM1	DAAM1	14:59655380-59838123	MCF10tot	MCF7tot	OK	21.7636	6.60765	-1.71971	-4.56397	5e-05	0.000151857	yes
DAB2	DAB2	DAB2	5:39371775-39425335	MCF10tot	MCF7tot	OK	1.30319	0.128733	-3.3396	-4.06944	5e-05	0.000151857	yes
DAB2IP	DAB2IP	DAB2IP	9:124329398-124547809	MCF10tot	MCF7tot	OK	5.28124	7.58777	0.522801	1.31578	0.01755	0.0328086	yes
DAD1	DAD1	DAD1	14:23033806-23058143	MCF10tot	MCF7tot	OK	615.823	421.441	-0.547186	-2.0989	0.01765	0.0329695	yes
DAG1	DAG1	DAG1	3:49506135-49573051	MCF10tot	MCF7tot	OK	36.7773	25.2037	-0.545179	-1.36289	0.0154	0.0291841	yes
DAGLA	DAGLA	DAGLA	11:61447904-61514474	MCF10tot	MCF7tot	OK	1.18754	2.96931	1.32215	3.15468	5e-05	0.000151857	yes
DAGLB	DAGLB	DAGLB	7:6448746-6487643	MCF10tot	MCF7tot	OK	25.0196	15.369	-0.703035	-1.82002	0.00145	0.00343082	yes
DANCR	DANCR	DANCR	4:53578620-53580305	MCF10tot	MCF7tot	OK	37.6632	88.8795	1.2387	4.32851	5e-05	0.000151857	yes
DAP	DAP	DAP	5:10679341-10761387	MCF10tot	MCF7tot	OK	64.6316	31.3232	-1.04501	-2.92248	5e-05	0.000151857	yes
DAPK1	DAPK1	DAPK1	9:90112755-90323549	MCF10tot	MCF7tot	OK	4.08142	0.0184512	-7.78921	-4.93555	0.01905	0.0352378	yes
DAPK2	DAPK2	DAPK2	15:64199234-64338521	MCF10tot	MCF7tot	OK	1.15499	2.84067	1.29835	2.67139	5e-05	0.000151857	yes
DAPK3	DAPK3	DAPK3	19:3958451-3969826	MCF10tot	MCF7tot	OK	62.5205	27.3692	-1.19178	-3.118	5e-05	0.000151857	yes
DAPP1	DAPP1	DAPP1	4:100737980-100791347	MCF10tot	MCF7tot	OK	3.11208	1.44894	-1.10289	-2.50535	0.0003	0.000812483	yes
DARC	DARC	DARC	1:159173802-159176290	MCF10tot	MCF7tot	OK	3.70664	0	-inf	-nan	5e-05	0.000151857	yes
DAXX	DAXX	DAXX	6:33286334-33290793	MCF10tot	MCF7tot	OK	22.9477	35.9787	0.648791	1.62496	0.0034	0.00745935	yes
DAZAP2	DAZAP2	DAZAP2	12:51632507-51664202	MCF10tot	MCF7tot	OK	57.157	93.1443	0.704537	1.85079	0.00465	0.00989516	yes
DBF4	DBF4	DBF4	7:87463813-87538856	MCF10tot	MCF7tot	OK	1.66625	6.44425	1.95141	3.54473	5e-05	0.000151857	yes
DBF4B	DBF4B	DBF4B	17:42785975-42829637	MCF10tot	MCF7tot	OK	1.47379	2.55517	0.793887	1.50573	0.00625	0.0129495	yes
DBI	DBI	DBI	2:120124503-120130122	MCF10tot	MCF7tot	OK	111.942	230.507	1.04206	2.68194	5e-05	0.000151857	yes
DBNDD1	DBNDD1	DBNDD1	16:90071278-90085937	MCF10tot	MCF7tot	OK	13.8393	88.1501	2.67119	6.46588	5e-05	0.000151857	yes
DBP	DBP	DBP	19:49133816-49140639	MCF10tot	MCF7tot	OK	2.07033	7.21879	1.8019	4.15955	5e-05	0.000151857	yes
DBT	DBT	DBT	1:100652477-100715409	MCF10tot	MCF7tot	OK	1.54634	1.05172	-0.556112	-1.46058	0.01645	0.0309883	yes
DCAF10	DCAF10	DCAF10	9:37800789-37867666	MCF10tot	MCF7tot	OK	6.07548	3.98263	-0.609277	-1.77198	0.00565	0.0118164	yes
DCAF11	DCAF11	DCAF11	14:24583905-24594451	MCF10tot	MCF7tot	OK	8.69633	24.3046	1.48275	3.83402	5e-05	0.000151857	yes
DCAF13	DCAF13	DCAF13	8:104410865-104455681	MCF10tot	MCF7tot	OK	23.0199	57.1761	1.31253	2.75818	5e-05	0.000151857	yes
DCAF4	DCAF4	DCAF4	14:73393039-73426357	MCF10tot	MCF7tot	OK	4.18666	19.3187	2.20613	5.47339	5e-05	0.000151857	yes
DCAF5	DCAF5	DCAF5	14:69517636-69619914	MCF10tot	MCF7tot	OK	5.85044	8.44615	0.529748	1.46836	0.0128	0.0247648	yes
DCAF6	DCAF6	DCAF6	1:167885912-168045081	MCF10tot	MCF7tot	OK	21.3293	13.4182	-0.668652	-1.27483	0.02425	0.0437145	yes
DCAF7	DCAF7	DCAF7	17:61627821-61671641	MCF10tot	MCF7tot	OK	18.0976	45.1524	1.319	3.47324	5e-05	0.000151857	yes
DCBLD1	DCBLD1	DCBLD1	6:117803819-117923705	MCF10tot	MCF7tot	OK	27.4303	2.56209	-3.42037	-3.79838	5e-05	0.000151857	yes
DCBLD2	DCBLD2	DCBLD2	3:98514813-98620533	MCF10tot	MCF7tot	OK	46.5149	6.78664	-2.77693	-7.51313	5e-05	0.000151857	yes
DCDC2	DCDC2	DCDC2	6:24171982-24383520	MCF10tot	MCF7tot	OK	0.0398658	9.59217	7.91056	6.76608	0.0114	0.0222925	yes
DCK	DCK	DCK	4:71859264-71896631	MCF10tot	MCF7tot	OK	4.96885	11.8712	1.25648	3.76727	5e-05	0.000151857	yes
DCLRE1B	DCLRE1B	DCLRE1B	1:114447914-114456708	MCF10tot	MCF7tot	OK	3.62012	16.9302	2.22549	6.14917	5e-05	0.000151857	yes
DCN	DCN	DCN	12:91539034-91576806	MCF10tot	MCF7tot	OK	273.532	0	-inf	-nan	5e-05	0.000151857	yes
DCP1A	DCP1A	DCP1A	3:53317442-53381654	MCF10tot	MCF7tot	OK	4.83121	2.92948	-0.721738	-1.98148	0.00105	0.00255577	yes
DCP2	DCP2	DCP2	5:112312406-112824527	MCF10tot	MCF7tot	OK	1.51147	8.17355	2.43501	5.27538	5e-05	0.000151857	yes
DCTD	DCTD	DCTD	4:183811243-183838630	MCF10tot	MCF7tot	OK	64.4155	18.4473	-1.804	-4.75838	5e-05	0.000151857	yes
DCTN5	DCTN5	DCTN5	16:23652686-23685068	MCF10tot	MCF7tot	OK	9.70525	14.0126	0.529885	1.38491	0.0148	0.0281746	yes
DCTPP1	DCTPP1	DCTPP1	16:30435018-30441373	MCF10tot	MCF7tot	OK	78.7166	316.818	2.00891	6.05053	5e-05	0.000151857	yes
DCUN1D1	DCUN1D1	DCUN1D1	3:182660558-182698326	MCF10tot	MCF7tot	OK	12.0033	26.2814	1.13061	3.42602	5e-05	0.000151857	yes
DCUN1D2	DCUN1D2	DCUN1D2	13:114110133-114145023	MCF10tot	MCF7tot	OK	2.51678	3.69007	0.552069	1.37813	0.02435	0.0438614	yes
DCUN1D3	DCUN1D3	DCUN1D3	16:20869395-20936328	MCF10tot	MCF7tot	OK	10.9837	3.18339	-1.78673	-2.52587	0.0006	0.00153307	yes
DCXR	DCXR	DCXR	17:79993756-79995573	MCF10tot	MCF7tot	OK	77.5039	363.112	2.22807	5.25373	5e-05	0.000151857	yes
DDA1	DDA1	DDA1	19:17420336-17445638	MCF10tot	MCF7tot	OK	17.4979	7.53734	-1.21506	-2.91051	5e-05	0.000151857	yes
DDAH1	DDAH1	DDAH1	1:85784167-86044046	MCF10tot	MCF7tot	OK	11.7867	4.022	-1.55118	-4.2779	5e-05	0.000151857	yes
DDHD1	DDHD1	DDHD1	14:53503457-53620046	MCF10tot	MCF7tot	OK	0.743024	2.78346	1.9054	4.92414	5e-05	0.000151857	yes
DDHD2	DDHD2	DDHD2	8:38089008-38120287	MCF10tot	MCF7tot	OK	7.09783	5.01644	-0.500715	-1.38172	0.02155	0.0393912	yes
DDIT4	DDIT4	DDIT4	10:74033676-74035797	MCF10tot	MCF7tot	OK	116.478	32.1345	-1.85786	-5.42454	5e-05	0.000151857	yes
DDN	DDN	DDN	12:49388932-49393088	MCF10tot	MCF7tot	OK	0.12099	1.41787	3.55076	4.13674	5e-05	0.000151857	yes
DDR1	DDR1	DDR1	6:30851860-30867933	MCF10tot	MCF7tot	OK	82.7726	255.679	1.62711	3.44786	5e-05	0.000151857	yes
DDX11	DDX11	DDX11	12:31173696-31257725	MCF10tot	MCF7tot	OK	2.71956	5.26562	0.953231	2.24272	5e-05	0.000151857	yes
DDX12P	DDX12P	DDX12P	12:9570286-9600768	MCF10tot	MCF7tot	OK	0.320915	1.23686	1.94642	3.03831	5e-05	0.000151857	yes
DDX19A	DDX19A	DDX19A	16:70380823-70407284	MCF10tot	MCF7tot	OK	9.84464	16.3264	0.729799	2.0476	0.001	0.00244831	yes
DDX19B	DDX19B	DDX19B	16:70323669-70380650	MCF10tot	MCF7tot	OK	8.91299	12.9835	0.542695	1.42506	0.01895	0.0350802	yes
DDX23	DDX23	DDX23	12:49223538-49245957	MCF10tot	MCF7tot	OK	21.1851	36.1521	0.771029	2.08614	0.0004	0.00105853	yes
DDX24	DDX24	DDX24	14:94517267-94547558	MCF10tot	MCF7tot	OK	29.1509	44.4435	0.608433	1.66632	0.00615	0.012772	yes
DDX39A	DDX39A	DDX39A	19:14519609-14530195	MCF10tot	MCF7tot	OK	52.3714	126.488	1.27215	3.09883	5e-05	0.000151857	yes
DDX42	DDX42	DDX42	17:61851566-61896677	MCF10tot	MCF7tot	OK	20.7859	34.0053	0.71015	1.82374	0.00075	0.00188154	yes
DDX49	DDX49	DDX49	19:19030483-19039442	MCF10tot	MCF7tot	OK	27.4211	54.371	0.987553	2.49105	5e-05	0.000151857	yes
DDX5	DDX5	DDX5	17:62494373-62502484	MCF10tot	MCF7tot	OK	80.5509	163.522	1.02151	2.58731	0.00015	0.000426875	yes
DDX51	DDX51	DDX51	12:132621138-132628880	MCF10tot	MCF7tot	OK	4.85414	8.73684	0.847896	2.24439	5e-05	0.000151857	yes
DDX52	DDX52	DDX52	17:35972362-36003493	MCF10tot	MCF7tot	OK	7.78754	3.79922	-1.03546	-2.90935	5e-05	0.000151857	yes
DDX54	DDX54	DDX54	12:113587662-113623284	MCF10tot	MCF7tot	OK	13.4914	30.4528	1.17453	2.99475	5e-05	0.000151857	yes
DDX55	DDX55	DDX55	12:124086671-124105482	MCF10tot	MCF7tot	OK	4.38428	16.3556	1.89938	5.23436	5e-05	0.000151857	yes
DEAF1	DEAF1	DEAF1	11:644224-704129	MCF10tot	MCF7tot	OK	23.7716	13.8449	-0.779879	-2.14726	0.00045	0.00117923	yes
DECR1	DECR1	DECR1	8:91013579-91064227	MCF10tot	MCF7tot	OK	31.9537	56.2258	0.815248	2.78101	0.00015	0.000426875	yes
DEF6	DEF6	DEF6	6:35265594-35289548	MCF10tot	MCF7tot	OK	4.29846	1.45318	-1.56461	-3.34772	5e-05	0.000151857	yes
DEFB126	DEFB126	DEFB126	20:123251-126392	MCF10tot	MCF7tot	OK	1.12406	0	-inf	-nan	0.0001	0.000292478	yes
DEFB134	DEFB134	DEFB134	8:11851488-11853760	MCF10tot	MCF7tot	OK	260.12	0	-inf	-nan	0.00405	0.00874785	yes
DEGS1	DEGS1	DEGS1	1:224370909-224381143	MCF10tot	MCF7tot	OK	111.32	22.0518	-2.33574	-7.05707	5e-05	0.000151857	yes
DENND1A	DENND1A	DENND1A	9:126141932-126692417	MCF10tot	MCF7tot	OK	17.3902	9.36811	-0.892443	-2.1067	0.00015	0.000426875	yes
DENND1B	DENND1B	DENND1B	1:197473877-197744623	MCF10tot	MCF7tot	OK	1.97524	4.39666	1.15438	3.00434	5e-05	0.000151857	yes
DENND2C	DENND2C	DENND2C	1:115127195-115212732	MCF10tot	MCF7tot	OK	2.28679	1.01616	-1.1702	-2.45067	0.00015	0.000426875	yes
DENND2D	DENND2D	DENND2D	1:111729800-111743281	MCF10tot	MCF7tot	OK	0.588672	16.4586	4.80524	8.21374	5e-05	0.000151857	yes
DENND3	DENND3	DENND3	8:142138719-142205901	MCF10tot	MCF7tot	OK	14.6995	0.493964	-4.89522	-10.2055	5e-05	0.000151857	yes
DENND4C	DENND4C	DENND4C	9:19230762-19374137	MCF10tot	MCF7tot	OK	5.45992	2.93048	-0.897744	-2.46133	5e-05	0.000151857	yes
DENND5B	DENND5B	DENND5B	12:31535156-31768285	MCF10tot	MCF7tot	OK	1.89719	0.988194	-0.940999	-2.38551	0.0001	0.000292478	yes
DENND6A	DENND6A	DENND6A	3:57611180-57678816	MCF10tot	MCF7tot	OK	10.9472	6.47232	-0.758209	-2.24896	0.0005	0.00129665	yes
DENND6B	DENND6B	DENND6B	22:50750391-50765489	MCF10tot	MCF7tot	OK	6.86737	3.03127	-1.17983	-2.77732	5e-05	0.000151857	yes
DENR	DENR	DENR	12:123237370-123255953	MCF10tot	MCF7tot	OK	26.5435	38.4351	0.534063	1.61887	0.01335	0.025717	yes
DEPDC1	DEPDC1	DEPDC1	1:68939834-68962799	MCF10tot	MCF7tot	OK	0.678825	5.03407	2.89061	6.76271	5e-05	0.000151857	yes
DEPDC1B	DEPDC1B	DEPDC1B	5:59892738-59995993	MCF10tot	MCF7tot	OK	0.424443	6.63473	3.9664	5.90986	5e-05	0.000151857	yes
DEPDC5	DEPDC5	DEPDC5	22:32149936-32303020	MCF10tot	MCF7tot	OK	2.12086	1.27131	-0.738326	-1.55845	0.0048	0.0101869	yes
DEPTOR	DEPTOR	DEPTOR	8:120885899-121063157	MCF10tot	MCF7tot	OK	0.140564	3.2407	4.527	5.08849	5e-05	0.000151857	yes
DERA	DERA	DERA	12:16064185-16190315	MCF10tot	MCF7tot	OK	18.8997	9.63413	-0.972139	-2.95215	5e-05	0.000151857	yes
DERL1	DERL1	DERL1	8:124025403-124054663	MCF10tot	MCF7tot	OK	32.2489	68.9942	1.09722	3.07462	5e-05	0.000151857	yes
DESI1	DESI1	DESI1	22:41994031-42017061	MCF10tot	MCF7tot	OK	43.4046	18.9139	-1.1984	-3.35275	5e-05	0.000151857	yes
DESI2	DESI2	DESI2	1:244816351-244872335	MCF10tot	MCF7tot	OK	23.1606	6.13281	-1.91705	-5.70304	5e-05	0.000151857	yes
DET1	DET1	DET1	15:89055713-89089912	MCF10tot	MCF7tot	OK	3.14172	1.03404	-1.60326	-2.8614	5e-05	0.000151857	yes
DFFB	DFFB	DFFB	1:3773844-3801993	MCF10tot	MCF7tot	OK	1.30126	2.05134	0.656656	1.42112	0.02365	0.0427683	yes
DFNA5	DFNA5	DFNA5	7:24737973-24797639	MCF10tot	MCF7tot	OK	7.25213	0	-inf	-nan	5e-05	0.000151857	yes
DFNB31	DFNB31	DFNB31	9:117164359-117267736	MCF10tot	MCF7tot	OK	2.67611	1.40999	-0.924447	-2.01944	0.00035	0.000936492	yes
DGAT1	DGAT1	DGAT1	8:145515269-145550567	MCF10tot	MCF7tot	OK	62.0494	17.2824	-1.84411	-2.60803	5e-05	0.000151857	yes
DGAT2	DGAT2	DGAT2	11:75479777-75512581	MCF10tot	MCF7tot	OK	5.97192	2.3378	-1.35304	-2.96342	5e-05	0.000151857	yes
DGCR14	DGCR14	DGCR14	22:19117791-19132190	MCF10tot	MCF7tot	OK	5.88704	3.10452	-0.923174	-2.35197	5e-05	0.000151857	yes
DGCR2	DGCR2	DGCR2	22:19023794-19109967	MCF10tot	MCF7tot	OK	59.0461	18.6501	-1.66266	-4.22728	5e-05	0.000151857	yes
DGCR6L	DGCR6L	DGCR6L	22:20301760-20307628	MCF10tot	MCF7tot	OK	65.3805	99.4323	0.604852	1.72368	0.0082	0.0165465	yes
DGKA	DGKA	DGKA	12:56324945-56347807	MCF10tot	MCF7tot	OK	53.6262	0.275635	-7.60404	-9.58884	5e-05	0.000151857	yes
DGKD	DGKD	DGKD	2:234263152-234380743	MCF10tot	MCF7tot	OK	8.69807	4.89349	-0.82983	-2.18817	0.0003	0.000812483	yes
DGKH	DGKH	DGKH	13:42614171-42803891	MCF10tot	MCF7tot	OK	1.92689	0.879377	-1.13172	-2.23442	0.00015	0.000426875	yes
DGKQ	DGKQ	DGKQ	4:952671-967348	MCF10tot	MCF7tot	OK	17.9471	6.20408	-1.53246	-4.04214	5e-05	0.000151857	yes
DHCR24	DHCR24	DHCR24	1:55315299-55352921	MCF10tot	MCF7tot	OK	202.9	74.6466	-1.44262	-3.21798	5e-05	0.000151857	yes
DHCR7	DHCR7	DHCR7	11:71145456-71159477	MCF10tot	MCF7tot	OK	46.9238	94.0736	1.00347	2.57452	5e-05	0.000151857	yes
DHDDS	DHDDS	DHDDS	1:26758772-26797797	MCF10tot	MCF7tot	OK	12.4493	5.85893	-1.08735	-2.83308	5e-05	0.000151857	yes
DHDH	DHDH	DHDH	19:49436938-49448226	MCF10tot	MCF7tot	OK	9.88971	0.544997	-4.18161	-5.89883	5e-05	0.000151857	yes
DHODH	DHODH	DHODH	16:72042642-72059316	MCF10tot	MCF7tot	OK	3.14985	6.43731	1.03118	2.6436	5e-05	0.000151857	yes
DHRS1	DHRS1	DHRS1	14:24759803-24769039	MCF10tot	MCF7tot	OK	27.3776	8.39498	-1.7054	-4.20139	5e-05	0.000151857	yes
DHRS13	DHRS13	DHRS13	17:27224798-27230089	MCF10tot	MCF7tot	OK	6.96778	22.7775	1.70884	4.80679	5e-05	0.000151857	yes
DHRS2	DHRS2	DHRS2	14:24105572-24114848	MCF10tot	MCF7tot	OK	0.0661018	160.918	11.2493	6.72115	0.01205	0.02347	yes
DHRS3	DHRS3	DHRS3	1:12627938-12677820	MCF10tot	MCF7tot	OK	71.3422	5.25137	-3.76399	-9.96605	5e-05	0.000151857	yes
DHRS4	DHRS4	DHRS4	14:24407939-24438488	MCF10tot	MCF7tot	OK	6.84086	20.2221	1.56368	2.17878	0.0005	0.00129665	yes
DHRS4-AS1	DHRS4-AS1	DHRS4-AS1	14:24407939-24438488	MCF10tot	MCF7tot	OK	5.15644	10.7472	1.05951	2.13841	0.00085	0.0021149	yes
DHRS4L2	DHRS4L2	DHRS4L2	14:24439082-24475617	MCF10tot	MCF7tot	OK	4.20084	16.4435	1.96877	4.3281	5e-05	0.000151857	yes
DHRS7	DHRS7	DHRS7	14:60611495-60632211	MCF10tot	MCF7tot	OK	68.1264	21.016	-1.69673	-5.34744	5e-05	0.000151857	yes
DHRS7B	DHRS7B	DHRS7B	17:21030240-21095285	MCF10tot	MCF7tot	OK	11.3199	5.98094	-0.920419	-2.5145	0.00015	0.000426875	yes
DHRS9	DHRS9	DHRS9	2:169921298-169952677	MCF10tot	MCF7tot	OK	3.91058	0.100559	-5.28127	-3.83355	5e-05	0.000151857	yes
DHTKD1	DHTKD1	DHTKD1	10:12110933-12165224	MCF10tot	MCF7tot	OK	3.64304	14.1676	1.95938	5.3417	5e-05	0.000151857	yes
DHX32	DHX32	DHX32	10:127512103-127569884	MCF10tot	MCF7tot	OK	10.4452	16.9684	0.700015	1.33561	0.02085	0.0382591	yes
DHX33	DHX33	DHX33	17:5344231-5372380	MCF10tot	MCF7tot	OK	4.70099	7.1557	0.606129	1.61835	0.00545	0.0114334	yes
DHX35	DHX35	DHX35	20:37590980-37668366	MCF10tot	MCF7tot	OK	4.41976	2.6472	-0.739504	-1.76958	0.0015	0.00354265	yes
DHX37	DHX37	DHX37	12:125431369-125473667	MCF10tot	MCF7tot	OK	12.0643	18.7301	0.634621	1.73108	0.00345	0.00755623	yes
DHX40	DHX40	DHX40	17:57642885-57685713	MCF10tot	MCF7tot	OK	5.55183	27.2045	2.29281	6.16576	5e-05	0.000151857	yes
DHX58	DHX58	DHX58	17:40253421-40264751	MCF10tot	MCF7tot	OK	0.772477	0.0653862	-3.56243	-2.73242	0.00425	0.00912858	yes
DHX8	DHX8	DHX8	17:41561333-41601680	MCF10tot	MCF7tot	OK	10.6004	4.51138	-1.23249	-3.28653	5e-05	0.000151857	yes
DIABLO	DIABLO	DIABLO	12:122692208-122712068	MCF10tot	MCF7tot	OK	19.919	45.638	1.19609	3.34655	5e-05	0.000151857	yes
DIAPH1	DIAPH1	DIAPH1	5:140894587-140998622	MCF10tot	MCF7tot	OK	111.441	25.6525	-2.11911	-4.8925	5e-05	0.000151857	yes
DIAPH2	DIAPH2	DIAPH2	X:95939661-96855597	MCF10tot	MCF7tot	OK	5.67266	1.8225	-1.6381	-3.86885	5e-05	0.000151857	yes
DIAPH3	DIAPH3	DIAPH3	13:60239716-60738119	MCF10tot	MCF7tot	OK	0.563296	1.84187	1.7092	3.26753	5e-05	0.000151857	yes
DIAPH3-AS1	DIAPH3-AS1	DIAPH3-AS1	13:60239716-60738119	MCF10tot	MCF7tot	OK	0	0.589526	inf	-nan	0.0255	0.0456958	yes
DICER1	DICER1	DICER1	14:95552564-95623759	MCF10tot	MCF7tot	OK	3.309	8.54498	1.36868	3.72142	5e-05	0.000151857	yes
DICER1-AS1	DICER1-AS1	DICER1-AS1	14:95624024-95646270	MCF10tot	MCF7tot	OK	0.840709	2.88735	1.78007	2.57668	0.00505	0.0106666	yes
DIEXF	DIEXF	DIEXF	1:210001311-210030910	MCF10tot	MCF7tot	OK	6.00623	1.79932	-1.73901	-4.69265	5e-05	0.000151857	yes
DIP2C	DIP2C	DIP2C	10:320129-735608	MCF10tot	MCF7tot	OK	0.148995	2.92471	4.29496	6.84832	5e-05	0.000151857	yes
DIRAS1	DIRAS1	DIRAS1	19:2714564-2721390	MCF10tot	MCF7tot	OK	1.09431	2.00792	0.875684	1.83191	0.00315	0.00696347	yes
DIS3	DIS3	DIS3	13:73302041-73590592	MCF10tot	MCF7tot	OK	7.93578	4.50143	-0.817989	-1.96358	0.0014	0.00332246	yes
DIS3L	DIS3L	DIS3L	15:66585632-66626236	MCF10tot	MCF7tot	OK	2.79682	4.84474	0.792631	1.9432	0.0007	0.00176544	yes
DIS3L2	DIS3L2	DIS3L2	2:232826292-233208678	MCF10tot	MCF7tot	OK	7.33757	2.91079	-1.33389	-2.88785	5e-05	0.000151857	yes
DISC1	DISC1	DISC1	1:231664398-232177018	MCF10tot	MCF7tot	OK	1.86531	0.431226	-2.1129	-1.28393	0.0023	0.00524998	yes
DISP1	DISP1	DISP1	1:222988430-223179337	MCF10tot	MCF7tot	OK	2.58687	0.732057	-1.82118	-3.90705	5e-05	0.000151857	yes
DISP2	DISP2	DISP2	15:40650433-40663256	MCF10tot	MCF7tot	OK	5.02337	2.06204	-1.28459	-3.21314	5e-05	0.000151857	yes
DIXDC1	DIXDC1	DIXDC1	11:111807926-111893308	MCF10tot	MCF7tot	OK	23.5782	0.835976	-4.81785	-10.9406	5e-05	0.000151857	yes
DKC1	DKC1	DKC1	X:153991030-154005964	MCF10tot	MCF7tot	OK	20.1262	28.0699	0.479947	1.31889	0.02295	0.0416879	yes
DKFZP434I0714	DKFZP434I0714	DKFZP434I0714	4:153457415-153460415	MCF10tot	MCF7tot	OK	0.251697	0.930998	1.88709	2.3696	0.001	0.00244831	yes
DKFZP586I1420	DKFZP586I1420	DKFZP586I1420	7:30409665-30412425	MCF10tot	MCF7tot	OK	0.569824	3.18113	2.48095	4.50315	5e-05	0.000151857	yes
DKFZP686I15217	DKFZP686I15217	DKFZP686I15217	6:2988200-2991405	MCF10tot	MCF7tot	OK	0.608613	3.33092	2.45232	3.39469	5e-05	0.000151857	yes
DKK1	DKK1	DKK1	10:54074040-54077417	MCF10tot	MCF7tot	OK	239.99	10.8377	-4.46884	-13.3901	5e-05	0.000151857	yes
DLD	DLD	DLD	7:107531585-107561643	MCF10tot	MCF7tot	OK	17.4818	35.6615	1.02851	3.03309	5e-05	0.000151857	yes
DLG1	DLG1	DLG1	3:196769430-197030622	MCF10tot	MCF7tot	OK	18.3777	9.32023	-0.979521	-2.77458	5e-05	0.000151857	yes
DLG3	DLG3	DLG3	X:69664704-69725340	MCF10tot	MCF7tot	OK	3.08753	7.86111	1.34828	3.47612	5e-05	0.000151857	yes
DLGAP3	DLGAP3	DLGAP3	1:35331036-35370984	MCF10tot	MCF7tot	OK	0.100626	0.968463	3.26669	3.36591	0.0003	0.000812483	yes
DLGAP4	DLGAP4	DLGAP4	20:34995443-35157040	MCF10tot	MCF7tot	OK	81.5953	22.1637	-1.88029	-4.77825	5e-05	0.000151857	yes
DLGAP5	DLGAP5	DLGAP5	14:55614833-55658396	MCF10tot	MCF7tot	OK	0.298546	5.89445	4.30333	6.26089	5e-05	0.000151857	yes
DLK2	DLK2	DLK2	6:43395291-43423786	MCF10tot	MCF7tot	OK	41.3934	1.01811	-5.34544	-3.33891	0.00185	0.00429654	yes
DLL3	DLL3	DLL3	19:39989556-39999121	MCF10tot	MCF7tot	OK	4.53806	0.218662	-4.3753	-5.15938	5e-05	0.000151857	yes
DLX2	DLX2	DLX2	2:172964165-172967478	MCF10tot	MCF7tot	OK	3.47202	1.28513	-1.43386	-3.1795	5e-05	0.000151857	yes
DMAP1	DMAP1	DMAP1	1:44679124-44686351	MCF10tot	MCF7tot	OK	17.5727	11.6057	-0.598499	-1.41721	0.0093	0.0185297	yes
DMD	DMD	DMD	X:31137344-33357726	MCF10tot	MCF7tot	OK	2.85587	0.56055	-2.34901	-3.66361	5e-05	0.000151857	yes
DMKN	DMKN	DMKN	19:35988118-36004560	MCF10tot	MCF7tot	OK	30.4893	18.5006	-0.720729	-1.75476	0.0019	0.00440046	yes
DMRTA1	DMRTA1	DMRTA1	9:22446839-22452472	MCF10tot	MCF7tot	OK	0.278	1.60719	2.53139	3.45564	0.0006	0.00153307	yes
DMWD	DMWD	DMWD	19:46286263-46296060	MCF10tot	MCF7tot	OK	18.1477	11.7438	-0.627887	-1.8076	0.00345	0.00755623	yes
DMXL1	DMXL1	DMXL1	5:118407083-118584822	MCF10tot	MCF7tot	OK	2.37199	3.84965	0.698629	1.94088	0.00165	0.00386739	yes
DMXL2	DMXL2	DMXL2	15:51739920-51914967	MCF10tot	MCF7tot	OK	1.9881	2.78103	0.484228	1.29057	0.02755	0.0489136	yes
DNA2	DNA2	DNA2	10:70173820-70231730	MCF10tot	MCF7tot	OK	1.047	2.92351	1.48144	3.47216	5e-05	0.000151857	yes
DNAAF2	DNAAF2	DNAAF2	14:50091891-50101948	MCF10tot	MCF7tot	OK	2.9303	9.83512	1.74689	4.54784	5e-05	0.000151857	yes
DNAAF3	DNAAF3	DNAAF3	19:55670028-55678090	MCF10tot	MCF7tot	OK	1.46643	2.92795	0.997589	1.92225	0.00105	0.00255577	yes
DNAH1	DNAH1	DNAH1	3:52350334-52434513	MCF10tot	MCF7tot	OK	0.536346	0.126566	-2.08328	-3.43987	5e-05	0.000151857	yes
DNAH14	DNAH14	DNAH14	1:225117355-225586996	MCF10tot	MCF7tot	OK	7.48268	12.1114	0.694739	1.43872	0.02235	0.0407384	yes
DNAJA3	DNAJA3	DNAJA3	16:4475805-4506776	MCF10tot	MCF7tot	OK	14.9207	47.8497	1.68119	4.32714	5e-05	0.000151857	yes
DNAJB2	DNAJB2	DNAJB2	2:220144039-220151622	MCF10tot	MCF7tot	OK	37.1318	20.6903	-0.843701	-2.16139	5e-05	0.000151857	yes
DNAJB4	DNAJB4	DNAJB4	1:78470635-78482998	MCF10tot	MCF7tot	OK	22.7201	2.53097	-3.16621	-8.59247	5e-05	0.000151857	yes
DNAJB5	DNAJB5	DNAJB5	9:34989637-34998430	MCF10tot	MCF7tot	OK	6.11844	0.739779	-3.048	-5.2396	5e-05	0.000151857	yes
DNAJB9	DNAJB9	DNAJB9	7:108210188-108215294	MCF10tot	MCF7tot	OK	9.7313	14.5485	0.580161	1.82476	0.0077	0.0156373	yes
DNAJC1	DNAJC1	DNAJC1	10:22045476-22292650	MCF10tot	MCF7tot	OK	12.7374	21.0601	0.725439	2.11643	0.00095	0.00233513	yes
DNAJC10	DNAJC10	DNAJC10	2:183580998-183643255	MCF10tot	MCF7tot	OK	35.5576	22.2773	-0.674581	-1.95446	0.0026	0.00585957	yes
DNAJC12	DNAJC12	DNAJC12	10:69556426-69597937	MCF10tot	MCF7tot	OK	4.82634	32.8888	2.7686	5.62785	5e-05	0.000151857	yes
DNAJC15	DNAJC15	DNAJC15	13:43597361-43683306	MCF10tot	MCF7tot	OK	28.0421	39.3334	0.488159	1.52142	0.02355	0.0426092	yes
DNAJC16	DNAJC16	DNAJC16	1:15853351-15911605	MCF10tot	MCF7tot	OK	6.40308	2.6419	-1.27719	-3.32639	5e-05	0.000151857	yes
DNAJC19	DNAJC19	DNAJC19	3:180701496-180707562	MCF10tot	MCF7tot	OK	19.7514	29.6087	0.584065	1.61376	0.00755	0.0153744	yes
DNAJC2	DNAJC2	DNAJC2	7:102937872-102985320	MCF10tot	MCF7tot	OK	9.37163	20.992	1.16347	1.7792	0.00405	0.00874785	yes
DNAJC22	DNAJC22	DNAJC22	12:49741040-49745697	MCF10tot	MCF7tot	OK	0.598002	8.43308	3.81784	6.32773	5e-05	0.000151857	yes
DNAJC27	DNAJC27	DNAJC27	2:25166504-25194963	MCF10tot	MCF7tot	OK	0.454355	1.01418	1.15843	2.04317	0.0013	0.0031043	yes
DNAJC27-AS1	DNAJC27-AS1	DNAJC27-AS1	2:25194980-25262563	MCF10tot	MCF7tot	OK	0.318559	0.64106	1.0089	1.59317	0.00975	0.019345	yes
DNAJC3	DNAJC3	DNAJC3	13:96329392-96447243	MCF10tot	MCF7tot	OK	23.853	7.96484	-1.58246	-4.62069	5e-05	0.000151857	yes
DNAJC30	DNAJC30	DNAJC30	7:73095247-73097781	MCF10tot	MCF7tot	OK	6.6516	12.002	0.851503	2.50721	0.0001	0.000292478	yes
DNAJC8	DNAJC8	DNAJC8	1:28526788-28559542	MCF10tot	MCF7tot	OK	35.0023	69.5238	0.990055	2.93657	5e-05	0.000151857	yes
DNAJC9	DNAJC9	DNAJC9	10:75002581-75007025	MCF10tot	MCF7tot	OK	24.7814	36.634	0.563921	1.74044	0.0084	0.0168878	yes
DNAL1	DNAL1	DNAL1	14:74111577-74170431	MCF10tot	MCF7tot	OK	1.93281	3.6029	0.898457	2.49411	0.0002	0.000557025	yes
DNAL4	DNAL4	DNAL4	22:39174512-39190161	MCF10tot	MCF7tot	OK	14.185	7.45528	-0.928035	-2.58156	5e-05	0.000151857	yes
DNASE1L2	DNASE1L2	DNASE1L2	16:2286467-2288712	MCF10tot	MCF7tot	OK	0.614081	20.6912	5.07444	7.89825	5e-05	0.000151857	yes
DNASE2	DNASE2	DNASE2	19:12986024-12992335	MCF10tot	MCF7tot	OK	19.3713	34.6946	0.840788	2.37047	0.0002	0.000557025	yes
DNER	DNER	DNER	2:230222344-230579286	MCF10tot	MCF7tot	OK	20.6603	0.0643876	-8.32586	-7.11576	0.0009	0.00222646	yes
DNLZ	DNLZ	DNLZ	9:139256351-139258241	MCF10tot	MCF7tot	OK	18.9823	41.5884	1.13153	3.90811	5e-05	0.000151857	yes
DNM1P41	DNM1P41	DNM1P41	15:84835298-84839736	MCF10tot	MCF7tot	OK	0.828521	3.50106	2.07918	4.47984	5e-05	0.000151857	yes
DNMBP	DNMBP	DNMBP	10:101635333-101769676	MCF10tot	MCF7tot	OK	9.77087	3.11242	-1.65045	-4.3175	5e-05	0.000151857	yes
DNMT3A	DNMT3A	DNMT3A	2:25455829-25565459	MCF10tot	MCF7tot	OK	0.917402	5.49547	2.58262	5.41711	5e-05	0.000151857	yes
DNMT3B	DNMT3B	DNMT3B	20:31350190-31397162	MCF10tot	MCF7tot	OK	0.421908	4.61584	3.45159	5.98937	5e-05	0.000151857	yes
DNPEP	DNPEP	DNPEP	2:220238179-220252662	MCF10tot	MCF7tot	OK	37.6742	75.0201	0.993701	2.62186	5e-05	0.000151857	yes
DNTTIP2	DNTTIP2	DNTTIP2	1:94335013-94344762	MCF10tot	MCF7tot	OK	22.7789	10.6241	-1.10036	-3.08836	5e-05	0.000151857	yes
DOCK1	DOCK1	DOCK1	10:128768964-129250780	MCF10tot	MCF7tot	OK	14.3145	1.50977	-3.24508	-8.14994	5e-05	0.000151857	yes
DOCK10	DOCK10	DOCK10	2:225629806-225907330	MCF10tot	MCF7tot	OK	4.43068	0.343217	-3.69033	-7.27216	5e-05	0.000151857	yes
DOCK4	DOCK4	DOCK4	7:111366163-111846462	MCF10tot	MCF7tot	OK	2.08337	0.278438	-2.9035	-5.66422	5e-05	0.000151857	yes
DOCK5	DOCK5	DOCK5	8:25042286-25270619	MCF10tot	MCF7tot	OK	12.3199	2.36992	-2.37808	-6.22675	5e-05	0.000151857	yes
DOCK6	DOCK6	DOCK6	19:11309968-11373168	MCF10tot	MCF7tot	OK	7.59258	5.11613	-0.569538	-1.48707	0.0077	0.0156373	yes
DOCK7	DOCK7	DOCK7	1:62920396-63153969	MCF10tot	MCF7tot	OK	4.85699	2.61579	-0.892813	-2.44904	5e-05	0.000151857	yes
DOCK8	DOCK8	DOCK8	9:213107-465259	MCF10tot	MCF7tot	OK	0.679542	2.15132	1.66259	3.44871	5e-05	0.000151857	yes
DOCK9	DOCK9	DOCK9	13:99445740-99738660	MCF10tot	MCF7tot	OK	11.0218	2.07711	-2.40772	-6.13187	5e-05	0.000151857	yes
DOK6	DOK6	DOK6	18:67068283-67516323	MCF10tot	MCF7tot	OK	0.0335841	1.14998	5.09769	5.37445	5e-05	0.000151857	yes
DOK7	DOK7	DOK7	4:3465032-3496209	MCF10tot	MCF7tot	OK	0.675677	15.9997	4.56557	7.67304	5e-05	0.000151857	yes
DOLPP1	DOLPP1	DOLPP1	9:131843382-131852717	MCF10tot	MCF7tot	OK	14.077	19.8852	0.498356	1.2977	0.02155	0.0393912	yes
DONSON	DONSON	DONSON	21:34949856-34961014	MCF10tot	MCF7tot	OK	8.3557	4.24554	-0.976811	-2.7502	5e-05	0.000151857	yes
DOPEY2	DOPEY2	DOPEY2	21:37536838-37666572	MCF10tot	MCF7tot	OK	5.56705	3.51679	-0.662654	-1.81955	0.00215	0.00493131	yes
DPCD	DPCD	DPCD	10:103348088-103369410	MCF10tot	MCF7tot	OK	17.0768	38.4405	1.17059	2.82009	5e-05	0.000151857	yes
DPCR1	DPCR1	DPCR1	6:30908776-30921998	MCF10tot	MCF7tot	OK	0.578396	0.0326536	-4.14674	-2.61166	0.0012	0.00288926	yes
DPF1	DPF1	DPF1	19:38701648-38720317	MCF10tot	MCF7tot	OK	0.48432	1.90375	1.97481	2.80567	5e-05	0.000151857	yes
DPF2	DPF2	DPF2	11:65101224-65120451	MCF10tot	MCF7tot	OK	12.7013	22.1732	0.803841	2.30105	0.0002	0.000557025	yes
DPF3	DPF3	DPF3	14:73136659-73360809	MCF10tot	MCF7tot	OK	0.682269	0.206414	-1.7248	-1.83246	0.01155	0.0225579	yes
DPH3	DPH3	DPH3	3:16298567-16306496	MCF10tot	MCF7tot	OK	8.93334	14.185	0.667096	1.83171	0.0019	0.00440046	yes
DPM1	DPM1	DPM1	20:49551404-49575060	MCF10tot	MCF7tot	OK	43.1058	98.4511	1.19152	4.09384	5e-05	0.000151857	yes
DPM2	DPM2	DPM2	9:130697373-130700763	MCF10tot	MCF7tot	OK	65.3254	39.5835	-0.722744	-2.14288	0.00105	0.00255577	yes
DPP8	DPP8	DPP8	15:65737997-65810035	MCF10tot	MCF7tot	OK	6.46729	4.44832	-0.539902	-1.39622	0.017	0.0318851	yes
DPP9	DPP9	DPP9	19:4675242-4723855	MCF10tot	MCF7tot	OK	35.942	19.6028	-0.874608	-2.38004	0.00015	0.000426875	yes
DPT	DPT	DPT	1:168664694-168698442	MCF10tot	MCF7tot	OK	4.04934	0	-inf	-nan	5e-05	0.000151857	yes
DPY19L3	DPY19L3	DPY19L3	19:32896654-32976799	MCF10tot	MCF7tot	OK	2.19338	4.70364	1.10062	2.99123	5e-05	0.000151857	yes
DPY19L4	DPY19L4	DPY19L4	8:95732102-95806076	MCF10tot	MCF7tot	OK	6.44274	20.2231	1.65026	4.91777	5e-05	0.000151857	yes
DPY30	DPY30	DPY30	2:32248971-32264844	MCF10tot	MCF7tot	OK	37.1074	126.659	1.77117	6.45432	5e-05	0.000151857	yes
DPYD	DPYD	DPYD	1:97543298-98386615	MCF10tot	MCF7tot	OK	4.13468	0.214934	-4.26581	-4.10417	5e-05	0.000151857	yes
DPYSL2	DPYSL2	DPYSL2	8:26371708-26515693	MCF10tot	MCF7tot	OK	26.3706	3.97948	-2.72828	-7.29198	5e-05	0.000151857	yes
DPYSL3	DPYSL3	DPYSL3	5:146770370-146889619	MCF10tot	MCF7tot	OK	5.19241	0.307787	-4.0764	-6.96621	5e-05	0.000151857	yes
DPYSL4	DPYSL4	DPYSL4	10:134000413-134019280	MCF10tot	MCF7tot	OK	0.0453163	1.27817	4.81791	3.13437	0.0094	0.018708	yes
DPYSL5	DPYSL5	DPYSL5	2:27070968-27173219	MCF10tot	MCF7tot	OK	0.037879	0.803117	4.40614	3.1311	0.0004	0.00105853	yes
DQX1	DQX1	DQX1	2:74745257-74753408	MCF10tot	MCF7tot	OK	0.701446	0.0391932	-4.16165	-2.25797	0.0189	0.0349922	yes
DR1	DR1	DR1	1:93811477-93828149	MCF10tot	MCF7tot	OK	23.3174	10.1357	-1.20196	-3.76835	5e-05	0.000151857	yes
DRAM1	DRAM1	DRAM1	12:102271104-102317401	MCF10tot	MCF7tot	OK	5.051	10.8128	1.0981	3.18393	5e-05	0.000151857	yes
DRAP1	DRAP1	DRAP1	11:65686727-65689048	MCF10tot	MCF7tot	OK	217.912	104.218	-1.06413	-3.25096	5e-05	0.000151857	yes
DRD1	DRD1	DRD1	5:174867674-174871163	MCF10tot	MCF7tot	OK	0.0342524	0.542632	3.98569	2.57719	0.0195	0.035972	yes
DSC2	DSC2	DSC2	18:28645941-28682388	MCF10tot	MCF7tot	OK	11.5594	2.9524	-1.96911	-5.38825	5e-05	0.000151857	yes
DSC3	DSC3	DSC3	18:28570051-28622781	MCF10tot	MCF7tot	OK	10.2677	0.543589	-4.23946	-9.54854	5e-05	0.000151857	yes
DSCAM	DSCAM	DSCAM	21:41384342-42219039	MCF10tot	MCF7tot	OK	0.0314913	3.43945	6.77108	2.96668	0.00035	0.000936492	yes
DSCAM-AS1	DSCAM-AS1	DSCAM-AS1	21:41384342-42219039	MCF10tot	MCF7tot	OK	0.193783	607.38	11.6139	7.00689	0.0014	0.00332246	yes
DSCC1	DSCC1	DSCC1	8:120846180-120868170	MCF10tot	MCF7tot	OK	1.78345	6.44041	1.85248	4.60962	5e-05	0.000151857	yes
DSCR3	DSCR3	DSCR3	21:38595725-38639833	MCF10tot	MCF7tot	OK	12.3716	6.42832	-0.944513	-2.68509	5e-05	0.000151857	yes
DSCR8	DSCR8	DSCR8	21:39493544-39528605	MCF10tot	MCF7tot	OK	0	154.649	inf	-nan	5e-05	0.000151857	yes
DSE	DSE	DSE	6:116601282-116759442	MCF10tot	MCF7tot	OK	22.903	1.04222	-4.45781	-9.68329	5e-05	0.000151857	yes
DSEL	DSEL	DSEL	18:65173818-65566856	MCF10tot	MCF7tot	OK	9.58785	1.81219	-2.40347	-6.64256	5e-05	0.000151857	yes
DSG2	DSG2	DSG2	18:29078026-29136874	MCF10tot	MCF7tot	OK	43.0493	10.3218	-2.0603	-5.5597	5e-05	0.000151857	yes
DSG3	DSG3	DSG3	18:29027731-29058665	MCF10tot	MCF7tot	OK	5.03105	0.758111	-2.73038	-6.37219	5e-05	0.000151857	yes
DSP	DSP	DSP	6:7541869-7586946	MCF10tot	MCF7tot	OK	24.1132	15.1536	-0.670164	-1.63592	0.00325	0.00716561	yes
DST	DST	DST	6:56322784-56507694	MCF10tot	MCF7tot	OK	7.8372	2.63851	-1.57062	-3.85638	5e-05	0.000151857	yes
DTD2	DTD2	DTD2	14:31915241-31926680	MCF10tot	MCF7tot	OK	4.9756	12.8804	1.37224	4.09608	5e-05	0.000151857	yes
DTL	DTL	DTL	1:212113740-212278187	MCF10tot	MCF7tot	OK	10.0155	2.94012	-1.76829	-1.64877	0.0093	0.0185297	yes
DTNA	DTNA	DTNA	18:32073253-32471808	MCF10tot	MCF7tot	OK	0.747557	23.3304	4.96388	8.74801	5e-05	0.000151857	yes
DTNB	DTNB	DTNB	2:25600066-25896516	MCF10tot	MCF7tot	OK	5.37379	9.09646	0.759365	1.83982	0.0007	0.00176544	yes
DTNBP1	DTNBP1	DTNBP1	6:15523031-15663289	MCF10tot	MCF7tot	OK	3.67175	10.5009	1.51597	3.21479	5e-05	0.000151857	yes
DTWD2	DTWD2	DTWD2	5:118172568-118324240	MCF10tot	MCF7tot	OK	0.70358	3.88975	2.46689	5.79487	5e-05	0.000151857	yes
DTX2	DTX2	DTX2	7:76090971-76135312	MCF10tot	MCF7tot	OK	16.8396	9.24945	-0.864423	-2.02316	0.0002	0.000557025	yes
DTX2P1-UPK3BP1-PMS2P11	DTX2P1-UPK3BP1-PMS2P11	DTX2P1-UPK3BP1-PMS2P11	7:76610138-76653078	MCF10tot	MCF7tot	OK	1.18761	0.451449	-1.39543	-1.87459	0.0082	0.0165465	yes
DTX3	DTX3	DTX3	12:57998603-58003583	MCF10tot	MCF7tot	OK	0.603585	12.9893	4.42763	7.34613	5e-05	0.000151857	yes
DTX4	DTX4	DTX4	11:58939811-58980494	MCF10tot	MCF7tot	OK	2.94441	1.50095	-0.972101	-2.35445	5e-05	0.000151857	yes
DTYMK	DTYMK	DTYMK	2:242615156-242626383	MCF10tot	MCF7tot	OK	34.7856	53.4489	0.619671	1.64639	0.0035	0.00765161	yes
DUOX1	DUOX1	DUOX1	15:45422191-45457774	MCF10tot	MCF7tot	OK	3.93593	0	-inf	-nan	5e-05	0.000151857	yes
DUOXA1	DUOXA1	DUOXA1	15:45406522-45422057	MCF10tot	MCF7tot	OK	0.673236	0	-inf	-nan	5e-05	0.000151857	yes
DUS1L	DUS1L	DUS1L	17:80015747-80023697	MCF10tot	MCF7tot	OK	34.1276	59.9718	0.813344	2.27839	0.0002	0.000557025	yes
DUSP1	DUSP1	DUSP1	5:172195092-172198203	MCF10tot	MCF7tot	OK	571.244	13.112	-5.44515	-13.5011	5e-05	0.000151857	yes
DUSP10	DUSP10	DUSP10	1:221874763-221915516	MCF10tot	MCF7tot	OK	18.2789	0.968306	-4.23857	-6.70882	5e-05	0.000151857	yes
DUSP11	DUSP11	DUSP11	2:73989324-74007284	MCF10tot	MCF7tot	OK	22.2792	14.0539	-0.66473	-2.05137	0.00215	0.00493131	yes
DUSP14	DUSP14	DUSP14	17:35849950-35873588	MCF10tot	MCF7tot	OK	47.9097	19.5779	-1.29109	-4.02602	5e-05	0.000151857	yes
DUSP16	DUSP16	DUSP16	12:12626215-12715448	MCF10tot	MCF7tot	OK	3.06317	13.5512	2.14532	5.73798	5e-05	0.000151857	yes
DUSP18	DUSP18	DUSP18	22:31058038-31063872	MCF10tot	MCF7tot	OK	4.60024	1.26635	-1.86104	-4.10179	5e-05	0.000151857	yes
DUSP2	DUSP2	DUSP2	2:96808907-96811179	MCF10tot	MCF7tot	OK	12.8538	31.0754	1.27358	3.79092	5e-05	0.000151857	yes
DUSP23	DUSP23	DUSP23	1:159750758-159752333	MCF10tot	MCF7tot	OK	396.694	69.3659	-2.51573	-8.96673	5e-05	0.000151857	yes
DUSP4	DUSP4	DUSP4	8:29190578-29208267	MCF10tot	MCF7tot	OK	38.8969	12.2271	-1.66958	-4.37521	5e-05	0.000151857	yes
DUSP5	DUSP5	DUSP5	10:112257624-112271302	MCF10tot	MCF7tot	OK	41.6312	5.8724	-2.82564	-7.82733	5e-05	0.000151857	yes
DUSP6	DUSP6	DUSP6	12:89741836-89746296	MCF10tot	MCF7tot	OK	9.89786	1.10742	-3.15991	-6.48292	5e-05	0.000151857	yes
DUSP7	DUSP7	DUSP7	3:52082934-52090461	MCF10tot	MCF7tot	OK	24.3174	1.83911	-3.72491	-9.59541	5e-05	0.000151857	yes
DUT	DUT	DUT	15:48623620-48635570	MCF10tot	MCF7tot	OK	19.0286	28.2922	0.572237	1.71441	0.0085	0.0170696	yes
DUXA	DUXA	DUXA	19:57663093-57678856	MCF10tot	MCF7tot	OK	0.419036	1.03743	1.30787	2.10786	0.00175	0.00408228	yes
DVL1	DVL1	DVL1	1:1270657-1284492	MCF10tot	MCF7tot	OK	70.3659	19.8399	-1.82647	-4.90489	5e-05	0.000151857	yes
DYM	DYM	DYM	18:46570171-46987079	MCF10tot	MCF7tot	OK	11.5612	21.6748	0.906728	2.46621	5e-05	0.000151857	yes
DYNC1I2	DYNC1I2	DYNC1I2	2:172543981-172604919	MCF10tot	MCF7tot	OK	47.5809	16.7748	-1.50409	-4.36676	5e-05	0.000151857	yes
DYNC2H1	DYNC2H1	DYNC2H1	11:102980159-103350591	MCF10tot	MCF7tot	OK	0.844734	0.418079	-1.01472	-2.32541	5e-05	0.000151857	yes
DYNC2LI1	DYNC2LI1	DYNC2LI1	2:44001177-44037149	MCF10tot	MCF7tot	OK	6.71417	13.3268	0.989054	2.35323	5e-05	0.000151857	yes
DYNLL2	DYNLL2	DYNLL2	17:56160779-56167618	MCF10tot	MCF7tot	OK	19.9017	76.3814	1.94033	6.00459	5e-05	0.000151857	yes
DYNLRB1	DYNLRB1	DYNLRB1	20:33104203-33128762	MCF10tot	MCF7tot	OK	254.316	162.798	-0.64354	-2.41601	0.00315	0.00696347	yes
DYRK1A	DYRK1A	DYRK1A	21:38739858-38887679	MCF10tot	MCF7tot	OK	9.423	5.81823	-0.695606	-1.91133	0.0013	0.0031043	yes
DYRK2	DYRK2	DYRK2	12:68042511-68056444	MCF10tot	MCF7tot	OK	3.21022	6.05931	0.916484	2.56081	5e-05	0.000151857	yes
DYRK3	DYRK3	DYRK3	1:206808880-206822542	MCF10tot	MCF7tot	OK	6.39496	2.73023	-1.22791	-2.76924	5e-05	0.000151857	yes
DYRK4	DYRK4	DYRK4	12:4699243-4723041	MCF10tot	MCF7tot	OK	4.43441	1.64776	-1.42823	-3.0682	5e-05	0.000151857	yes
DYSF	DYSF	DYSF	2:71680752-71913893	MCF10tot	MCF7tot	OK	0.650015	0.043099	-3.91475	-2.80839	5e-05	0.000151857	yes
DZIP1	DZIP1	DZIP1	13:96085852-96296960	MCF10tot	MCF7tot	OK	0.967008	0.106736	-3.17947	-4.2802	5e-05	0.000151857	yes
DZIP1L	DZIP1L	DZIP1L	3:137780826-137834451	MCF10tot	MCF7tot	OK	1.80451	0.0763683	-4.56249	-3.70243	0.0001	0.000292478	yes
DZIP3	DZIP3	DZIP3	3:108268715-108413693	MCF10tot	MCF7tot	OK	0.967321	2.92841	1.59805	2.85947	5e-05	0.000151857	yes
E2F1	E2F1	E2F1	20:32263291-32274210	MCF10tot	MCF7tot	OK	14.5393	22.9136	0.656252	1.82554	0.00285	0.00636954	yes
E2F2	E2F2	E2F2	1:23832919-23857712	MCF10tot	MCF7tot	OK	1.9359	3.93895	1.02481	2.61446	5e-05	0.000151857	yes
E2F6	E2F6	E2F6	2:11584500-11606297	MCF10tot	MCF7tot	OK	3.89505	15.2918	1.97304	5.24346	5e-05	0.000151857	yes
E2F8	E2F8	E2F8	11:19245609-19263202	MCF10tot	MCF7tot	OK	0.438729	2.21674	2.33703	3.89351	5e-05	0.000151857	yes
EAF1	EAF1	EAF1	3:15469063-15484120	MCF10tot	MCF7tot	OK	5.86638	24.7975	2.07965	5.78077	5e-05	0.000151857	yes
EAF2	EAF2	EAF2	3:121554033-121605373	MCF10tot	MCF7tot	OK	1.24967	4.45673	1.83444	3.20804	0.0001	0.000292478	yes
EAPP	EAPP	EAPP	14:34985134-35008943	MCF10tot	MCF7tot	OK	15.155	31.361	1.04917	3.19842	5e-05	0.000151857	yes
EARS2	EARS2	EARS2	16:23533333-23568696	MCF10tot	MCF7tot	OK	5.92862	11.3568	0.937789	2.49037	5e-05	0.000151857	yes
EBAG9	EBAG9	EBAG9	8:110551928-110577392	MCF10tot	MCF7tot	OK	12.2364	44.395	1.85922	4.80522	5e-05	0.000151857	yes
EBF4	EBF4	EBF4	20:2673523-2740754	MCF10tot	MCF7tot	OK	0.0788155	1.79749	4.51136	3.96003	0.00055	0.00141548	yes
EBI3	EBI3	EBI3	19:4229539-4237525	MCF10tot	MCF7tot	OK	11.2327	2.15972	-2.37878	-5.3136	5e-05	0.000151857	yes
ECE1	ECE1	ECE1	1:21543739-21672034	MCF10tot	MCF7tot	OK	33.5469	22.4439	-0.579853	-1.44349	0.00865	0.0173561	yes
ECE2	ECE2	ECE2	3:183967444-184010819	MCF10tot	MCF7tot	OK	47.8303	106.234	1.15125	3.25503	5e-05	0.000151857	yes
ECH1	ECH1	ECH1	19:39306061-39322497	MCF10tot	MCF7tot	OK	59.1822	94.7433	0.67886	2.06685	0.0018	0.00418931	yes
ECHDC2	ECHDC2	ECHDC2	1:53361581-53387446	MCF10tot	MCF7tot	OK	3.64257	2.04061	-0.835958	-1.52539	0.0084	0.0168878	yes
ECHDC3	ECHDC3	ECHDC3	10:11784355-11806065	MCF10tot	MCF7tot	OK	13.2581	2.62447	-2.33678	-5.79322	5e-05	0.000151857	yes
ECHS1	ECHS1	ECHS1	10:135175986-135186908	MCF10tot	MCF7tot	OK	77.3723	223.717	1.53178	3.83937	5e-05	0.000151857	yes
ECM1	ECM1	ECM1	1:150480486-150486265	MCF10tot	MCF7tot	OK	15.1433	0.232245	-6.02689	-6.08957	5e-05	0.000151857	yes
ECM2	ECM2	ECM2	9:95059639-95432547	MCF10tot	MCF7tot	OK	0.567199	0	-inf	-nan	0.0136	0.0261349	yes
ECT2	ECT2	ECT2	3:172468474-172539264	MCF10tot	MCF7tot	OK	5.00636	16.1487	1.68958	4.70207	5e-05	0.000151857	yes
EDA	EDA	EDA	X:68835910-69259322	MCF10tot	MCF7tot	OK	0.622705	0.271834	-1.19582	-1.21603	0.00905	0.0180822	yes
EDEM1	EDEM1	EDEM1	3:5229358-5261650	MCF10tot	MCF7tot	OK	13.2684	7.37533	-0.847211	-2.4463	0.0001	0.000292478	yes
EDEM2	EDEM2	EDEM2	20:33703159-33735161	MCF10tot	MCF7tot	OK	36.3636	19.0953	-0.929275	-2.3996	5e-05	0.000151857	yes
EDIL3	EDIL3	EDIL3	5:83238125-83680611	MCF10tot	MCF7tot	OK	0.138738	2.30739	4.05583	4.78905	5e-05	0.000151857	yes
EDN1	EDN1	EDN1	6:12290528-12297427	MCF10tot	MCF7tot	OK	18.8867	9.2383	-1.03167	-2.77448	5e-05	0.000151857	yes
EDN2	EDN2	EDN2	1:41944445-41950344	MCF10tot	MCF7tot	OK	13.7201	2.37772	-2.52863	-5.83413	5e-05	0.000151857	yes
EED	EED	EED	11:85955805-85989785	MCF10tot	MCF7tot	OK	8.46572	13.3245	0.65438	1.68936	0.0042	0.00903209	yes
EEF1A2	EEF1A2	EEF1A2	20:62119364-62130668	MCF10tot	MCF7tot	OK	27.4613	397.204	3.85441	10.1312	5e-05	0.000151857	yes
EFCAB11	EFCAB11	EFCAB11	14:90263468-90421089	MCF10tot	MCF7tot	OK	2.33029	10.3932	2.15706	4.69188	5e-05	0.000151857	yes
EFCAB2	EFCAB2	EFCAB2	1:245133170-245288530	MCF10tot	MCF7tot	OK	4.64844	8.35607	0.846077	1.71622	0.00445	0.0095108	yes
EFCAB4A	EFCAB4A	EFCAB4A	11:827584-831991	MCF10tot	MCF7tot	OK	3.1737	9.9744	1.65207	4.06207	5e-05	0.000151857	yes
EFHA1	EFHA1	EFHA1	13:22066827-22178355	MCF10tot	MCF7tot	OK	14.0104	21.3657	0.608802	1.70918	0.0054	0.0113436	yes
EFHD2	EFHD2	EFHD2	1:15736390-15756839	MCF10tot	MCF7tot	OK	82.1448	10.1531	-3.01625	-8.23849	5e-05	0.000151857	yes
EFNA1	EFNA1	EFNA1	1:155100348-155107386	MCF10tot	MCF7tot	OK	79.5994	161.945	1.02468	2.33449	5e-05	0.000151857	yes
EFNA2	EFNA2	EFNA2	19:1286152-1301430	MCF10tot	MCF7tot	OK	0.324642	1.3801	2.08785	2.84768	0.0007	0.00176544	yes
EFNA3	EFNA3	EFNA3	1:155051347-155060014	MCF10tot	MCF7tot	OK	5.6484	22.3221	1.98256	5.48001	5e-05	0.000151857	yes
EFNA5	EFNA5	EFNA5	5:106712589-107006596	MCF10tot	MCF7tot	OK	7.93211	1.50327	-2.3996	-6.30263	5e-05	0.000151857	yes
EFNB1	EFNB1	EFNB1	X:68048839-68062007	MCF10tot	MCF7tot	OK	8.16142	4.07449	-1.0022	-2.7017	5e-05	0.000151857	yes
EFNB2	EFNB2	EFNB2	13:107142078-107187388	MCF10tot	MCF7tot	OK	33.5718	6.91367	-2.27973	-6.31343	5e-05	0.000151857	yes
EFR3A	EFR3A	EFR3A	8:132916355-133025889	MCF10tot	MCF7tot	OK	23.7842	9.878	-1.26771	-3.68937	5e-05	0.000151857	yes
EFR3B	EFR3B	EFR3B	2:25264972-25382004	MCF10tot	MCF7tot	OK	0.917251	5.86062	2.67567	6.62266	5e-05	0.000151857	yes
EFTUD1	EFTUD1	EFTUD1	15:82422560-82555104	MCF10tot	MCF7tot	OK	6.73701	3.27583	-1.04025	-2.55413	5e-05	0.000151857	yes
EFTUD2	EFTUD2	EFTUD2	17:42925278-42976993	MCF10tot	MCF7tot	OK	32.12	18.1641	-0.822383	-2.09385	0.0002	0.000557025	yes
EGF	EGF	EGF	4:110834039-110934118	MCF10tot	MCF7tot	OK	0.0784338	0.555802	2.82502	3.00687	0.00035	0.000936492	yes
EGFL7	EGFL7	EGFL7	9:139553307-139567130	MCF10tot	MCF7tot	OK	11.6245	47.6075	2.03402	4.78513	5e-05	0.000151857	yes
EGFLAM	EGFLAM	EGFLAM	5:38258510-38465582	MCF10tot	MCF7tot	OK	1.88133	0.0418146	-5.4916	-3.23947	0.0009	0.00222646	yes
EGFR	EGFR	EGFR	7:55086724-55275031	MCF10tot	MCF7tot	OK	29.7507	0.306825	-6.59937	-10.8151	5e-05	0.000151857	yes
EGLN1	EGLN1	EGLN1	1:231499496-231560790	MCF10tot	MCF7tot	OK	11.3794	4.08787	-1.477	-4.53367	5e-05	0.000151857	yes
EGLN2	EGLN2	EGLN2	19:41281081-41314346	MCF10tot	MCF7tot	OK	28.9594	44.7542	0.627993	1.29628	0.02025	0.0372205	yes
EGLN3	EGLN3	EGLN3	14:34393420-34420284	MCF10tot	MCF7tot	OK	0.465014	5.78528	3.63704	6.38493	5e-05	0.000151857	yes
EGR1	EGR1	EGR1	5:137801180-137805004	MCF10tot	MCF7tot	OK	764.989	9.51828	-6.32859	-12.6735	5e-05	0.000151857	yes
EGR2	EGR2	EGR2	10:64571755-64578927	MCF10tot	MCF7tot	OK	12.1024	0.738762	-4.03404	-7.28015	5e-05	0.000151857	yes
EGR3	EGR3	EGR3	8:22545173-22550815	MCF10tot	MCF7tot	OK	20.6458	5.85113	-1.81906	-4.60776	5e-05	0.000151857	yes
EGR4	EGR4	EGR4	2:73518056-73520829	MCF10tot	MCF7tot	OK	15.9888	0.17759	-6.49237	-8.51099	5e-05	0.000151857	yes
EHBP1	EHBP1	EHBP1	2:62900985-63275656	MCF10tot	MCF7tot	OK	6.04225	4.2968	-0.491822	-1.32388	0.02785	0.0494216	yes
EHBP1L1	EHBP1L1	EHBP1L1	11:65343508-65360116	MCF10tot	MCF7tot	OK	22.6657	4.26753	-2.40904	-6.09797	5e-05	0.000151857	yes
EHD1	EHD1	EHD1	11:64620207-64646191	MCF10tot	MCF7tot	OK	59.5606	33.4528	-0.832231	-2.22769	0.00045	0.00117923	yes
EHD2	EHD2	EHD2	19:48216600-48246391	MCF10tot	MCF7tot	OK	146.03	0.176299	-9.69403	-12.803	5e-05	0.000151857	yes
EHD4	EHD4	EHD4	15:42191637-42264755	MCF10tot	MCF7tot	OK	28.3403	12.7368	-1.15385	-3.24847	5e-05	0.000151857	yes
EHF	EHF	EHF	11:34642587-34684835	MCF10tot	MCF7tot	OK	0.554738	1.72818	1.63937	3.38255	5e-05	0.000151857	yes
EHHADH	EHHADH	EHHADH	3:184880688-184971886	MCF10tot	MCF7tot	OK	1.92907	0.523492	-1.88166	-3.33003	5e-05	0.000151857	yes
EHMT2	EHMT2	EHMT2	6:31847535-31865464	MCF10tot	MCF7tot	OK	7.70228	23.9249	1.63516	4.0969	5e-05	0.000151857	yes
EID2B	EID2B	EID2B	19:40021629-40023494	MCF10tot	MCF7tot	OK	0.500363	1.08457	1.11607	1.60697	0.0253	0.0453717	yes
EIF1	EIF1	EIF1	17:39845126-39847898	MCF10tot	MCF7tot	OK	501.36	227.586	-1.13944	-3.16187	5e-05	0.000151857	yes
EIF1B	EIF1B	EIF1B	3:39851302-40353915	MCF10tot	MCF7tot	OK	41.1587	28.5672	-0.526835	-1.47167	0.01605	0.030307	yes
EIF2AK1	EIF2AK1	EIF2AK1	7:6048881-6098860	MCF10tot	MCF7tot	OK	27.8556	44.6228	0.679813	1.57726	0.00635	0.0131375	yes
EIF2AK2	EIF2AK2	EIF2AK2	2:37332280-37384190	MCF10tot	MCF7tot	OK	4.15173	8.03523	0.952628	2.56506	0.0001	0.000292478	yes
EIF2AK4	EIF2AK4	EIF2AK4	15:40226346-40327797	MCF10tot	MCF7tot	OK	10.7189	7.14093	-0.585976	-1.61921	0.0069	0.0141683	yes
EIF2B1	EIF2B1	EIF2B1	12:124105569-124118323	MCF10tot	MCF7tot	OK	17.5414	29.9889	0.773664	2.3056	0.00045	0.00117923	yes
EIF2B2	EIF2B2	EIF2B2	14:75469611-75476294	MCF10tot	MCF7tot	OK	19.6944	38.7662	0.977014	2.90049	5e-05	0.000151857	yes
[truncated: 6,027 more rows]
