# Supplementary material for: The effect of heterogeneous Transcription Start Sites (TSS) on the translatome: implications for the mammalian cellular phenotype
Source: BMC Genomics. 2015 Nov 21;16:986. doi: 10.1186/s12864-015-2179-8 (PMC4654819; doi:10.1186/s12864-015-2179-8)
Supplement: Additional file 3: — Translational regulated genes. Names of genes found to be UP or DOWN-regulated in MCF7 cells relative to MCF10A using both the RefSeq and Ensembl annotations. Assigned genes common to both data sets are aligned and highlighted in red. (XLSX 35 kb) [file 12864_2015_2179_MOESM3_ESM.xlsx]

## Sheet: add_file3a
RefSeq Down	Ensembl Down		RefSeq UP	Ensembl Up
	ENSG00000008311 (AASS),		ABHD16B
	ENSG00000154262 (ABCA6),			ENSG00000196656 (AC004057.1),
ABCD3	ENSG00000117528 (ABCD3),			ENSG00000261342 (AC006538.1),
ABHD14A-ACY1				ENSG00000243762 (AC006547.8),
	ENSG00000269539 (AC004898.1),			ENSG00000230259 (AC008738.1),
	ENSG00000228649 (AC005682.5),			ENSG00000267751 (AC009005.2),
	ENSG00000266927 (AC006273.7),			ENSG00000238045 (AC009133.14),
	ENSG00000231312 (AC007246.3),			ENSG00000256309 (AC009469.1),
	ENSG00000213702 (AC008865.1),			ENSG00000237017 (AC012314.8),
	ENSG00000167765 (AC018755.11),			ENSG00000198683 (AC012615.1),
	ENSG00000257026 (AC040173.1),			ENSG00000253950 (AC020907.6),
	ENSG00000214194 (AC073346.2),			ENSG00000143632 (ACTA1),
	ENSG00000213002 (AC120194.1),			ENSG00000135439 (AGAP2),
ACLY	ENSG00000131473 (ACLY),			ENSG00000105221 (AKT2),
ACSM3			ANKRD16
ACTL6A	ENSG00000136518 (ACTL6A),			ENSG00000256514 (AP003419.11),
ACTR10	ENSG00000131966 (ACTR10),		APC2	ENSG00000115266 (APC2),
ACTR6	ENSG00000075089 (ACTR6),		ARAF	ENSG00000078061 (ARAF),
	ENSG00000148848 (ADAM12),		ARHGAP27
ADH5	ENSG00000197894 (ADH5),		ARSI
ADK	ENSG00000156110 (ADK),		ASIC1	ENSG00000110881 (ASIC1),
AICDA			ATP13A2	ENSG00000159363 (ATP13A2),
AKAP12	ENSG00000131016 (AKAP12),			ENSG00000265969 (BACE1),
AKAP2				ENSG00000169668 (BCRP2),
AKR1B1	ENSG00000085662 (AKR1B1),		BSCL2	ENSG00000168000 (BSCL2),
AKR1C1	ENSG00000187134 (AKR1C1),			ENSG00000230850 (BX571672.1),
AKR1C3				ENSG00000082196 (C1QTNF3),
	ENSG00000197146 (AL133458.1),		C1QTNF6	ENSG00000133466 (C1QTNF6),
	ENSG00000144908 (ALDH1L1),			ENSG00000268858 (C20ORF135),
ANKRD1	ENSG00000148677 (ANKRD1),			ENSG00000265590 (C21ORF59),
ANKRD30BP2			C2CD2L	ENSG00000172375 (C2CD2L),
ANKRD37	ENSG00000186352 (ANKRD37),			ENSG00000007402 (CACNA2D2),
	ENSG00000168876 (ANKRD49),			ENSG00000067191 (CACNB1),
ANXA1	ENSG00000135046 (ANXA1),		CCDC102A	ENSG00000135736 (CCDC102A),
ANXA3	ENSG00000138772 (ANXA3),		CCDC28B
	ENSG00000234380 (AP000330.8),		CD22
AP1S2	ENSG00000182287 (AP1S2),			ENSG00000155111 (CDK19),
AP3B1	ENSG00000132842 (AP3B1),		CDR2L	ENSG00000109089 (CDR2L),
APOBEC3A			CEBPA
APOBEC3F				ENSG00000090661 (CERS4),
	ENSG00000120318 (ARAP3),		CITED1	ENSG00000125931 (CITED1),
	ENSG00000175414 (ARL10),		CPLX1
ARRDC3	ENSG00000113369 (ARRDC3),		CPNE2
ASCC3	ENSG00000112249 (ASCC3),		CSPG4	ENSG00000173546 (CSPG4),
ATP5C1	ENSG00000165629 (ATP5C1),			ENSG00000267317 (CTB-25B13.12),
ATP6V1A	ENSG00000114573 (ATP6V1A),			ENSG00000267169 (CTB-55O6.12),
ATP8A1				ENSG00000248664 (CTC-498J12.3),
AXL				ENSG00000233913 (CTC-575D19.1),
BCAP29	ENSG00000075790 (BCAP29),			ENSG00000260894 (CTD-2012K14.4),
BTF3L4	ENSG00000134717 (BTF3L4),			ENSG00000250127 (CTD-2117L12.1),
BVES	ENSG00000112276 (BVES),			ENSG00000178464 (CTD-2192J16.15),
BZW1	ENSG00000082153 (BZW1),			ENSG00000255182 (CTD-2517M22.14),
C11orf70				ENSG00000267727 (CTD-2540B15.7),
	ENSG00000214900 (C14orf182),			ENSG00000259260 (CTD-3094K11.2),
C1D	ENSG00000197223 (C1D),		CTNND2	ENSG00000169862 (CTNND2),
	ENSG00000231245 (C1DP1),		CUEDC1
C1GALT1C1	ENSG00000171155 (C1GALT1C1),		DAAM2	ENSG00000146122 (DAAM2),
C20orf111	ENSG00000132823 (C20orf111),		DAGLA
C3orf17	ENSG00000163608 (C3orf17),			ENSG00000003249 (DBNDD1),
C5orf28	ENSG00000151881 (C5orf28),			ENSG00000166341 (DCHS1),
C5orf44	ENSG00000113597 (C5orf44),		DDAH2
C7orf10	ENSG00000175600 (C7orf10),		DGCR5
C8orf76	ENSG00000189376 (C8orf76),		DGKZ
CAND1	ENSG00000111530 (CAND1),			ENSG00000179611 (DGKZP1),
	ENSG00000131236 (CAP1),		E2F2
CAPZA1	ENSG00000116489 (CAPZA1),		EEPD1	ENSG00000122547 (EEPD1),
CAPZA2	ENSG00000198898 (CAPZA2),		EFNB3	ENSG00000108947 (EFNB3),
CARD6				ENSG00000221988 (EGFL8,PPT2),
CCBE1				ENSG00000128692 (EIF2S2P4),
CCBL2	ENSG00000137944 (CCBL2),		EIF5AL1	ENSG00000253626 (EIF5AL1),
CCDC126			EPB49	ENSG00000158856 (EPB49),
	ENSG00000163006 (CCDC138),		EPN1	ENSG00000063245 (EPN1),
CCDC58	ENSG00000160124 (CCDC58),			ENSG00000012061 (ERCC1),
	ENSG00000186714 (CCDC73),		ETNK2
CCNC	ENSG00000112237 (CCNC),		ETV4
CCT2	ENSG00000166226 (CCT2),		EVI5L	ENSG00000142459 (EVI5L),
CCT4	ENSG00000115484 (CCT4),			ENSG00000129968 (FAM108A1),
CCT5			FAM131C	ENSG00000185519 (FAM131C),
CCT6A			FAM184A
	ENSG00000156261 (CCT8),		FAM214B	ENSG00000005238 (FAM214B),
CD109	ENSG00000156535 (CD109),		FAM69B
	ENSG00000116815 (CD58),		FAM73B
	ENSG00000163814 (CDCP1),		FBXO41	ENSG00000163013 (FBXO41),
	ENSG00000187492 (CDHR4),		FGFRL1	ENSG00000127418 (FGFRL1),
CDK1	ENSG00000170312 (CDK1),		FKBP9L
CENPK	ENSG00000123219 (CENPK),		FOXD2-AS1	ENSG00000237424 (FOXD2-AS1),
CENPQ	ENSG00000031691 (CENPQ),		FOXI3	ENSG00000214336 (FOXI3),
	ENSG00000134255 (CEPT1),		FUZ
CETN3	ENSG00000153140 (CETN3),		GALR2
CFH	ENSG00000000971 (CFH),		GGT1	ENSG00000100031 (GGT1),
CGRRF1	ENSG00000100532 (CGRRF1),		GPR153	ENSG00000158292 (GPR153),
CHAC2	ENSG00000143942 (CHAC2),		GSTM3
CHMP5	ENSG00000086065 (CHMP5),		GTDC2	ENSG00000144647 (GTDC2),
CISD2				ENSG00000206417 (H1FX-AS1),
CKAP5	ENSG00000175216 (CKAP5),		H3F3C	ENSG00000188375 (H3F3C),
CKS2	ENSG00000123975 (CKS2),		HDAC5	ENSG00000108840 (HDAC5),
	ENSG00000080822 (CLDND1),		HES4	ENSG00000188290 (HES4),
CLDND2			HIC1	ENSG00000177374 (HIC1),
CLK1	ENSG00000013441 (CLK1),		HIPK2
CLTC	ENSG00000141367 (CLTC),		HIST1H2AD
	ENSG00000143771 (CNIH4),		HNRNPA1P10
COG5	ENSG00000164597 (COG5),		HPS1
	ENSG00000163359 (COL6A3),		HPS4
COMMD10	ENSG00000145781 (COMMD10),		HSD17B1	ENSG00000108786 (HSD17B1),
COMMD8	ENSG00000169019 (COMMD8),		IFRD2	ENSG00000214706 (IFRD2),
COPA	ENSG00000122218 (COPA),		IKBKE	ENSG00000143466 (IKBKE),
COPB1	ENSG00000129083 (COPB1),		IPO13	ENSG00000117408 (IPO13),
COPB2	ENSG00000184432 (COPB2),			ENSG00000106012 (IQCE),
	ENSG00000158623 (COPG2),		KATNB1	ENSG00000140854 (KATNB1),
COPS4	ENSG00000138663 (COPS4),		KCNC4	ENSG00000116396 (KCNC4),
COX16	ENSG00000133983 (COX16),		KCNQ1	ENSG00000053918 (KCNQ1),
COX7A2L	ENSG00000115944 (COX7A2L),		KCTD13	ENSG00000174943 (KCTD13),
CRBN			KIAA0319	ENSG00000137261 (KIAA0319),
CSE1L	ENSG00000124207 (CSE1L),		KIF3C	ENSG00000084731 (KIF3C),
	ENSG00000260908 (CTB-134H23.3),		KLHL23
	ENSG00000269410 (CTB-60E11.4),			ENSG00000261659 (LA16c-313D11.12),
	ENSG00000245849 (CTD-2339L15.1),		LOC100131096
CTNNA1	ENSG00000044115 (CTNNA1),		LOC100287837
DCAF13	ENSG00000164934 (DCAF13),		LOC100289283
DCUN1D1	ENSG00000043093 (DCUN1D1),		LOC100507376
DDX1	ENSG00000079785 (DDX1),		LOC100652768
DDX58	ENSG00000107201 (DDX58),		LOC100653005
DDX60			LOC100996677
DHX15	ENSG00000109606 (DHX15),		LOC219731
DHX9	ENSG00000135829 (DHX9),		LOXL4	ENSG00000138131 (LOXL4),
DNAJB9	ENSG00000128590 (DNAJB9),		LRFN3	ENSG00000126243 (LRFN3),
DNAJC28			LRP2
DNAJC8	ENSG00000126698 (DNAJC8),		LY6G5C
	ENSG00000117543 (DPH5),			ENSG00000259141 (LYSMD3),
	ENSG00000156162 (DPY19L4),		MAP3K14	ENSG00000006062 (MAP3K14),
DSC3			MAP7D1	ENSG00000116871 (MAP7D1),
DSG2	ENSG00000046604 (DSG2),		MAZ	ENSG00000103495 (MAZ),
DSG3	ENSG00000134757 (DSG3),		MEIS3	ENSG00000105419 (MEIS3),
	ENSG00000137857 (DUOX1),		MON1A	ENSG00000164077 (MON1A),
	ENSG00000077380 (DYNC1I2),		MOSPD3	ENSG00000106330 (MOSPD3),
DYNC2LI1	ENSG00000138036 (DYNC2LI1),		MTUS2	ENSG00000132938 (MTUS2),
	ENSG00000146425 (DYNLT1),		MYBL2
EAF2	ENSG00000145088 (EAF2),		NDST2	ENSG00000166507 (NDST2),
	ENSG00000228502 (EEF1A1P11),			ENSG00000103154 (NECAB2),
	ENSG00000185055 (EFCAB10),		NFATC4	ENSG00000100968 (NFATC4),
EFCAB7	ENSG00000203965 (EFCAB7),		NLGN2	ENSG00000169992 (NLGN2),
EIF3E	ENSG00000104408 (EIF3E),		NPFF
EIF3M	ENSG00000149100 (EIF3M),		NR1H3	ENSG00000025434 (NR1H3),
EML5			OR7E37P
	ENSG00000244457 (ENO1P1),		PAQR4	ENSG00000162073 (PAQR4),
ENPP5	ENSG00000112796 (ENPP5),		PARD6A	ENSG00000102981 (PARD6A),
ENY2	ENSG00000120533 (ENY2),		PCBP3	ENSG00000183570 (PCBP3),
EPRS	ENSG00000136628 (EPRS),		PCIF1	ENSG00000100982 (PCIF1),
	ENSG00000124882 (EREG),		PDLIM2	ENSG00000120913 (PDLIM2),
ERGIC2	ENSG00000087502 (ERGIC2),		PGM5P2
ESD	ENSG00000139684 (ESD),		PHC2
EXOC6	ENSG00000138190 (EXOC6),		PIK3R2	ENSG00000105647 (PIK3R2),ENSG00000268173 (PIK3R2),
	ENSG00000047662 (FAM184B),		PITPNM1	ENSG00000110697 (PITPNM1),
FAM47E			PKD1L1
FAM60A	ENSG00000139146 (FAM60A),			ENSG00000127564 (PKMYT1),
FAM96A				ENSG00000182621 (PLCB1),
	ENSG00000124279 (FASTKD3),		POLR2J3
FFAR4				ENSG00000224124 (POM121L10P),
FKBP3	ENSG00000100442 (FKBP3),			ENSG00000214975 (PPIAP29),
FLJ30403			PPP2R5B	ENSG00000068971 (PPP2R5B),
FOPNL	ENSG00000133393 (FOPNL),		PREX1	ENSG00000124126 (PREX1),
FPGT	ENSG00000254685 (FPGT),		PRR7	ENSG00000131188 (PRR7),
	ENSG00000070601 (FRMPD1),		PSMG3-AS1
FRRS1	ENSG00000156869 (FRRS1),		PTMS
FSIP1	ENSG00000150667 (FSIP1),		PVRL1	ENSG00000110400 (PVRL1),
FSIP2				ENSG00000103485 (QPRT),
FTO-IT1				ENSG00000079337 (RAPGEF3),
G3BP1			RARA	ENSG00000131759 (RARA),
GAL3ST4	ENSG00000197093 (GAL3ST4),		RASD2	ENSG00000100302 (RASD2),
GALNTL2			RBM38
GART	ENSG00000159131 (GART),		RFXANK	ENSG00000064490 (RFXANK),
GBP1	ENSG00000117228 (GBP1),			ENSG00000100599 (RIN3),
GEMIN5			RN7SL2	ENSG00000265150 (RN7SL2),
GFM1	ENSG00000168827 (GFM1),			ENSG00000225840 (RNA45S5),
GIN1	ENSG00000145723 (GIN1),		RNF157	ENSG00000141576 (RNF157),
	ENSG00000198814 (GK),			ENSG00000250896 (RNPS1P1),
GLMN	ENSG00000174842 (GLMN),			ENSG00000219747 (RP1-292B18.1),
GLRB	ENSG00000109738 (GLRB),			ENSG00000244151 (RP11-148K1.12),
GNPDA2				ENSG00000249790 (RP11-20D14.6),
GPN1				ENSG00000255036 (RP11-23J9.4),
	ENSG00000153292 (GPR110),			ENSG00000254876 (RP11-23J9.5),
GRAMD1C				ENSG00000231064 (RP11-263K19.4),
	ENSG00000073605 (GSDMB),			ENSG00000230626 (RP11-286H14.4),
	ENSG00000111305 (GSG1),			ENSG00000259132 (RP11-298I3.5),
GSKIP	ENSG00000100744 (GSKIP),			ENSG00000262585 (RP11-353N14.5),
GTF2H2C				ENSG00000228981 (RP11-364L4.1),
	ENSG00000196275 (GTF2IRD2),			ENSG00000231187 (RP11-38L15.3),
GTF3C3	ENSG00000119041 (GTF3C3),			ENSG00000225778 (RP11-401F24.4),
HADHA	ENSG00000084754 (HADHA),			ENSG00000262413 (RP11-498C9.3),
HAT1	ENSG00000128708 (HAT1),			ENSG00000249409 (RP11-501E14.1),
HEATR1	ENSG00000119285 (HEATR1),			ENSG00000263986 (RP11-746M1.1),
	ENSG00000008869 (HEATR5B),			ENSG00000260401 (RP11-800A3.4),
HIST1H4C				ENSG00000265458 (RP13-20L14.6),
	ENSG00000198518 (HIST1H4E),			ENSG00000231346 (RP5-836N10.1),
HLTF	ENSG00000071794 (HLTF),		RPH3AL	ENSG00000181031 (RPH3AL),
	ENSG00000149948 (HMGA2),			ENSG00000232573 (RPL3P4),
	ENSG00000189403 (HMGB1),			ENSG00000241741 (RPL7AP30),
HMGCR	ENSG00000113161 (HMGCR),			ENSG00000189343 (RPS2P46),
	ENSG00000072571 (HMMR),		RUNDC3A	ENSG00000108309 (RUNDC3A),
	ENSG00000198189 (HSD17B11),			ENSG00000175898 (S1PR2),
HSD17B4	ENSG00000133835 (HSD17B4),			ENSG00000262355 (SAMD4A),
HSF2	ENSG00000025156 (HSF2),		SAMD4B
	ENSG00000080824 (HSP90AA1),			ENSG00000228727 (SAPCD1),
HSP90B1	ENSG00000166598 (HSP90B1),			ENSG00000123453 (SARDH),
HSPA13	ENSG00000155304 (HSPA13),		SCAP	ENSG00000114650 (SCAP),
HSPA8	ENSG00000109971 (HSPA8),		SEPT3
HSPB11			SHB	ENSG00000107338 (SHB),
HSPBAP1				ENSG00000213445 (SIPA1),
	ENSG00000144381 (HSPD1),		SKIDA1
HSPH1			SLC16A13	ENSG00000174327 (SLC16A13),
IARS			SLC25A23	ENSG00000125648 (SLC25A23),
IDE	ENSG00000119912 (IDE),		SLC25A35
IDI1	ENSG00000067064 (IDI1),			ENSG00000135502 (SLC26A10),
IDI2-AS1			SLC27A4
IFI44L			SLC38A7	ENSG00000103042 (SLC38A7),
IFIT1	ENSG00000185745 (IFIT1),			ENSG00000204385 (SLC44A4),
IFNGR1	ENSG00000027697 (IFNGR1),			ENSG00000140675 (SLC5A2),
IL8	ENSG00000169429 (IL8),		SMG5	ENSG00000198952 (SMG5),
IMMT	ENSG00000132305 (IMMT),		SNX33
IMPA1	ENSG00000133731 (IMPA1),		SORBS3	ENSG00000120896 (SORBS3),
INTS12	ENSG00000138785 (INTS12),		SOX11
INTS8			SPNS2	ENSG00000183018 (SPNS2),
IPO11	ENSG00000086200 (IPO11),			ENSG00000175093 (SPSB4),
IPO5	ENSG00000065150 (IPO5),		SRRM3
	ENSG00000146243 (IRAK1BP1),			ENSG00000234516 (SRXN1),
ITGA2			STARD10	ENSG00000214530 (STARD10),
ITGAX	ENSG00000140678 (ITGAX),		STK32C	ENSG00000165752 (STK32C),
ITGB1	ENSG00000150093 (ITGB1),		SYS1-DBNDD2	ENSG00000254806 (SYS1-DBNDD2),
	ENSG00000210140 (J01415.10),		TBRG4	ENSG00000136270 (TBRG4),
	ENSG00000211459 (J01415.23),		TGFBR3L	ENSG00000260001 (TGFBR3L),
KANK4				ENSG00000259399 (TGIF2-C20ORF24),
	ENSG00000245970 (KB-1208A12.3),			ENSG00000226049 (TLK2P1),
	ENSG00000260949 (KB-1836B5.1),		TMEM129	ENSG00000168936 (TMEM129),
KIAA1033	ENSG00000136051 (KIAA1033),		TMEM180
KIAA1429	ENSG00000164944 (KIAA1429),			ENSG00000124208 (TMEM189,TMEM189-UBE2V1),
KIAA1524	ENSG00000163507 (KIAA1524),			ENSG00000167874 (TMEM88),
KLHL30	ENSG00000168427 (KLHL30),		TP53INP2	ENSG00000078804 (TP53INP2),
	ENSG00000129451 (KLK10),			ENSG00000226415 (TPI1P1),
KLRC2	ENSG00000205809 (KLRC2),		TRAF7	ENSG00000131653 (TRAF7),
KLRC3			TRIM39-RPP21
	ENSG00000240563 (L1TD1),		TTLL4	ENSG00000135912 (TTLL4),
	ENSG00000101680 (LAMA1),			ENSG00000127589 (TUBBP1),
LAMP2				ENSG00000233966 (UBE2SP1),
	ENSG00000147036 (LANCL3),		UBOX5	ENSG00000185019 (UBOX5),
LARP7	ENSG00000174720 (LARP7),			ENSG00000241627 (UBQLN4P1),
LARS	ENSG00000133706 (LARS),		UNC79
LILRB3			UPP1	ENSG00000183696 (UPP1),
LIN9	ENSG00000183814 (LIN9),			ENSG00000226085 (UQCRFS1P1),
LINC00641			USH1G	ENSG00000182040 (USH1G),
LIPA	ENSG00000107798 (LIPA),		USP35	ENSG00000118369 (USP35),
LMBRD1	ENSG00000168216 (LMBRD1),		VWF	ENSG00000110799 (VWF),
LOC100131551			XRCC3	ENSG00000126215 (XRCC3),
LOC100292680				ENSG00000224871 (XX-FW81066F1.2),
LOC100506157				ENSG00000263756 (XXbac-BPG181M17.6),
LOC100506161				ENSG00000224861 (YBX1P1),
LOC100506385			ZC3H12A	ENSG00000163874 (ZC3H12A),
LOC100506675				ENSG00000259741 (ZMYND11),
LOC100506792				ENSG00000166188 (ZNF319),
LOC100507136			ZNF497
LOC100996319				ENSG00000213015 (ZNF580),
LOC401397				ENSG00000187792 (ZNF70),
LOC643201			ZNF771	ENSG00000179965 (ZNF771),
LOC728730
LRPPRC	ENSG00000138095 (LRPPRC),
LRRC40	ENSG00000066557 (LRRC40),
LRRC49	ENSG00000137821 (LRRC49),
	ENSG00000170860 (LSM3),
LTN1	ENSG00000198862 (LTN1),
LYRM5	ENSG00000205707 (LYRM5),
	ENSG00000176018 (LYSMD3),
MAD2L1	ENSG00000164109 (MAD2L1),
MALAT1
MATR3	ENSG00000015479 (MATR3),
MBIP	ENSG00000151332 (MBIP),
MCEE
MCPH1	ENSG00000147316 (MCPH1),
MDH1	ENSG00000014641 (MDH1),
MED21	ENSG00000152944 (MED21),
MED23	ENSG00000112282 (MED23),
METTL2B
MITD1	ENSG00000158411 (MITD1),
MKI67IP	ENSG00000155438 (MKI67IP),
MLF1	ENSG00000178053 (MLF1),
MMADHC	ENSG00000168288 (MMADHC),
MMP1	ENSG00000196611 (MMP1),
MNAT1	ENSG00000020426 (MNAT1),
MND1	ENSG00000121211 (MND1),
MOB4	ENSG00000115540 (MOB4),
MORC3	ENSG00000159256 (MORC3),
MPL
	ENSG00000082126 (MPP4),
MRPL1	ENSG00000169288 (MRPL1),
MRPL13	ENSG00000172172 (MRPL13),
MRPL3	ENSG00000114686 (MRPL3),
MRPL32	ENSG00000106591 (MRPL32),
MRPL47	ENSG00000136522 (MRPL47),
MRPL50	ENSG00000136897 (MRPL50),
MRPS23	ENSG00000181610 (MRPS23),
	ENSG00000172689 (MS4A10),
MSH2	ENSG00000095002 (MSH2),
MSMO1	ENSG00000052802 (MSMO1),
	ENSG00000198712 (MT-CO2),
	ENSG00000198727 (MT-CYB),
	ENSG00000198888 (MT-ND1),
	ENSG00000198763 (MT-ND2),
	ENSG00000198695 (MT-ND6),
MTBP
MTERFD1	ENSG00000156469 (MTERFD1),
MTHFD1	ENSG00000100714 (MTHFD1),
MTHFD2
	ENSG00000225630 (MTND2P28),
MTRNR2L1
MTRNR2L2
MTRNR2L6
MTRNR2L8
MYNN	ENSG00000085274 (MYNN),
	ENSG00000138119 (MYOF),
	ENSG00000266345 (Metazoa_SRP),
NAE1	ENSG00000159593 (NAE1),
	ENSG00000134265 (NAPG),
NAT1	ENSG00000171428 (NAT1),
NBN
NCOA4	ENSG00000138293 (NCOA4),
NDUFB5	ENSG00000136521 (NDUFB5),
	ENSG00000259112 (NDUFC2-KCTD14),
NDUFS1	ENSG00000023228 (NDUFS1),
	ENSG00000172260 (NEGR1),
NLRP3
NMD3	ENSG00000169251 (NMD3),
NOC3L	ENSG00000173145 (NOC3L),
NOL10	ENSG00000115761 (NOL10),
NOL11	ENSG00000130935 (NOL11),
NOMO1
NPEPPS	ENSG00000141279 (NPEPPS),
NPHP1	ENSG00000144061 (NPHP1),
NPHP3-ACAD11
NR2F2-AS1	ENSG00000247809 (NR2F2-AS1),
NRAS	ENSG00000213281 (NRAS),
NRIP3	ENSG00000175352 (NRIP3),
NSF
	ENSG00000168824 (NSG1),
NSMCE2	ENSG00000156831 (NSMCE2),
NUDCD1	ENSG00000120526 (NUDCD1),
NUDT12	ENSG00000112874 (NUDT12),
NUDT13	ENSG00000166321 (NUDT13),
NUP107	ENSG00000111581 (NUP107),
NUP133	ENSG00000069248 (NUP133),
	ENSG00000030066 (NUP160),
NUP205	ENSG00000155561 (NUP205),
NUP54	ENSG00000138750 (NUP54),
OAT	ENSG00000065154 (OAT),
OGT	ENSG00000147162 (OGT),
OMA1	ENSG00000162600 (OMA1),
ORC3	ENSG00000135336 (ORC3),
	ENSG00000115947 (ORC4),
ORC5
	ENSG00000128694 (OSGEPL1),
OSTC	ENSG00000198856 (OSTC),
OXSM	ENSG00000151093 (OXSM),
P4HA1	ENSG00000122884 (P4HA1),
PAN3-AS1
	ENSG00000185345 (PARK2),
PCDHB9
PCDHGA10	ENSG00000253846 (PCDHGA10),
	ENSG00000114209 (PDCD10),
PDIA3
PEX2	ENSG00000164751 (PEX2),
PFDN4	ENSG00000101132 (PFDN4),
PFDN5	ENSG00000123349 (PFDN5),
	ENSG00000226784 (PGAM4),
	ENSG00000243251 (PGBD3),
PGK1	ENSG00000102144 (PGK1),
	ENSG00000102174 (PHEX),
PHF5A	ENSG00000100410 (PHF5A),
PHOSPHO2-KLHL23
	ENSG00000164530 (PI16),
	ENSG00000069943 (PIGB),
PIK3C2G
	ENSG00000104368 (PLAT),
PNN	ENSG00000100941 (PNN),
PNPT1	ENSG00000138035 (PNPT1),
POLE2	ENSG00000100479 (POLE2),
POLK	ENSG00000122008 (POLK),
POLR2B	ENSG00000047315 (POLR2B),
PPA2
PRKDC	ENSG00000253729 (PRKDC),
PSMA2	ENSG00000106588 (PSMA2),
PSMA3	ENSG00000100567 (PSMA3),
PSMA4	ENSG00000041357 (PSMA4),
PSMA6	ENSG00000100902 (PSMA6),
PSMC6	ENSG00000100519 (PSMC6),
PSMD1	ENSG00000173692 (PSMD1),
	ENSG00000118873 (RAB3GAP2),
RAD21	ENSG00000164754 (RAD21),
RAD51AP1	ENSG00000111247 (RAD51AP1),
	ENSG00000151164 (RAD9B),
RAET1E	ENSG00000164520 (RAET1E),
RAP1GDS1	ENSG00000138698 (RAP1GDS1),
RARS	ENSG00000113643 (RARS),
RARS2	ENSG00000146282 (RARS2),
RMRP	ENSG00000199916 (RMRP),
	ENSG00000251705 (RNA5-8SP6),
RNFT1	ENSG00000189050 (RNFT1),
RNPC3	ENSG00000185946 (RNPC3),
	ENSG00000259943 (RP1-39G22.7),
	ENSG00000217648 (RP1-95L4.4),
	ENSG00000245812 (RP11-175K6.1),
	ENSG00000228065 (RP11-222A11.1),
	ENSG00000261799 (RP11-283I3.6),
	ENSG00000234106 (RP11-288E14.2),
	ENSG00000139617 (RP11-298P3.4),
	ENSG00000225135 (RP11-361F15.2),
	ENSG00000225265 (RP11-378J18.3),
	ENSG00000258677 (RP11-463D19.2),
	ENSG00000260006 (RP11-469M7.1),
	ENSG00000259865 (RP11-488L18.10),
	ENSG00000227671 (RP11-488L18.4),
	ENSG00000214145 (RP11-513G11.1),
	ENSG00000257354 (RP11-631N16.2),
	ENSG00000245856 (RP11-656E20.4),
	ENSG00000257966 (RP11-670P16.3),
	ENSG00000259781 (RP11-673C5.1),
	ENSG00000253712 (RP11-697M17.2),
	ENSG00000258704 (RP11-85K15.2),
	ENSG00000258653 (RP5-1021I20.4),
	ENSG00000248527 (RP5-857K21.10),
	ENSG00000229344 (RP5-857K21.7),
	ENSG00000228775 (RP5-894A10.5),
	ENSG00000215472 (RPL17,RPL17-C18ORF32),
RPL17-C18ORF32
RPL22L1	ENSG00000163584 (RPL22L1),
RPL26	ENSG00000161970 (RPL26),
RPL34	ENSG00000109475 (RPL34),
	ENSG00000220583 (RPL35P2),
	ENSG00000225573 (RPL35P5),
RPL7	ENSG00000147604 (RPL7),
RPL9	ENSG00000163682 (RPL9),
RPPH1	ENSG00000252678 (RPPH1),
	ENSG00000184779 (RPS17),
RSL24D1	ENSG00000137876 (RSL24D1),
RWDD3	ENSG00000122481 (RWDD3),
SCARF1
SCARNA13
	ENSG00000153130 (SCOC),
SEL1L
SEP15	ENSG00000183291 (SEP15),
SEPP1	ENSG00000250722 (SEPP1),
	ENSG00000122545 (SEPT7),
SERINC1	ENSG00000111897 (SERINC1),
SF3B1	ENSG00000115524 (SF3B1),
SGOL2
	ENSG00000267691 (SHC1P2),
SHROOM1
SKIV2L2	ENSG00000039123 (SKIV2L2),
SLC16A4
	ENSG00000213901 (SLC23A3),
	ENSG00000142583 (SLC2A5),
SLC35A1	ENSG00000164414 (SLC35A1),
SLC4A7	ENSG00000033867 (SLC4A7),
SLFN13
SLITRK4	ENSG00000179542 (SLITRK4),
SMARCA1	ENSG00000102038 (SMARCA1),
SMC3	ENSG00000108055 (SMC3),
SNRPE
SNX14	ENSG00000135317 (SNX14),
	ENSG00000067066 (SP100),
	ENSG00000185404 (SP140L),
SPA17	ENSG00000064199 (SPA17),
SPANXA2-OT1
SPEF2
SPTLC1	ENSG00000090054 (SPTLC1),
SRP72	ENSG00000174780 (SRP72),
	ENSG00000143742 (SRP9),
SRR	ENSG00000167720 (SRR),
	ENSG00000144057 (ST6GAL2),
STAM2	ENSG00000115145 (STAM2),
STARD3NL	ENSG00000010270 (STARD3NL),
STEAP1
	ENSG00000134910 (STT3A),
STXBP3
SUCLA2	ENSG00000136143 (SUCLA2),
SUPT16H	ENSG00000092201 (SUPT16H),
TFRC
TGDS	ENSG00000088451 (TGDS),
THAP1	ENSG00000131931 (THAP1),
	ENSG00000079134 (THOC1),
TM9SF2	ENSG00000125304 (TM9SF2),
	ENSG00000241697 (TMEFF1),
TMEM126A	ENSG00000171202 (TMEM126A),
TMEM161B	ENSG00000164180 (TMEM161B),
TMEM183A
	ENSG00000116209 (TMEM59),
TMEM67	ENSG00000164953 (TMEM67),
TMEM87A	ENSG00000103978 (TMEM87A),
TMX1	ENSG00000139921 (TMX1),
TNIP3	ENSG00000050730 (TNIP3),
TNPO1	ENSG00000083312 (TNPO1),
TOP2A
	ENSG00000129167 (TPH1),
	ENSG00000186854 (TRABD2A),
TRAM1
	ENSG00000132274 (TRIM22),
TRMT10A	ENSG00000145331 (TRMT10A),
TRMT10C	ENSG00000174173 (TRMT10C),
TRMT11	ENSG00000066651 (TRMT11),
	ENSG00000182612 (TSPAN10),
	ENSG00000228439 (TSTD3),
TTC33	ENSG00000113638 (TTC33),
TTC8	ENSG00000165533 (TTC8),
TTK	ENSG00000112742 (TTK),
TWF1	ENSG00000151239 (TWF1),
TXN	ENSG00000136810 (TXN),
TXNDC9	ENSG00000115514 (TXNDC9),
UBA2	ENSG00000126261 (UBA2),
UBA3	ENSG00000144744 (UBA3),
UBE2B	ENSG00000119048 (UBE2B),
UBE2W	ENSG00000104343 (UBE2W),
UFL1	ENSG00000014123 (UFL1),
USP15	ENSG00000135655 (USP15),
VBP1	ENSG00000155959 (VBP1),
VMP1	ENSG00000062716 (VMP1),
VPS35	ENSG00000069329 (VPS35),
VPS45	ENSG00000136631 (VPS45),
VTA1	ENSG00000009844 (VTA1),
WDHD1	ENSG00000198554 (WDHD1),
WDR11	ENSG00000120008 (WDR11),
WDR19	ENSG00000157796 (WDR19),
WDR36
WDR75	ENSG00000115368 (WDR75),
WDR93
XRCC4	ENSG00000152422 (XRCC4),
XRCC5	ENSG00000079246 (XRCC5),
XRN2	ENSG00000088930 (XRN2),
	ENSG00000127337 (YEATS4),
YIPF5	ENSG00000145817 (YIPF5),
YWHAE	ENSG00000108953 (YWHAE),
	ENSG00000171448 (ZBTB26),
ZCCHC10	ENSG00000155329 (ZCCHC10),
ZDHHC13	ENSG00000177054 (ZDHHC13),
ZFAND1	ENSG00000104231 (ZFAND1),
ZFR	ENSG00000056097 (ZFR),
ZFYVE16
ZHX1-C8ORF76	ENSG00000259305 (ZHX1-C8ORF76),
ZNF117
ZNF138	ENSG00000197008 (ZNF138),
ZNF404	ENSG00000176222 (ZNF404),
ZNF441	ENSG00000197044 (ZNF441),
	ENSG00000187187 (ZNF546),
	ENSG00000197701 (ZNF595),
ZNF596
	ENSG00000160229 (ZNF66P),
	ENSG00000181450 (ZNF678),
ZNF85	ENSG00000105750 (ZNF85),
ZSCAN12	ENSG00000158691 (ZSCAN12),
	ENSG00000237973 (hsa-mir-6723),
