# Supplementary material for: The effect of heterogeneous Transcription Start Sites (TSS) on the translatome: implications for the mammalian cellular phenotype
Source: BMC Genomics. 2015 Nov 21;16:986. doi: 10.1186/s12864-015-2179-8 (PMC4654819; doi:10.1186/s12864-015-2179-8)
Supplement: Additional file 4: — Total RNAseq FPKM of regulated TSS. Expression levels as measured by total RNAseq of primary transcripts (those containing the same TSS) of genes found to have altered promoter usage between MCF10A and MCF7. The average level of expression (“_FPKM”) as well as the lower (“_conf_lo”) and upper (“_conf_hi”) 95 % confidence intervals are recorded for every primary transcript of each gene. (XLSX 53 kb) [file 12864_2015_2179_MOESM4_ESM.xlsx]

## Sheet: Sheet1
tracking_id	class_code	nearest_ref_id	gene_id	gene_short_name	tss_id	locus	length	coverage	MCF10tot_FPKM	MCF10tot_conf_lo	MCF10tot_conf_hi	MCF10tot_status	MCF7tot_FPKM	MCF7tot_conf_lo	MCF7tot_conf_hi	MCF7tot_status
TSS23084	-	-	ABL2	ABL2	TSS23084	1:179068461-179198819	-	-	9.91776	6.04636	13.7875	OK	1.01239	0.0707465	2.18053	OK
TSS5017	-	-	ABL2	ABL2	TSS5017	1:179068461-179198819	-	-	1.60553	0	5.68311	OK	2.26311	0.77279	3.75464	OK
TSS24128	-	-	ACTA2	ACTA2	TSS24128	10:90692440-90775542	-	-	26.7302	8.90003	44.5347	OK	44.9893	27.7695	62.1967	OK
TSS28669	-	-	ACTA2	ACTA2	TSS28669	10:90692440-90775542	-	-	20.833	5.408	36.2364	OK	2.14474	0	5.57271	OK
TSS10805	-	-	AHCYL2	AHCYL2	TSS10805	7:128864854-129070052	-	-	0.795799	0	1.72071	OK	3.79677	2.32904	5.26611	OK
TSS11913	-	-	AHCYL2	AHCYL2	TSS11913	7:128864854-129070052	-	-	0	0	0.0198803	OK	0.168354	0	0.666561	OK
TSS16187	-	-	AHCYL2	AHCYL2	TSS16187	7:128864854-129070052	-	-	1.34998	0.18443	2.54104	OK	0.00673802	0	0.0307657	OK
TSS13488	-	-	AKAP2	AKAP2	TSS13488	9:112403067-112934792	-	-	4.92488	0	10.9448	OK	0.0841277	0	0.183139	OK
TSS14798	-	-	AKAP2	AKAP2	TSS14798	9:112403067-112934792	-	-	16.6872	6.48612	26.9022	OK	4.02207e-05	0	0.021326	OK
TSS18594	-	-	ALDH3B2	ALDH3B2	TSS18594	11:67429632-67448685	-	-	0.128948	0	0.316933	OK	2.73965	0	8.86919	OK
TSS5831	-	-	ALDH3B2	ALDH3B2	TSS5831	11:67429632-67448685	-	-	3.83732e-05	0	0.0395561	OK	49.1968	29.2424	69.1832	OK
TSS19124	-	-	ARAP1	ARAP1	TSS19124	11:72396113-72463434	-	-	4.57589	0.760966	8.39881	OK	7.7926	4.35911	11.2172	OK
TSS25618	-	-	ARAP1	ARAP1	TSS25618	11:72396113-72463434	-	-	13.5599	6.6737	20.446	OK	3.16254	0.631874	5.70018	OK
TSS25911	-	-	ARHGAP32	ARHGAP32	TSS25911	11:128834954-129062093	-	-	8.24716	5.26417	11.2302	OK	1.13535	0.346217	1.92613	OK
TSS6979	-	-	ARHGAP32	ARHGAP32	TSS6979	11:128834954-129062093	-	-	0.0285366	0	0.219529	OK	0.954013	0.245774	1.6629	OK
TSS16898	-	-	ARHGEF3	ARHGEF3	TSS16898	3:56761445-57113336	-	-	2.61225	0.994647	4.2173	OK	0.607768	0.239545	0.972273	OK
TSS7673	-	-	ARHGEF3	ARHGEF3	TSS7673	3:56761445-57113336	-	-	0	0	0.0238028	OK	0	0	0.0251295	OK
TSS8587	-	-	ARHGEF3	ARHGEF3	TSS8587	3:56761445-57113336	-	-	1.75854	0.321556	3.20217	OK	1.54961e-05	0	0.0284896	OK
TSS21016	-	-	ASTN2	ASTN2	TSS21016	9:119187503-120177317	-	-	0.246941	0	0.941065	OK	0	0	0.0409159	OK
TSS27892	-	-	ASTN2	ASTN2	TSS27892	9:119187503-120177317	-	-	2.97149	0.371338	5.56686	OK	3.64768	0.779685	6.51699	OK
TSS28503	-	-	ASTN2	ASTN2	TSS28503	9:119187503-120177317	-	-	0.0506452	0	0.273132	OK	2.88281	0.80889	4.95839	OK
TSS21834	-	-	ATP6V0A4	ATP6V0A4	TSS21834	7:138391038-138490769	-	-	0.000408337	0	0.0156132	OK	0.983495	0.187358	1.76429	OK
TSS4329	-	-	ATP6V0A4	ATP6V0A4	TSS4329	7:138391038-138490769	-	-	0.721121	0.270499	1.16156	OK	0.357368	0	1.20929	OK
TSS11430	-	-	BCAR1	BCAR1	TSS11430	16:75262927-75301951	-	-	0	0	0.0306892	OK	0	0	0.03073	OK
TSS14375	-	-	BCAR1	BCAR1	TSS14375	16:75262927-75301951	-	-	0.0706124	0	0.446428	OK	0.567136	0	2.47342	OK
TSS14540	-	-	BCAR1	BCAR1	TSS14540	16:75262927-75301951	-	-	15.8381	4.79661	26.9423	OK	5.89414	0	17.5689	OK
TSS15246	-	-	BCAR1	BCAR1	TSS15246	16:75262927-75301951	-	-	0.000479388	0	0.0160275	OK	11.159	1.57287	20.7844	OK
TSS17124	-	-	BCAR1	BCAR1	TSS17124	16:75262927-75301951	-	-	9.0309	0.414102	17.8379	OK	17.5335	4.16268	30.9094	OK
TSS1804	-	-	BCAR1	BCAR1	TSS1804	16:75262927-75301951	-	-	0.331068	0	2.06112	OK	0.364407	0	1.92192	OK
TSS25322	-	-	BCAR1	BCAR1	TSS25322	16:75262927-75301951	-	-	15.0431	4.39589	25.7342	OK	10.1221	1.11107	19.1551	OK
TSS14322	-	-	BID	BID	TSS14322	22:18216905-18257431	-	-	21.9754	13.7256	30.2264	OK	62.9372	37.3707	88.5076	OK
TSS18920	-	-	BID	BID	TSS18920	22:18216905-18257431	-	-	0.00210079	0	0.0507444	OK	0	0	0.0508559	OK
TSS22271	-	-	BID	BID	TSS22271	22:18216905-18257431	-	-	0	0	0.0713876	OK	4.46454	0	10.6574	OK
TSS12302	-	-	C9orf69	C9orf69	TSS12302	9:139006426-139010731	-	-	3.06916	0	8.94847	OK	6.34802	1.52798	11.1617	OK
TSS17440	-	-	C9orf69	C9orf69	TSS17440	9:139006426-139010731	-	-	46.7419	27.435	66.0785	OK	11.2731	5.57642	16.9677	OK
TSS15606	-	-	CAB39L	CAB39L	TSS15606	13:49882785-50018221	-	-	0	0	0.0278471	OK	3.97371	1.0037	6.94228	OK
TSS9155	-	-	CAB39L	CAB39L	TSS9155	13:49882785-50018221	-	-	3.06062	1.86451	4.25342	OK	1.6057	0	4.94428	OK
TSS29789	-	-	CCND3	CCND3	TSS29789	6:41902670-42016610	-	-	45.7064	8.991	82.4568	OK	45.4493	28.4792	62.421	OK
TSS6523	-	-	CCND3	CCND3	TSS6523	6:41902670-42016610	-	-	103.823	48.8926	158.801	OK	4.92659	0.029609	11.4077	OK
TSS12289	-	-	CD14	CD14	TSS12289	5:140011312-140013286	-	-	1.75129	0	5.5695	OK	0.687281	0.14393	1.23067	OK
TSS28219	-	-	CD14	CD14	TSS28219	5:140011312-140013286	-	-	6.4655	2.40439	10.498	OK	0	0	0.0679281	OK
TSS15293	-	-	CDH4	CDH4	TSS15293	20:59827481-60515673	-	-	3.29685	0.303897	6.28547	OK	2.47738e-05	0	0.0148242	OK
TSS16913	-	-	CDH4	CDH4	TSS16913	20:59827481-60515673	-	-	0.000213246	0	0.0148882	OK	7.93953e-05	0	0.0148882	OK
TSS8284	-	-	CDH4	CDH4	TSS8284	20:59827481-60515673	-	-	2.43539	0.00762887	5.84372	OK	0.0629321	0	0.13732	OK
TSS26650	-	-	CHN1	CHN1	TSS26650	2:175664041-175870107	-	-	0.936633	0	2.16985	OK	3.80715	2.02746	5.58074	OK
TSS8583	-	-	CHN1	CHN1	TSS8583	2:175664041-175870107	-	-	0.339722	0	1.24422	OK	0.708074	0	1.57846	OK
TSS9770	-	-	CHN1	CHN1	TSS9770	2:175664041-175870107	-	-	2.51383	1.13467	3.89029	OK	0.11742	0	0.626479	OK
TSS11191	-	-	CHST15	CHST15	TSS11191	10:125767181-125853123	-	-	0.00808948	0	0.0431783	OK	2.97477	0.324642	5.64494	OK
TSS16227	-	-	CHST15	CHST15	TSS16227	10:125767181-125853123	-	-	20.5957	13.5461	27.6433	OK	9.36302	5.24686	13.4757	OK
TSS14046	-	-	CLDN7	CLDN7	TSS14046	17:7155371-7166512	-	-	18.4128	0	42.7855	OK	130.871	54.6177	207.076	OK
TSS23340	-	-	CLDN7	CLDN7	TSS23340	17:7155371-7166512	-	-	197.767	96.4348	298.979	OK	153.03	49.7176	256.252	OK
TSS1159	-	-	COL4A6	COL4A6	TSS1159	X:107398836-107682704	-	-	4.12606	1.16781	7.08868	OK	0.000197262	0	0.00744307	OK
TSS8029	-	-	COL4A6	COL4A6	TSS8029	X:107398836-107682704	-	-	1.46724	0	3.77004	OK	0.228493	0.0759057	0.387119	OK
TSS11235	-	-	COMT	COMT	TSS11235	22:19863039-20004309	-	-	48.9942	26.2876	71.7201	OK	7.57046	0	16.003	OK
TSS12464	-	-	COMT	COMT	TSS12464	22:19863039-20004309	-	-	0	0	0.0213352	OK	0.32761	0	1.55747	OK
TSS17280	-	-	COMT	COMT	TSS17280	22:19863039-20004309	-	-	0	0	0.0423521	OK	0.000882916	0	0.0423521	OK
TSS7687	-	-	COMT	COMT	TSS7687	22:19863039-20004309	-	-	0	0	0.0474302	LOWDATA	39.5937	21.1302	58.0309	LOWDATA
TSS2795	-	-	CRELD1	CRELD1	TSS2795	3:9975523-9987097	-	-	2.78784	0.737659	4.83361	OK	3.92465	2.06114	5.79453	OK
TSS2796	-	-	CRELD1	CRELD1	TSS2796	3:9975523-9987097	-	-	7.77925	3.73392	11.835	OK	2.44084	0.662268	4.2218	OK
TSS1363	-	-	DGKA	DGKA	TSS1363	12:56324945-56347807	-	-	15.4404	4.10302	26.7847	OK	9.55225e-05	0	0.0384097	OK
TSS7729	-	-	DGKA	DGKA	TSS7729	12:56324945-56347807	-	-	38.1858	20.1701	56.2331	OK	0.27554	0	0.555994	OK
TSS1713	-	-	DHRS4-AS1	DHRS4-AS1	TSS1713	14:24407939-24438488	-	-	2.17115	0.263124	4.07797	OK	10.0982	5.2803	14.9163	OK
TSS7563	-	-	DHRS4-AS1	DHRS4-AS1	TSS7563	14:24407939-24438488	-	-	2.98529	1.27184	4.68665	OK	0.648966	0	2.19523	OK
TSS1669	-	-	DHRS4L2	DHRS4L2	TSS1669	14:24439082-24475617	-	-	0.467157	0	1.32103	OK	11.278	5.64577	16.9131	OK
TSS19237	-	-	DHRS4L2	DHRS4L2	TSS19237	14:24439082-24475617	-	-	3.12017	1.24372	4.97488	OK	2.04589	0	5.32563	OK
TSS21931	-	-	DHRS4L2	DHRS4L2	TSS21931	14:24439082-24475617	-	-	0.613517	0	2.3655	OK	3.11959	0	7.42518	OK
TSS18751	-	-	DNAH14	DNAH14	TSS18751	1:225117355-225586996	-	-	5.64326	2.26702	9.01412	OK	11.1988	6.07374	16.3774	OK
TSS22204	-	-	DNAH14	DNAH14	TSS22204	1:225117355-225586996	-	-	1.83942	0.637606	3.04108	OK	0.912595	0	1.96943	OK
TSS23790	-	-	DNMT3A	DNMT3A	TSS23790	2:25455829-25565459	-	-	0.0419774	0	0.246683	OK	0.229711	0	0.896617	OK
TSS28253	-	-	DNMT3A	DNMT3A	TSS28253	2:25455829-25565459	-	-	0.848058	0.398836	1.30208	OK	1.66693	0.598861	2.72423	OK
TSS6554	-	-	DNMT3A	DNMT3A	TSS6554	2:25455829-25565459	-	-	0.0273672	0	0.107007	OK	3.59884	2.03314	5.17647	OK
TSS12482	-	-	DOCK9	DOCK9	TSS12482	13:99445740-99738660	-	-	1.90758	0.155823	3.66776	OK	0.000191449	0	0.0248641	OK
TSS13822	-	-	DOCK9	DOCK9	TSS13822	13:99445740-99738660	-	-	9.11426	5.36253	12.8631	OK	2.07691	1.26648	2.89089	OK
TSS2430	-	-	DPYSL3	DPYSL3	TSS2430	5:146770370-146889619	-	-	2.61968	1.20877	4.0384	OK	1.59347e-05	0	0.0183293	OK
TSS26825	-	-	DPYSL3	DPYSL3	TSS26825	5:146770370-146889619	-	-	2.57273	1.08683	4.05817	OK	0.307771	0.0997954	0.518936	OK
TSS278	-	-	DSCAM-AS1	DSCAM-AS1	TSS278	21:41384342-42219039	-	-	0.193085	0	0.647814	OK	119.901	6.26666	241.813	OK
TSS279	-	-	DSCAM-AS1	DSCAM-AS1	TSS279	21:41384342-42219039	-	-	0.000697509	0	0.0990875	OK	487.478	226.991	748.642	OK
TSS11065	-	-	DUT	DUT	TSS11065	15:48623620-48635570	-	-	7.11269	2.05907	12.1804	OK	22.1454	13.4321	30.8473	OK
TSS14522	-	-	DUT	DUT	TSS14522	15:48623620-48635570	-	-	11.9159	6.03148	17.7829	OK	6.14679	1.81813	10.47	OK
TSS18544	-	-	E2F8	E2F8	TSS18544	11:19245609-19263202	-	-	0.438705	0.151196	0.728489	OK	1.28537	0.316513	2.25687	OK
TSS3511	-	-	E2F8	E2F8	TSS3511	11:19245609-19263202	-	-	0	0	0.0291418	OK	0.000211025	0	0.0291786	OK
TSS863	-	-	E2F8	E2F8	TSS863	11:19245609-19263202	-	-	2.37405e-05	0	0.0296339	OK	0.931153	0.0445079	2.01769	OK
TSS16157	-	-	ECE1	ECE1	TSS16157	1:21543739-21672034	-	-	9.42455	0.338273	19.8171	OK	22.2063	13.4429	31.0039	OK
TSS16568	-	-	ECE1	ECE1	TSS16568	1:21543739-21672034	-	-	18.327	4.52677	32.1325	OK	0.23523	0	1.31477	OK
TSS18366	-	-	ECE1	ECE1	TSS18366	1:21543739-21672034	-	-	5.79536	0	13.4715	OK	0.00245666	0	0	OK
TSS26944	-	-	ECE1	ECE1	TSS26944	1:21543739-21672034	-	-	0	0	0.00920821	OK	0	0	0.0192007	OK
TSS1273	-	-	EVI5L	EVI5L	TSS1273	19:7895160-7929862	-	-	14.6107	7.9561	21.2699	OK	7.37706	4.81406	9.93655	OK
TSS28963	-	-	EVI5L	EVI5L	TSS28963	19:7895160-7929862	-	-	2.0237	0	5.29822	OK	0	0	0.0274134	OK
TSS13667	-	-	FBLIM1	FBLIM1	TSS13667	1:16085254-16113084	-	-	5.37129	0	17.7518	OK	1.94748	0.0188155	3.98888	OK
TSS18800	-	-	FBLIM1	FBLIM1	TSS18800	1:16085254-16113084	-	-	1.33379	0	7.2146	OK	3.19688	0.184633	6.20368	OK
TSS3096	-	-	FBLIM1	FBLIM1	TSS3096	1:16085254-16113084	-	-	61.3602	32.7158	90.1528	OK	2.73936	0.631171	4.84924	OK
TSS2193	-	-	FBXO18	FBXO18	TSS2193	10:5903688-5979558	-	-	0.312274	0	1.36806	OK	0.36082	0	1.39766	OK
TSS27661	-	-	FBXO18	FBXO18	TSS27661	10:5903688-5979558	-	-	12.094	7.23844	16.962	OK	11.0634	5.70505	16.4246	OK
TSS5642	-	-	FBXO18	FBXO18	TSS5642	10:5903688-5979558	-	-	0.433567	0	1.57456	OK	3.32732	0.0829708	6.9004	OK
TSS10528	-	-	GABBR1	GABBR1	TSS10528	6:29570004-29600962	-	-	0.262392	0	0.591846	OK	2.20638	1.09011	3.32958	OK
TSS6792	-	-	GABBR1	GABBR1	TSS6792	6:29570004-29600962	-	-	1.10012	0.516915	1.68411	OK	1.59689	0.659547	2.53469	OK
TSS24808	-	-	GALE	GALE	TSS24808	1:24122088-24127294	-	-	49.9509	22.5982	77.4033	OK	32.2247	20.0263	44.4078	OK
TSS3427	-	-	GALE	GALE	TSS3427	1:24122088-24127294	-	-	18.8389	1.65808	38.8612	OK	0.632008	0	2.63316	OK
TSS4645	-	-	GALE	GALE	TSS4645	1:24122088-24127294	-	-	7.15976	0	17.0479	OK	0.628397	0	2.86104	OK
TSS16188	-	-	GGA1	GGA1	TSS16188	22:38004480-38029571	-	-	1.68814	0	4.30076	OK	6.86232	2.90343	10.8234	OK
TSS19927	-	-	GGA1	GGA1	TSS19927	22:38004480-38029571	-	-	17.2553	8.70493	25.8224	OK	9.27964	4.67708	13.8925	OK
TSS1836	-	-	GGT1	GGT1	TSS1836	22:24979717-25024972	-	-	0.00615503	0	0.0668704	OK	0	0	0.0669996	OK
TSS26518	-	-	GGT1	GGT1	TSS26518	22:24979717-25024972	-	-	0.130197	0	0.606597	OK	2.82366	0.450206	5.19987	OK
TSS28142	-	-	GGT1	GGT1	TSS28142	22:24979717-25024972	-	-	0.376852	0	0.851746	OK	0.548322	0	2.42545	OK
TSS7663	-	-	GGT1	GGT1	TSS7663	22:24979717-25024972	-	-	0	0	0.0438114	OK	2.41729	0	5.44292	OK
TSS28509	-	-	GPSM1	GPSM1	TSS28509	9:139221931-139254057	-	-	0.161323	0	0.783488	OK	0	0	0.0490719	OK
TSS28877	-	-	GPSM1	GPSM1	TSS28877	9:139221931-139254057	-	-	0.271375	0	2.50826	OK	2.14137	0.0261868	4.24227	OK
TSS5614	-	-	GPSM1	GPSM1	TSS5614	9:139221931-139254057	-	-	9.30576	5.11773	13.5204	OK	4.60137	2.57624	6.62743	OK
TSS26334	-	-	HMHA1	HMHA1	TSS26334	19:1065921-1095391	-	-	5.22721	0.0112942	12.0284	OK	0.136083	0	0.745419	OK
TSS28141	-	-	HMHA1	HMHA1	TSS28141	19:1065921-1095391	-	-	6.19393	0	12.8609	OK	1.40915	0	4.48691	OK
TSS4071	-	-	HMHA1	HMHA1	TSS4071	19:1065921-1095391	-	-	0.326068	0	1.87303	OK	5.91426	0.569023	11.2619	OK
TSS17152	-	-	HRH1	HRH1	TSS17152	3:11178778-11304939	-	-	1.51448	0	3.79592	OK	0	0	0.0222197	OK
TSS18875	-	-	HRH1	HRH1	TSS18875	3:11178778-11304939	-	-	0.624658	0	2.68703	LOWDATA	0.047953	0	0.119547	LOWDATA
TSS22509	-	-	HRH1	HRH1	TSS22509	3:11178778-11304939	-	-	1.70113	0	3.66802	OK	2.38592e-06	0	0.0230199	OK
TSS516	-	-	HRH1	HRH1	TSS516	3:11178778-11304939	-	-	4.4906	0.550797	8.70727	OK	0.00031302	0	0.0234619	OK
TSS11689	-	-	KCNJ15	KCNJ15	TSS11689	21:39628663-39673748	-	-	3.70974	0	11.606	OK	5.29574e-05	0	0.0363827	OK
TSS17244	-	-	KCNJ15	KCNJ15	TSS17244	21:39628663-39673748	-	-	2.04979	0	4.40105	OK	0.0571396	0	0.153334	OK
TSS4694	-	-	KCNJ15	KCNJ15	TSS4694	21:39628663-39673748	-	-	13.5308	4.97015	22.0896	OK	9.34131e-06	0	0.0356833	OK
TSS25549	-	-	KDM4C	KDM4C	TSS25549	9:6720862-7175648	-	-	4.00684	2.46394	5.55089	OK	1.73684	0.738978	2.7368	OK
TSS992	-	-	KDM4C	KDM4C	TSS992	9:6720862-7175648	-	-	0.203529	0	0.966082	OK	0.930223	0.0906886	1.78354	OK
TSS1594	-	-	KEAP1	KEAP1	TSS1594	19:10596795-10614054	-	-	19.8322	10.2919	29.3764	OK	8.56969	1.74538	15.3837	OK
TSS22254	-	-	KEAP1	KEAP1	TSS22254	19:10596795-10614054	-	-	9.38232	2.48162	16.3049	OK	22.5361	12.122	32.9553	OK
TSS10736	-	-	KIAA1522	KIAA1522	TSS10736	1:33207511-33240571	-	-	3.09986	0	11.2491	OK	12.9527	2.70896	23.2102	OK
TSS6132	-	-	KIAA1522	KIAA1522	TSS6132	1:33207511-33240571	-	-	33.8329	18.8696	48.7975	OK	18.327	7.0191	29.6362	OK
TSS13803	-	-	LAMA3	LAMA3	TSS13803	18:21269561-21535030	-	-	1.79268	0	8.27298	OK	0.235345	0.0944053	0.376454	OK
TSS29746	-	-	LAMA3	LAMA3	TSS29746	18:21269561-21535030	-	-	168.083	82.5416	253.621	OK	0.000287743	0	0.0276514	OK
TSS13126	-	-	LGALS8	LGALS8	TSS13126	1:236681513-236767841	-	-	0	0	0.0156918	OK	0	0	0.0156918	OK
TSS20973	-	-	LGALS8	LGALS8	TSS20973	1:236681513-236767841	-	-	0.766934	0	3.24739	OK	3.60214	0.574897	6.64239	OK
TSS24980	-	-	LGALS8	LGALS8	TSS24980	1:236681513-236767841	-	-	9.48076	3.34337	15.6156	OK	3.29492	0.545531	6.04694	OK
TSS23399	-	-	LIN54	LIN54	TSS23399	4:83845755-83934040	-	-	0.107666	0	0.34719	OK	1.29862	0.376436	2.22001	OK
TSS5436	-	-	LIN54	LIN54	TSS5436	4:83845755-83934040	-	-	1.47635	0.856388	2.09611	OK	1.3508	0.497872	2.21186	OK
TSS21103	-	-	LOC100505783	LOC100505783	TSS21103	20:42839599-42854667	-	-	0.00150075	0	0.0784023	OK	1.90371	0.590017	3.18609	OK
TSS23319	-	-	LOC100505783	LOC100505783	TSS23319	20:42839599-42854667	-	-	0	0	0.0635382	OK	0.276668	0	0.828272	OK
TSS4237	-	-	LOC100505783	LOC100505783	TSS4237	20:42839599-42854667	-	-	2.10795	1.00825	3.19859	OK	0.545385	0	1.77848	OK
TSS12633	-	-	LOX	LOX	TSS12633	5:121398889-121414055	-	-	4.06558	0	9.43725	OK	0.131727	0	0.254067	OK
TSS748	-	-	LOX	LOX	TSS748	5:121398889-121414055	-	-	40.9385	24.5717	57.2661	OK	2.68232e-06	0	0.0194483	OK
TSS1043	-	-	LTBP1	LTBP1	TSS1043	2:33172368-33624576	-	-	15.2209	8.92973	21.503	OK	2.11186	0.587935	3.6392	OK
TSS137	-	-	LTBP1	LTBP1	TSS137	2:33172368-33624576	-	-	2.57645	0.129926	5.44878	OK	4.09877	2.21842	5.97268	OK
TSS11082	-	-	LTBP4	LTBP4	TSS11082	19:41099071-41135725	-	-	1.42143	0	3.36466	OK	0	0	0.0195785	OK
TSS1687	-	-	LTBP4	LTBP4	TSS1687	19:41099071-41135725	-	-	0.356427	0	1.21074	OK	0.000248556	0	0	OK
TSS19902	-	-	LTBP4	LTBP4	TSS19902	19:41099071-41135725	-	-	11.1361	6.33975	15.9408	OK	4.17099	2.7049	5.63351	OK
TSS17247	-	-	MAGED1	MAGED1	TSS17247	X:51546154-51645450	-	-	21.9927	5.48076	38.5038	OK	11.3325	0.574781	23.6255	OK
TSS2272	-	-	MAGED1	MAGED1	TSS2272	X:51546154-51645450	-	-	29.4683	11.823	47.1159	OK	52.6601	28.442	76.9327	OK
TSS22308	-	-	MAST4	MAST4	TSS22308	5:65892175-66465423	-	-	2.84186	1.79974	3.88783	OK	0.0930647	0	0.40785	OK
TSS7533	-	-	MAST4	MAST4	TSS7533	5:65892175-66465423	-	-	0.476313	0	1.62626	OK	3.34215	1.47138	5.21264	OK
TSS17383	-	-	MAT2B	MAT2B	TSS17383	5:162930230-162946328	-	-	21.8626	11.4036	32.3187	OK	15.5582	9.48103	21.6375	OK
TSS7403	-	-	MAT2B	MAT2B	TSS7403	5:162930230-162946328	-	-	12.8496	4.41492	21.2835	OK	1.10182	0	3.45279	OK
TSS13672	-	-	MECOM	MECOM	TSS13672	3:168801286-169381563	-	-	0.196162	0	0.445069	OK	0.0227916	0	0.113535	OK
TSS20309	-	-	MECOM	MECOM	TSS20309	3:168801286-169381563	-	-	0.419018	0	1.02746	OK	0.0189594	0	0.115482	OK
TSS23375	-	-	MECOM	MECOM	TSS23375	3:168801286-169381563	-	-	1.04748	0.362648	1.73288	OK	0.583716	0.235906	0.934552	OK
TSS5604	-	-	MECOM	MECOM	TSS5604	3:168801286-169381563	-	-	0.521139	0.0206192	1.03096	OK	0	0	0.0206376	OK
TSS10910	-	-	MGAT1	MGAT1	TSS10910	5:180217540-180237137	-	-	58.0193	15.6043	100.477	OK	14.5143	4.58061	24.478	OK
TSS23277	-	-	MGAT1	MGAT1	TSS23277	5:180217540-180237137	-	-	2.20266	0	11.0212	OK	2.07648	0	6.36739	OK
TSS23805	-	-	MGAT1	MGAT1	TSS23805	5:180217540-180237137	-	-	82.2161	34.4704	130.01	OK	20.3761	9.53844	31.2313	OK
TSS3697	-	-	MGAT1	MGAT1	TSS3697	5:180217540-180237137	-	-	5.59629	0	18.3699	OK	11.8508	3.24547	20.4649	OK
TSS1282	-	-	MME	MME	TSS1282	3:154797435-154901518	-	-	0.608686	0	1.60597	OK	0.220758	0.0625026	0.383945	OK
TSS13478	-	-	MME	MME	TSS13478	3:154797435-154901518	-	-	2.43927e-05	0	0.0177653	OK	0.00290917	0	0.0266684	OK
TSS25542	-	-	MME	MME	TSS25542	3:154797435-154901518	-	-	0.111323	0	0.548503	OK	9.80103e-05	0	0.0177072	OK
TSS3410	-	-	MME	MME	TSS3410	3:154797435-154901518	-	-	3.78428	1.8865	5.67706	OK	5.73399e-05	0	0.0175622	OK
TSS25383	-	-	MOCS2	MOCS2	TSS25383	5:52393891-52405598	-	-	0.382724	0	1.76684	OK	46.1185	11.6688	80.7956	OK
TSS26869	-	-	MOCS2	MOCS2	TSS26869	5:52393891-52405598	-	-	23.0315	14.6101	31.4117	OK	116.862	60.9442	172.74	OK
TSS22441	-	-	MRAS	MRAS	TSS22441	3:138066489-138124377	-	-	0.000185341	0	0.0262777	OK	0	0	0.0263076	OK
TSS25314	-	-	MRAS	MRAS	TSS25314	3:138066489-138124377	-	-	0.46198	0	1.25635	OK	0.54728	0.19856	0.895494	OK
TSS27564	-	-	MRAS	MRAS	TSS27564	3:138066489-138124377	-	-	3.37343	1.84001	4.91902	OK	0.0393299	0	0.266777	OK
TSS2904	-	-	MRAS	MRAS	TSS2904	3:138066489-138124377	-	-	1.36484e-05	0	0.0244164	OK	8.85836e-06	0	0.0244422	OK
TSS10061	-	-	NABP1	NABP1	TSS10061	2:192542797-192553248	-	-	0.557233	0	1.23656	OK	0	0	0.0447694	OK
TSS12867	-	-	NABP1	NABP1	TSS12867	2:192542797-192553248	-	-	0.395132	0	0.915658	OK	0.673408	0.180754	1.1749	OK
TSS7113	-	-	NABP1	NABP1	TSS7113	2:192542797-192553248	-	-	2.76333	1.40573	4.1111	OK	0.616053	0.0929379	1.12853	OK
TSS26967	-	-	NEDD4	NEDD4	TSS26967	15:56119119-56285835	-	-	6.57127	2.90592	10.2345	OK	0.267539	0	0.709196	OK
TSS2736	-	-	NEDD4	NEDD4	TSS2736	15:56119119-56285835	-	-	13.3569	7.3563	19.3646	OK	5.11424	3.20231	7.03116	OK
TSS18335	-	-	NEDD4L	NEDD4L	TSS18335	18:55711609-56068772	-	-	0.00163774	0	0.0295073	OK	0.184723	0	0.756068	OK
TSS20944	-	-	NEDD4L	NEDD4L	TSS20944	18:55711609-56068772	-	-	2.34641	1.14947	3.53773	OK	0.000147416	0	0.0119177	OK
TSS24169	-	-	NEDD4L	NEDD4L	TSS24169	18:55711609-56068772	-	-	0	0	0.0117335	OK	0.204078	0	0.833498	OK
TSS5169	-	-	NEDD4L	NEDD4L	TSS5169	18:55711609-56068772	-	-	2.90348	1.4926	4.3194	OK	1.95357	0.964295	2.94193	OK
TSS9927	-	-	NEDD4L	NEDD4L	TSS9927	18:55711609-56068772	-	-	0.239399	0	0.716406	OK	0.287691	0	0.781934	OK
TSS15620	-	-	NSUN4	NSUN4	TSS15620	1:46805848-46830824	-	-	4.10392	2.2545	5.95356	OK	4.74454	2.92797	6.56049	OK
TSS25774	-	-	NSUN4	NSUN4	TSS25774	1:46805848-46830824	-	-	1.81641	0.454407	3.1784	OK	0.192335	0	0.895322	OK
TSS25974	-	-	PAK6	PAK6	TSS25974	15:40453209-40569688	-	-	2.4758	0.371138	4.57736	OK	0	0	0.0261792	OK
TSS26060	-	-	PAK6	PAK6	TSS26060	15:40453209-40569688	-	-	0.94507	0	3.20989	OK	0.159848	0	0.511985	OK
TSS1602	-	-	PALLD	PALLD	TSS1602	4:169418216-169849608	-	-	0.0625536	0	0.119581	OK	0.0746218	0	0.487225	OK
TSS2718	-	-	PALLD	PALLD	TSS2718	4:169418216-169849608	-	-	4.93903	0	14.5658	OK	4.74135	0.819025	8.68167	OK
TSS9020	-	-	PALLD	PALLD	TSS9020	4:169418216-169849608	-	-	110.082	64.1548	156.016	OK	10.847	5.12052	16.5987	OK
TSS12996	-	-	PDE4DIP	PDE4DIP	TSS12996	1:144851423-145076186	-	-	11.8594	6.41845	17.3054	OK	7.39985	4.66714	10.1287	OK
TSS18371	-	-	PDE4DIP	PDE4DIP	TSS18371	1:144851423-145076186	-	-	0.14738	0	0.809187	OK	0	0	0.104189	OK
TSS20701	-	-	PDE4DIP	PDE4DIP	TSS20701	1:144851423-145076186	-	-	0	0	0.114213	OK	0	0	0.11478	OK
TSS23809	-	-	PDE4DIP	PDE4DIP	TSS23809	1:144851423-145076186	-	-	3.51872	0.718114	6.32305	OK	0.29654	0	0.89507	OK
TSS24302	-	-	PDE4DIP	PDE4DIP	TSS24302	1:144851423-145076186	-	-	0	0	0.129195	OK	0.085509	0	0.389761	OK
TSS26543	-	-	PDE4DIP	PDE4DIP	TSS26543	1:144851423-145076186	-	-	0.0143646	0	0.0650805	OK	0	0	0.0652642	OK
TSS29478	-	-	PDE4DIP	PDE4DIP	TSS29478	1:144851423-145076186	-	-	1.63752	0	3.87119	OK	0.163278	0	0.752131	OK
TSS11707	-	-	PDP1	PDP1	TSS11707	8:94929082-94938296	-	-	0.151951	0	0.959426	OK	1.7447	0.444195	3.04934	OK
TSS22828	-	-	PDP1	PDP1	TSS22828	8:94929082-94938296	-	-	0	0	0.0232574	OK	6.94742e-05	0	0.0232808	OK
TSS23357	-	-	PDP1	PDP1	TSS23357	8:94929082-94938296	-	-	0.191903	0	0.818155	OK	0.000279328	0	0.0240884	OK
TSS23621	-	-	PDP1	PDP1	TSS23621	8:94929082-94938296	-	-	5.95726	3.68943	8.233	OK	3.07857	1.49629	4.66699	OK
TSS152	-	-	PHLDB2	PHLDB2	TSS152	3:111393522-111695364	-	-	8.65603	3.82707	13.488	OK	1.89403	0.301988	3.4888	OK
TSS25741	-	-	PHLDB2	PHLDB2	TSS25741	3:111393522-111695364	-	-	0	0	0.0168445	OK	2.65589	0.792268	4.53447	OK
TSS27642	-	-	PHLDB2	PHLDB2	TSS27642	3:111393522-111695364	-	-	4.74825	0.526961	8.97534	OK	0.000372054	0	0.00850563	OK
TSS10114	-	-	PIK3R1	PIK3R1	TSS10114	5:67511583-67597649	-	-	0.0127342	0	0.0264919	OK	1.99651	0.0441869	3.96799	OK
TSS15600	-	-	PIK3R1	PIK3R1	TSS15600	5:67511583-67597649	-	-	0.60051	0	2.36253	OK	0.562003	0	1.65673	OK
TSS23889	-	-	PIK3R1	PIK3R1	TSS23889	5:67511583-67597649	-	-	0.685959	0	3.10679	OK	0.145316	0	0.915544	OK
TSS7953	-	-	PIK3R1	PIK3R1	TSS7953	5:67511583-67597649	-	-	21.081	13.0048	29.1698	OK	7.25034	3.9331	10.5644	OK
TSS12551	-	-	PLA2G16	PLA2G16	TSS12551	11:63341933-63381941	-	-	1.4874	0	3.53479	OK	7.37272	3.17459	11.5684	OK
TSS26984	-	-	PLA2G16	PLA2G16	TSS26984	11:63341933-63381941	-	-	3.79623	1.71035	5.9048	OK	3.40647	0.858199	5.96653	OK
TSS23618	-	-	PLAC8	PLAC8	TSS23618	4:84011200-84035911	-	-	0.345341	0	1.76262	OK	1.54464	0.550234	2.51535	OK
TSS9451	-	-	PLAC8	PLAC8	TSS9451	4:84011200-84035911	-	-	10.8954	6.4315	15.3304	OK	0.109546	0	0.608875	OK
TSS12931	-	-	PLEC	PLEC	TSS12931	8:144989320-145050913	-	-	74.0481	7.41086	148.274	OK	0	0	0.00661874	OK
TSS13602	-	-	PLEC	PLEC	TSS13602	8:144989320-145050913	-	-	4.9201	0	18.7153	OK	0	0	0.00665387	OK
TSS22839	-	-	PLEC	PLEC	TSS22839	8:144989320-145050913	-	-	8.07186	0	32.7246	OK	1.63218	0	3.40549	OK
TSS26622	-	-	PLEC	PLEC	TSS26622	8:144989320-145050913	-	-	2.81623	0	11.6725	OK	1.72662	0.0132794	4.22284	OK
TSS499	-	-	PLEC	PLEC	TSS499	8:144989320-145050913	-	-	11.7828	0	35.6008	OK	1.56972	0	3.47409	OK
TSS5280	-	-	PLEC	PLEC	TSS5280	8:144989320-145050913	-	-	12.5258	0	38.0329	OK	0.762102	0	1.87136	OK
TSS6072	-	-	PLEC	PLEC	TSS6072	8:144989320-145050913	-	-	9.82427	0	35.7236	OK	0.00356796	0	0.00668799	OK
TSS7216	-	-	PLEC	PLEC	TSS7216	8:144989320-145050913	-	-	12.8008	0	41.7527	OK	3.36214	1.13173	5.59576	OK
TSS11108	-	-	POC5	POC5	TSS11108	5:74970022-75013313	-	-	1.32562	0.271945	2.39806	OK	4.90715	2.67573	7.16005	OK
TSS9707	-	-	POC5	POC5	TSS9707	5:74970022-75013313	-	-	1.63613	0.413401	2.83869	OK	0.54298	0	1.65755	OK
TSS16481	-	-	POP5	POP5	TSS16481	12:121016847-121019201	-	-	5.30953	0	14.5516	OK	27.4665	6.29596	48.7108	OK
TSS17309	-	-	POP5	POP5	TSS17309	12:121016847-121019201	-	-	46.4771	27.0445	65.926	OK	55.5781	29.4734	81.7142	OK
TSS26199	-	-	POPDC3	POPDC3	TSS26199	6:105585561-105627858	-	-	5.82027	2.00557	9.65947	OK	0	0	0.0821507	OK
TSS27343	-	-	POPDC3	POPDC3	TSS27343	6:105585561-105627858	-	-	3.89398	1.26683	6.54039	OK	0.72485	0.206755	1.27007	OK
TSS11676	-	-	PPP1R12A	PPP1R12A	TSS11676	12:80167342-80329235	-	-	0.173747	0	0.925301	OK	0.163714	0	1.19208	OK
TSS12096	-	-	PPP1R12A	PPP1R12A	TSS12096	12:80167342-80329235	-	-	7.25136	2.98341	11.5224	OK	3.06568	0.516581	5.6211	OK
TSS16566	-	-	PPP1R12A	PPP1R12A	TSS16566	12:80167342-80329235	-	-	2.62055	0	5.67591	OK	0.127639	0	0.687693	OK
TSS23915	-	-	PPP1R12A	PPP1R12A	TSS23915	12:80167342-80329235	-	-	0.986134	0	2.6774	OK	10.151	5.58642	14.7141	OK
TSS16449	-	-	PRKAG2	PRKAG2	TSS16449	7:151253199-151576308	-	-	0	0	0.0307488	OK	0	0	0.0307488	OK
TSS24829	-	-	PRKAG2	PRKAG2	TSS24829	7:151253199-151576308	-	-	0.942298	0	1.98252	OK	0	0	0.0283217	OK
TSS7685	-	-	PRKAG2	PRKAG2	TSS7685	7:151253199-151576308	-	-	16.9664	10.2442	23.6871	OK	4.41216	2.70154	6.11628	OK
TSS18331	-	-	PRLR	PRLR	TSS18331	5:35048860-35230823	-	-	4.89432e-06	0	0.00831565	OK	17.9101	11.1137	24.7105	OK
TSS20754	-	-	PRLR	PRLR	TSS20754	5:35048860-35230823	-	-	0.345539	0.0177916	0.757606	OK	0.49092	0	2.55943	OK
TSS12461	-	-	PRPSAP2	PRPSAP2	TSS12461	17:18759611-18834600	-	-	0.000104831	0	0.065656	OK	0.144642	0	0.790115	OK
TSS2357	-	-	PRPSAP2	PRPSAP2	TSS2357	17:18759611-18834600	-	-	6.12591	3.81052	8.43937	OK	10.9146	6.73296	15.0951	OK
TSS26745	-	-	PRPSAP2	PRPSAP2	TSS26745	17:18759611-18834600	-	-	0	0	0.0877549	OK	0.95065	0	2.42597	OK
TSS13812	-	-	PTGR1	PTGR1	TSS13812	9:114287446-114362135	-	-	7.92817	4.37421	11.4474	OK	5.98437	2.47627	9.48459	OK
TSS4759	-	-	PTGR1	PTGR1	TSS4759	9:114287446-114362135	-	-	0.218108	0	1.08849	OK	2.66928	0.525922	4.79762	OK
TSS25143	-	-	PTPRB	PTPRB	TSS25143	12:70910629-71031220	-	-	0.0551983	0	0.15187	OK	0.684546	0.164949	1.20673	OK
TSS25195	-	-	PTPRB	PTPRB	TSS25195	12:70910629-71031220	-	-	0.849258	0.506418	1.19198	OK	0.241383	0	0.775939	OK
TSS12367	-	-	RAB27A	RAB27A	TSS12367	15:55495163-55582013	-	-	1.22965e-05	0	0.0302563	OK	1.93323	0.166628	3.71125	OK
TSS14660	-	-	RAB27A	RAB27A	TSS14660	15:55495163-55582013	-	-	2.53542	0.625771	4.45489	OK	0.255486	0	1.23824	OK
TSS17021	-	-	RAB27A	RAB27A	TSS17021	15:55495163-55582013	-	-	0.48363	0	1.48535	OK	0.7822	0	2.64731	OK
TSS26669	-	-	RAB27A	RAB27A	TSS26669	15:55495163-55582013	-	-	0.683725	0	1.55385	OK	1.08545e-05	0	0.0299203	OK
TSS17598	-	-	RABGAP1L	RABGAP1L	TSS17598	1:174128551-174964445	-	-	0.260657	0	0.864112	OK	0.317729	0	1.05357	OK
TSS19218	-	-	RABGAP1L	RABGAP1L	TSS19218	1:174128551-174964445	-	-	1.05764	0.311713	1.79834	OK	1.11408	0.375913	1.84757	OK
TSS23852	-	-	RABGAP1L	RABGAP1L	TSS23852	1:174128551-174964445	-	-	0	0	0.132583	OK	0.133241	0	0.596624	OK
TSS24765	-	-	RABGAP1L	RABGAP1L	TSS24765	1:174128551-174964445	-	-	7.67855	4.40916	10.9507	OK	2.23958	0.849765	3.62353	OK
TSS26585	-	-	RABGAP1L	RABGAP1L	TSS26585	1:174128551-174964445	-	-	0	0	0.1202	OK	0	0	0.1202	OK
TSS18208	-	-	RARG	RARG	TSS18208	12:53604349-53626040	-	-	23.4093	11.3906	35.4315	OK	26.1877	16.4261	35.9552	OK
TSS6511	-	-	RARG	RARG	TSS6511	12:53604349-53626040	-	-	10.4607	2.46979	18.507	OK	0.889029	0	3.05909	OK
TSS1429	-	-	RASSF7	RASSF7	TSS1429	11:560970-564025	-	-	51.3971	17.5502	85.6302	OK	13.3309	4.00135	22.669	OK
TSS2068	-	-	RASSF7	RASSF7	TSS2068	11:560970-564025	-	-	36.1111	11.278	61.1238	OK	27.8628	15.8965	39.8526	OK
TSS16274	-	-	RBFOX2	RBFOX2	TSS16274	22:36134782-36424585	-	-	5.27091	1.36356	9.18371	OK	2.29893	1.39858	3.20149	OK
TSS27995	-	-	RBFOX2	RBFOX2	TSS27995	22:36134782-36424585	-	-	7.75426	3.25006	12.2553	OK	0.373695	0.013846	0.769451	OK
TSS26176	-	-	RBPJ	RBPJ	TSS26176	4:26321331-26436753	-	-	9.20566	5.5506	12.8298	OK	2.90673	0.491579	5.32152	OK
TSS7478	-	-	RBPJ	RBPJ	TSS7478	4:26321331-26436753	-	-	0.46842	0	1.37445	OK	2.95696	0.453027	5.46021	OK
TSS6422	-	-	RERE	RERE	TSS6422	1:8412463-8877699	-	-	4.79341	1.67777	7.91399	OK	0.93892	0.0158388	1.90066	OK
TSS7622	-	-	RERE	RERE	TSS7622	1:8412463-8877699	-	-	4.36879	1.85609	6.88717	OK	3.85542	2.33024	5.38174	OK
TSS19816	-	-	RGS3	RGS3	TSS19816	9:116207010-116360018	-	-	0.392272	0	1.6288	OK	0.435643	0	1.31306	OK
TSS20091	-	-	RGS3	RGS3	TSS20091	9:116207010-116360018	-	-	0.0388059	0	0.253358	OK	0.29123	0	1.03645	OK
TSS2293	-	-	RGS3	RGS3	TSS2293	9:116207010-116360018	-	-	0.443928	0	1.61794	OK	0.161847	0	0.98784	OK
TSS25384	-	-	RGS3	RGS3	TSS25384	9:116207010-116360018	-	-	4.1623	2.03807	6.29618	OK	1.59662	0.12758	3.08015	OK
TSS25482	-	-	RGS3	RGS3	TSS25482	9:116207010-116360018	-	-	0.0390556	0	0.26527	OK	2.05619	0.663176	3.46746	OK
TSS8147	-	-	RGS3	RGS3	TSS8147	9:116207010-116360018	-	-	4.07749e-05	0	0.027743	OK	1.13443	0.124993	2.15266	OK
TSS10175	-	-	RHOU	RHOU	TSS10175	1:228780393-228882416	-	-	0.310489	0	0.695711	OK	2.89542	1.39282	4.38738	OK
TSS9606	-	-	RHOU	RHOU	TSS9606	1:228780393-228882416	-	-	2.57609	1.4931	3.66608	OK	2.73586	1.12111	4.33765	OK
TSS12549	-	-	RIN2	RIN2	TSS12549	20:19867164-19983103	-	-	6.20576	3.82535	8.59507	LOWDATA	3.51171e-06	0	0.0239332	LOWDATA
TSS19462	-	-	RIN2	RIN2	TSS19462	20:19867164-19983103	-	-	0.763822	0	1.7071	OK	0.363632	0.12366	0.607058	OK
TSS11339	-	-	RUNX1	RUNX1	TSS11339	21:36160097-36421595	-	-	17.217	10.2599	24.1633	OK	1.32674	0.70132	1.95054	OK
TSS22738	-	-	RUNX1	RUNX1	TSS22738	21:36160097-36421595	-	-	4.19609	0.824962	7.57024	OK	1.57903e-05	0	0.0161757	OK
TSS18702	-	-	SEC13	SEC13	TSS18702	3:10342614-10362858	-	-	0.73742	0	3.5703	OK	5.65918	0	13.9821	OK
TSS19644	-	-	SEC13	SEC13	TSS19644	3:10342614-10362858	-	-	62.8641	35.5133	90.2812	OK	64.4478	37.0394	91.917	OK
TSS19645	-	-	SEC13	SEC13	TSS19645	3:10342614-10362858	-	-	0.426532	0	2.82951	OK	5.0396	0	12.3778	OK
TSS69	-	-	SERPINA1	SERPINA1	TSS69	14:94843083-94857029	-	-	6.23488	3.41499	9.05854	OK	0.0978538	0	0.529817	OK
TSS835	-	-	SERPINA1	SERPINA1	TSS835	14:94843083-94857029	-	-	0.523467	0	1.39612	OK	1.86834	0.884516	2.85974	OK
TSS11894	-	-	SETMAR	SETMAR	TSS11894	3:4344987-4358949	-	-	2.90853	1.5379	4.2798	OK	5.4077	2.54888	8.27823	OK
TSS9985	-	-	SETMAR	SETMAR	TSS9985	3:4344987-4358949	-	-	0.00021639	0	0.0491425	OK	2.25771	0.590966	3.93977	OK
TSS23591	-	-	SH2B1	SH2B1	TSS23591	16:28875077-28885534	-	-	0.0328401	0	0.181486	OK	0.000138095	0	0.0165223	OK
TSS23940	-	-	SH2B1	SH2B1	TSS23940	16:28875077-28885534	-	-	0.131922	0	0.549343	OK	1.42062	0.269731	2.57282	OK
TSS27296	-	-	SH2B1	SH2B1	TSS27296	16:28875077-28885534	-	-	9.63586	5.46453	13.8077	OK	8.61904	5.14387	12.0959	OK
TSS11332	-	-	SH3BP2	SH3BP2	TSS11332	4:2794749-2842823	-	-	0	0	0.0107256	OK	0.349429	0	1.03013	OK
TSS2151	-	-	SH3BP2	SH3BP2	TSS2151	4:2794749-2842823	-	-	1.90175	0.0485402	4.42794	OK	2.27855	0.92809	3.63142	OK
TSS2702	-	-	SH3BP2	SH3BP2	TSS2702	4:2794749-2842823	-	-	7.74771	4.10791	11.3866	OK	1.28228	0.196226	2.37106	OK
TSS27219	-	-	SH3BP2	SH3BP2	TSS27219	4:2794749-2842823	-	-	0.0604043	0	0.343142	OK	0.0757999	0	0.439855	OK
TSS17115	-	-	SH3D21	SH3D21	TSS17115	1:36771993-36786948	-	-	0	0	0.0418002	OK	1.06939	0.167503	1.9891	OK
TSS5814	-	-	SH3D21	SH3D21	TSS5814	1:36771993-36786948	-	-	2.30077	1.00395	3.62792	OK	0.418878	0	1.12025	OK
TSS17070	-	-	SH3KBP1	SH3KBP1	TSS17070	X:19552082-19905744	-	-	8.80199	3.4999	14.0921	OK	0.175987	0	1.05778	OK
TSS18850	-	-	SH3KBP1	SH3KBP1	TSS18850	X:19552082-19905744	-	-	0.223263	0	1.35317	OK	0.000543521	0	0.0227647	OK
TSS2229	-	-	SH3KBP1	SH3KBP1	TSS2229	X:19552082-19905744	-	-	6.74468	2.47864	11.0162	OK	2.65386	1.4843	3.82738	OK
TSS20408	-	-	SHC1	SHC1	TSS20408	1:154934773-154946959	-	-	334.479	146.398	524.176	OK	3.1361	0.0147724	6.80006	OK
TSS24951	-	-	SHC1	SHC1	TSS24951	1:154934773-154946959	-	-	30.5954	0	95.5283	OK	25.5915	15.4862	35.6854	OK
TSS10460	-	-	SLC25A22	SLC25A22	TSS10460	11:790474-798269	-	-	2.93858	0.149292	6.28891	OK	0.26599	0	1.40187	OK
TSS15328	-	-	SLC25A22	SLC25A22	TSS15328	11:790474-798269	-	-	12.0696	6.28676	17.8624	OK	13.1986	7.33724	19.0528	OK
TSS9720	-	-	SLC25A22	SLC25A22	TSS9720	11:790474-798269	-	-	1.31548	0	3.195	OK	2.70722	0	5.48548	OK
TSS15386	-	-	SLC25A25	SLC25A25	TSS15386	9:130830478-130871537	-	-	0.493534	0	1.1334	OK	2.657	0.447971	4.85302	OK
TSS16462	-	-	SLC25A25	SLC25A25	TSS16462	9:130830478-130871537	-	-	0.0290881	0	0.193948	OK	0.0817604	0	0.471926	OK
TSS24701	-	-	SLC25A25	SLC25A25	TSS24701	9:130830478-130871537	-	-	5.05889	2.9242	7.19444	OK	2.63499	0.296274	5.06356	OK
TSS25308	-	-	SLC35C1	SLC35C1	TSS25308	11:45825622-45834567	-	-	12.1633	3.25476	21.1601	OK	0.857363	0	2.39277	OK
TSS28062	-	-	SLC35C1	SLC35C1	TSS28062	11:45825622-45834567	-	-	19.5399	9.76072	29.3116	OK	11.3399	7.223	15.4484	OK
TSS12750	-	-	SLC43A1	SLC43A1	TSS12750	11:57252003-57283192	-	-	1.44648	0.664486	2.22188	OK	1.4498	0.582471	2.30908	OK
TSS15615	-	-	SLC43A1	SLC43A1	TSS15615	11:57252003-57283192	-	-	5.98683e-05	0	0.0224144	OK	0.582469	0	1.21273	OK
TSS20050	-	-	SLC44A2	SLC44A2	TSS20050	19:10713120-10755235	-	-	9.11678	4.95549	13.2807	OK	0.37934	0	2.47338	OK
TSS4529	-	-	SLC44A2	SLC44A2	TSS4529	19:10713120-10755235	-	-	4.57103	1.46693	7.67891	OK	57.9097	36.5558	79.2567	OK
TSS14383	-	-	SMCR7	SMCR7	TSS14383	17:18163847-18169095	-	-	0.879794	0	4.7804	OK	4.02845	0.0650139	7.97504	OK
TSS24563	-	-	SMCR7	SMCR7	TSS24563	17:18163847-18169095	-	-	52.8661	29.238	76.5219	OK	11.8513	5.93867	17.7656	OK
TSS11748	-	-	SPATS2L	SPATS2L	TSS11748	2:201170603-201346986	-	-	0.110919	0	0.590184	OK	0.193821	0	0.790115	OK
TSS25580	-	-	SPATS2L	SPATS2L	TSS25580	2:201170603-201346986	-	-	5.95973	3.00179	8.90981	OK	0.0786606	0	0.462132	OK
TSS7676	-	-	SPATS2L	SPATS2L	TSS7676	2:201170603-201346986	-	-	5.06443	2.35384	7.7735	OK	1.27301	0.564407	1.9816	OK
TSS12851	-	-	STARD13	STARD13	TSS12851	13:33677271-34250932	-	-	0.319626	0	1.56372	OK	0.0873608	0	0.483547	OK
TSS19463	-	-	STARD13	STARD13	TSS19463	13:33677271-34250932	-	-	0.119277	0	0.518761	OK	0.788395	0.0801809	1.49938	OK
TSS19639	-	-	STARD13	STARD13	TSS19639	13:33677271-34250932	-	-	9.52755	6.059	12.9975	OK	1.76398	0.853353	2.6699	OK
TSS26440	-	-	STARD13	STARD13	TSS26440	13:33677271-34250932	-	-	0	0	0.041968	OK	0.123088	0	0.674606	OK
TSS29150	-	-	SULF2	SULF2	TSS29150	20:46286149-46415360	-	-	11.7391	5.79527	17.6867	OK	26.7419	0.104773	60.7948	OK
TSS9400	-	-	SULF2	SULF2	TSS9400	20:46286149-46415360	-	-	3.12351	0.143771	6.73687	OK	99.3067	44.992	153.649	OK
TSS14396	-	-	TCIRG1	TCIRG1	TSS14396	11:67806461-67818366	-	-	0.877255	0	4.03045	OK	3.34952	0.816179	5.8636	OK
TSS6192	-	-	TCIRG1	TCIRG1	TSS6192	11:67806461-67818366	-	-	33.9177	18.4552	49.401	OK	7.09353	3.84077	10.3584	OK
TSS23446	-	-	TINAGL1	TINAGL1	TSS23446	1:32042085-32053287	-	-	0.534026	0	1.56431	OK	0.196749	0	0.443862	OK
TSS23960	-	-	TINAGL1	TINAGL1	TSS23960	1:32042085-32053287	-	-	6.14643	3.33307	8.97547	OK	9.16634e-06	0	0.075019	OK
TSS13003	-	-	TK2	TK2	TSS13003	16:66541905-66584315	-	-	2.72096	0.518452	4.92529	OK	0.73018	0.356769	1.11355	OK
TSS23462	-	-	TK2	TK2	TSS23462	16:66541905-66584315	-	-	2.16294	0.196816	4.14791	OK	1.02175e-05	0	0.0399225	OK
TSS1105	-	-	TMCC1	TMCC1	TSS1105	3:129366634-129612419	-	-	4.57271	2.03063	7.10719	OK	0.421528	0	1.02527	OK
TSS28052	-	-	TMCC1	TMCC1	TSS28052	3:129366634-129612419	-	-	0.000108394	0	0.0178046	OK	0	0	0.0178183	OK
TSS9553	-	-	TMCC1	TMCC1	TSS9553	3:129366634-129612419	-	-	2.69616	0.698222	4.69041	OK	3.89908	2.40852	5.39246	OK
TSS1686	-	-	TMEM161B-AS1	TMEM161B-AS1	TSS1686	5:87564698-87732491	-	-	3.13577	0.923949	5.44103	OK	0.0889652	0	0.517902	OK
TSS17457	-	-	TMEM161B-AS1	TMEM161B-AS1	TSS17457	5:87564698-87732491	-	-	0.50652	0	1.78999	OK	0.626102	0	1.68621	OK
TSS14345	-	-	TMEM164	TMEM164	TSS14345	X:109245862-109421016	-	-	14.2438	7.08356	21.4126	OK	3.23371	0.162052	6.36053	OK
TSS27877	-	-	TMEM164	TMEM164	TSS27877	X:109245862-109421016	-	-	11.5665	5.32114	17.8182	OK	13.8556	8.30781	19.3999	OK
TSS29683	-	-	TMEM216	TMEM216	TSS29683	11:61159831-61166335	-	-	2.24555	0.924616	3.59043	OK	4.66615	1.01691	8.31539	OK
TSS4249	-	-	TMEM216	TMEM216	TSS4249	11:61159831-61166335	-	-	0.272295	0	0.985732	OK	7.74922	3.23858	12.2346	OK
TSS13148	-	-	TMEM79	TMEM79	TSS13148	1:156252703-156262234	-	-	4.03121	2.1065	5.96044	OK	0.901227	0	2.23081	OK
TSS1764	-	-	TMEM79	TMEM79	TSS1764	1:156252703-156262234	-	-	0.21561	0	0.896808	OK	4.37503	2.16172	6.6066	OK
TSS12360	-	-	TMPRSS3	TMPRSS3	TSS12360	21:43791995-43816955	-	-	0.00178316	0	0.0500341	OK	1.90095	0.727068	3.0587	OK
TSS23760	-	-	TMPRSS3	TMPRSS3	TSS23760	21:43791995-43816955	-	-	0.800347	0.127888	1.49202	OK	0.329052	0	1.10611	OK
TSS27009	-	-	TMPRSS3	TMPRSS3	TSS27009	21:43791995-43816955	-	-	0.0280898	0	0.19394	OK	0	0	0.0323686	OK
TSS15815	-	-	TMUB2	TMUB2	TSS15815	17:42264353-42269099	-	-	12.762	4.25175	21.3671	OK	6.44665	3.04994	9.84504	OK
TSS19587	-	-	TMUB2	TMUB2	TSS19587	17:42264353-42269099	-	-	15.8277	7.93764	23.7257	OK	2.61124	0.633589	4.58806	OK
TSS1336	-	-	TNFAIP8	TNFAIP8	TSS1336	5:118604417-118730294	-	-	8.29001	4.19751	12.3731	OK	2.52513	1.3475	3.685	OK
TSS5304	-	-	TNFAIP8	TNFAIP8	TSS5304	5:118604417-118730294	-	-	6.3174	2.79599	9.81285	OK	0.000259108	0	0.0269472	OK
TSS12390	-	-	TP53BP1	TP53BP1	TSS12390	15:43699411-43802707	-	-	6.30814	3.95333	8.67034	OK	3.73782	1.67249	5.8135	OK
TSS20205	-	-	TP53BP1	TP53BP1	TSS20205	15:43699411-43802707	-	-	0.00018104	0	0.00800855	OK	1.73917	0.192338	3.38996	OK
TSS15465	-	-	TPD52	TPD52	TSS15465	8:80947102-81083836	-	-	7.74464	4.95327	10.5241	OK	20.0025	8.62958	31.3756	OK
TSS28358	-	-	TPD52	TPD52	TSS28358	8:80947102-81083836	-	-	0	0	0.0239203	OK	13.3147	4.28616	22.3527	OK
TSS21554	-	-	TPM4	TPM4	TSS21554	19:16178316-16213813	-	-	70.586	0.0792746	157.499	OK	82.1709	48.6787	115.681	OK
TSS5051	-	-	TPM4	TPM4	TSS5051	19:16178316-16213813	-	-	352.371	164.398	540.115	OK	2.06221	0	9.06907	OK
TSS12812	-	-	TSPAN4	TSPAN4	TSS12812	11:842823-867116	-	-	74.9695	6.35298	156.576	OK	31.2904	12.9543	49.6358	OK
TSS25106	-	-	TSPAN4	TSPAN4	TSS25106	11:842823-867116	-	-	81.5571	10.3577	152.786	OK	1.52297	0	6.49087	OK
TSS28731	-	-	TSPAN4	TSPAN4	TSS28731	11:842823-867116	-	-	117.931	31.6102	204.363	OK	35.3157	14.5833	56.0402	OK
TSS8208	-	-	TSPAN4	TSPAN4	TSS8208	11:842823-867116	-	-	6.62044	0	27.6743	OK	4.17884	0	11.2924	OK
TSS11709	-	-	UGP2	UGP2	TSS11709	2:64068097-64118696	-	-	49.797	27.7027	71.8693	OK	4.97802	0.0246992	10.8182	OK
TSS26081	-	-	UGP2	UGP2	TSS26081	2:64068097-64118696	-	-	21.6526	6.06395	37.2464	OK	25.7486	14.5702	36.9468	OK
TSS29055	-	-	WDR45	WDR45	TSS29055	X:48932091-48958059	-	-	3.96874	0	13.4033	OK	7.75545	1.6365	13.8959	OK
TSS5676	-	-	WDR45	WDR45	TSS5676	X:48932091-48958059	-	-	81.8525	44.642	119.023	OK	26.8875	15.1185	38.6856	OK
TSS16729	-	-	WIBG	WIBG	TSS16729	12:56295196-56321697	-	-	11.1373	4.01667	18.2676	OK	5.52492	0	13.3792	OK
TSS228	-	-	WIBG	WIBG	TSS228	12:56295196-56321697	-	-	13.3912	6.36445	20.4232	OK	29.5266	17.026	42.0641	OK
TSS238	-	-	WNT5A	WNT5A	TSS238	3:55499742-55521670	-	-	1.7471	0	4.1414	OK	0.0917143	0.00899049	0.17981	OK
TSS27233	-	-	WNT5A	WNT5A	TSS27233	3:55499742-55521670	-	-	3.52691	0.954352	6.10624	OK	8.53627e-06	0	0.0161868	OK
TSS26717	-	-	YPEL3	YPEL3	TSS26717	16:30103634-30107537	-	-	21.9414	13.0881	30.8033	OK	28.9804	17.3517	40.6202	OK
TSS7945	-	-	YPEL3	YPEL3	TSS7945	16:30103634-30107537	-	-	0.172457	0	0.980548	OK	2.84874	0	5.79578	OK
TSS11616	-	-	YY1AP1	YY1AP1	TSS11616	1:155629232-155658823	-	-	1.01807	0	4.38528	OK	0.773539	0	3.39643	OK
TSS16738	-	-	YY1AP1	YY1AP1	TSS16738	1:155629232-155658823	-	-	0.370782	0	1.56412	OK	3.38386	0.256292	6.84103	OK
TSS2187	-	-	YY1AP1	YY1AP1	TSS2187	1:155629232-155658823	-	-	6.00435	0.164704	12.5999	OK	2.57446	0	5.9193	OK
TSS27228	-	-	YY1AP1	YY1AP1	TSS27228	1:155629232-155658823	-	-	0.931292	0	2.82255	OK	1.9267	0.0172363	4.22217	OK
TSS27609	-	-	YY1AP1	YY1AP1	TSS27609	1:155629232-155658823	-	-	0	0	0.0377905	OK	0.0471092	0	0.302819	OK
TSS28699	-	-	YY1AP1	YY1AP1	TSS28699	1:155629232-155658823	-	-	0.0805166	0	0.467394	OK	0.279175	0	1.2875	OK
TSS28719	-	-	YY1AP1	YY1AP1	TSS28719	1:155629232-155658823	-	-	12.5877	4.69273	20.5116	OK	2.43485	0	6.20436	OK
TSS28721	-	-	YY1AP1	YY1AP1	TSS28721	1:155629232-155658823	-	-	2.99033	0	7.56846	OK	4.89048	0.918907	8.86363	OK
TSS13175	-	-	ZFYVE28	ZFYVE28	TSS13175	4:2271323-2420370	-	-	1.2866	0.561629	2.01374	OK	0.105757	0	0.421508	OK
TSS1537	-	-	ZFYVE28	ZFYVE28	TSS1537	4:2271323-2420370	-	-	5.79941e-05	0	0.080811	OK	1.05752	0.424784	1.69178	OK
TSS14604	-	-	ZNF185	ZNF185	TSS14604	X:152082985-152142025	-	-	0.315247	0	2.10451	OK	0.0471193	0	0.210691	OK
TSS16585	-	-	ZNF185	ZNF185	TSS16585	X:152082985-152142025	-	-	4.02267	0	9.98733	OK	0.676752	0.208024	1.15213	OK
TSS3836	-	-	ZNF185	ZNF185	TSS3836	X:152082985-152142025	-	-	16.5369	8.60594	24.478	OK	0.145609	0	0.415941	OK
TSS15621	-	-	ZNF623	ZNF623	TSS15621	8:144718182-144735900	-	-	0.634882	0	1.65552	OK	2.23988	0.461055	4.02489	OK
TSS18070	-	-	ZNF623	ZNF623	TSS18070	8:144718182-144735900	-	-	0.672543	0	2.2341	OK	0.000305577	0	0	OK
TSS27534	-	-	ZNF623	ZNF623	TSS27534	8:144718182-144735900	-	-	6.39637	3.0451	9.73918	OK	2.45346	0.540238	4.37336	OK
TSS21586	-	-	ZNRF3	ZNRF3	TSS21586	22:29279754-29453476	-	-	2.48023	1.56844	3.38985	OK	0.920973	0	2.33459	OK
TSS9219	-	-	ZNRF3	ZNRF3	TSS9219	22:29279754-29453476	-	-	0.0324388	0	0.149182	OK	1.98539	0.432627	3.54306	OK
