# Supplementary material for: The effect of heterogeneous Transcription Start Sites (TSS) on the translatome: implications for the mammalian cellular phenotype
Source: BMC Genomics. 2015 Nov 21;16:986. doi: 10.1186/s12864-015-2179-8 (PMC4654819; doi:10.1186/s12864-015-2179-8)
Supplement: Additional file 5: — Polysomal RNAseq FPKM of regulated TSS. Expression levels as measured by polysomal RNAseq of primary transcripts (those containing the same TSS) of genes found to have altered promoter usage between MCF10A and MCF7 cells. For an explanation see legend to Additional file 4. (XLSX 48 kb) [file 12864_2015_2179_MOESM5_ESM.xlsx]

## Sheet: Sheet1
tracking_id	class_code	nearest_ref_id	gene_id	gene_short_name	tss_id	locus	length	coverage	MCF10p_FPKM	MCF10p_conf_lo	MCF10p_conf_hi	MCF10p_status	MCF7p_FPKM	MCF7p_conf_lo	MCF7p_conf_hi	MCF7p_status
TSS24128	-	-	ACTA2	ACTA2	TSS24128	10:90692440-90775542	-	-	37.6246	11.4026	63.8658	OK	138.908	75.5182	202.279	OK
TSS28669	-	-	ACTA2	ACTA2	TSS28669	10:90692440-90775542	-	-	17.2768	1.98703	32.5652	OK	2.86911	0	10.7962	OK
TSS128	-	-	ACVR1B	ACVR1B	TSS128	12:52345450-52390863	-	-	4.69833	2.63045	6.76798	OK	7.14383	2.74744	11.5401	OK
TSS13709	-	-	ACVR1B	ACVR1B	TSS13709	12:52345450-52390863	-	-	0.142936	0	0.775467	OK	4.6032	0.87796	8.32704	OK
TSS1041	-	-	ADCY5	ADCY5	TSS1041	3:123001142-123167392	-	-	0.0195099	0	0.0474159	OK	1.45381	0	3.48075	OK
TSS6510	-	-	ADCY5	ADCY5	TSS6510	3:123001142-123167392	-	-	2.30223e-06	0	0.0131874	OK	3.94773	1.62653	6.27469	OK
TSS25034	-	-	ALS2CL	ALS2CL	TSS25034	3:46710484-46735194	-	-	3.31633	0.120478	7.46158	OK	0.718268	0.0161177	1.76489	OK
TSS29372	-	-	ALS2CL	ALS2CL	TSS29372	3:46710484-46735194	-	-	17.256	7.59634	26.9106	OK	1.05423	0.146909	1.96206	OK
TSS7591	-	-	ALS2CL	ALS2CL	TSS7591	3:46710484-46735194	-	-	0.0694035	0	0.486346	OK	0.623661	0	1.49175	OK
TSS12003	-	-	AMPD3	AMPD3	TSS12003	11:10471867-10529126	-	-	0.0488678	0	0.318106	OK	0.186568	0	0.381308	OK
TSS17933	-	-	AMPD3	AMPD3	TSS17933	11:10471867-10529126	-	-	3.53276e-05	0	0.0189962	OK	0.44043	0.171646	0.715193	OK
TSS21322	-	-	AMPD3	AMPD3	TSS21322	11:10471867-10529126	-	-	1.73019	0.696721	2.76805	OK	0.0010401	0	0.0094523	OK
TSS26050	-	-	AMPD3	AMPD3	TSS26050	11:10471867-10529126	-	-	0.0321016	0	0.191269	OK	0	0	0.0182856	OK
TSS7637	-	-	AMPD3	AMPD3	TSS7637	11:10471867-10529126	-	-	0.724829	0.0279942	1.49302	OK	0	0	0.0187358	OK
TSS10771	-	-	ANK3	ANK3	TSS10771	10:61786055-62493284	-	-	0.0234012	0	0.0808205	OK	0	0	0.00462277	OK
TSS14617	-	-	ANK3	ANK3	TSS14617	10:61786055-62493284	-	-	0.108504	0	0.250836	OK	0.558553	0.0851802	1.03068	OK
TSS3850	-	-	ANK3	ANK3	TSS3850	10:61786055-62493284	-	-	0.0312743	0	0.153225	OK	0.233831	0	0.555885	OK
TSS4533	-	-	ANK3	ANK3	TSS4533	10:61786055-62493284	-	-	1.40251	0.74946	2.05408	OK	0.497331	0.116853	0.873619	OK
TSS13108	-	-	AP4B1	AP4B1	TSS13108	1:114356432-114447741	-	-	7.41036	3.8173	10.9883	OK	7.98727	2.61324	13.3618	OK
TSS16828	-	-	AP4B1	AP4B1	TSS16828	1:114356432-114447741	-	-	1.0129	0	2.80036	OK	8.76274	2.97984	14.5605	OK
TSS16273	-	-	AR	AR	TSS16273	X:66763873-66950461	-	-	0	0	0.00957526	OK	2.61776	0.605902	4.62554	OK
TSS19049	-	-	AR	AR	TSS19049	X:66763873-66950461	-	-	0.0217801	0	0.0445941	OK	2.1117	0.532239	3.69217	OK
TSS19124	-	-	ARAP1	ARAP1	TSS19124	11:72396113-72463434	-	-	4.00306	0.355115	7.78231	OK	7.59385	2.28936	12.905	OK
TSS25618	-	-	ARAP1	ARAP1	TSS25618	11:72396113-72463434	-	-	12.3211	5.60569	19.0444	OK	6.15543	0.975717	11.6637	OK
TSS19646	-	-	ARID5B	ARID5B	TSS19646	10:63661012-63856707	-	-	3.01153	1.51529	4.5117	OK	0.717948	0	1.66737	OK
TSS3616	-	-	ARID5B	ARID5B	TSS3616	10:63661012-63856707	-	-	0.712268	0	1.48636	OK	1.69195	0.644102	2.74247	OK
TSS6496	-	-	ARRDC2	ARRDC2	TSS6496	19:18111943-18124911	-	-	9.60855	1.82873	17.4149	OK	7.57183	2.82158	12.4183	OK
TSS8414	-	-	ARRDC2	ARRDC2	TSS8414	19:18111943-18124911	-	-	13.7376	4.6242	22.8669	OK	1.51254	0	4.48654	OK
TSS21834	-	-	ATP6V0A4	ATP6V0A4	TSS21834	7:138391038-138490769	-	-	0.000401366	0	0.0125569	OK	2.62615	1.50683	3.74195	OK
TSS4329	-	-	ATP6V0A4	ATP6V0A4	TSS4329	7:138391038-138490769	-	-	0.760363	0.357055	1.16369	OK	0.000412022	0	0.0371301	OK
TSS13032	-	-	ATXN7	ATXN7	TSS13032	3:63850232-63989138	-	-	0.649613	0.00584588	1.29194	OK	2.09408	0.64462	3.54541	OK
TSS16930	-	-	ATXN7	ATXN7	TSS16930	3:63850232-63989138	-	-	0.0558165	0	0.287693	OK	2.25526	0.804079	3.70985	OK
TSS7763	-	-	ATXN7	ATXN7	TSS7763	3:63850232-63989138	-	-	1.43068	0.582629	2.27413	OK	0.291528	0	1.24997	OK
TSS16593	-	-	BBIP1	BBIP1	TSS16593	10:112631552-112679124	-	-	0.125031	0	0.525802	OK	4.87574	0	10.8214	OK
TSS6686	-	-	BBIP1	BBIP1	TSS6686	10:112631552-112679124	-	-	2.35867	0.349419	4.36728	OK	1.67094	0	5.2655	OK
TSS11675	-	-	C20orf112	C20orf112	TSS11675	20:31030861-31172875	-	-	0.418137	0	0.83683	OK	8.11462	3.19137	13.0364	OK
TSS1568	-	-	C20orf112	C20orf112	TSS1568	20:31030861-31172875	-	-	1.33374	0.639836	2.02615	OK	5.2652	1.47289	9.06305	OK
TSS15606	-	-	CAB39L	CAB39L	TSS15606	13:49882785-50018221	-	-	4.19181e-06	0	0.0224067	OK	1.80132	0.810433	2.80275	OK
TSS9155	-	-	CAB39L	CAB39L	TSS9155	13:49882785-50018221	-	-	1.16359	0.621213	1.69955	OK	0.602236	0	1.28387	OK
TSS13738	-	-	CAMKK1	CAMKK1	TSS13738	17:3763608-3796337	-	-	0.24127	0	1.08324	OK	1.1662	0.366808	1.97603	OK
TSS23800	-	-	CAMKK1	CAMKK1	TSS23800	17:3763608-3796337	-	-	3.48838	1.56392	5.42648	OK	0.534213	0	1.20361	OK
TSS29789	-	-	CCND3	CCND3	TSS29789	6:41902670-42016610	-	-	47.4936	17.4865	77.5714	OK	77.235	37.6703	116.841	OK
TSS6523	-	-	CCND3	CCND3	TSS6523	6:41902670-42016610	-	-	41.4741	12.7908	70.1993	OK	3.26298	0	11.6039	OK
TSS18240	-	-	CECR5	CECR5	TSS18240	22:17618409-17646335	-	-	24.5074	13.9435	35.085	OK	30.4832	13.1461	47.8216	OK
TSS4087	-	-	CECR5	CECR5	TSS4087	22:17618409-17646335	-	-	0.989284	0	4.69988	OK	18.2237	3.82287	32.6068	OK
TSS18089	-	-	CES4A	CES4A	TSS18089	16:67022491-67043661	-	-	4.41772	1.729	7.12791	OK	0.543647	0.168815	0.919784	OK
TSS25577	-	-	CES4A	CES4A	TSS25577	16:67022491-67043661	-	-	2.63503	0.58058	4.70082	OK	1.79818e-05	0	0.0377519	OK
TSS26650	-	-	CHN1	CHN1	TSS26650	2:175664041-175870107	-	-	0.043839	0	0.302254	OK	3.86675	2.09689	5.63117	OK
TSS8583	-	-	CHN1	CHN1	TSS8583	2:175664041-175870107	-	-	0.62979	0	1.42445	OK	0.585077	0	1.3473	OK
TSS9770	-	-	CHN1	CHN1	TSS9770	2:175664041-175870107	-	-	1.26328	0.354131	2.1807	OK	0	0	0.0375692	OK
TSS11235	-	-	COMT	COMT	TSS11235	22:19863039-20004309	-	-	32.8872	13.0894	52.7113	OK	12.986	0.0168461	29.7838	OK
TSS12464	-	-	COMT	COMT	TSS12464	22:19863039-20004309	-	-	0	0	0	OK	0.000521905	0	0	OK
TSS17280	-	-	COMT	COMT	TSS17280	22:19863039-20004309	-	-	0	0	0.0170309	OK	0.17341	0	0.340617	OK
TSS7687	-	-	COMT	COMT	TSS7687	22:19863039-20004309	-	-	0	0	0.0190729	LOWDATA	65.7566	26.3397	105.206	LOWDATA
TSS25514	-	-	CORO1B	CORO1B	TSS25514	11:67205517-67211292	-	-	0.541792	0	3.85779	OK	9.84518	0.136648	25.2344	OK
TSS9797	-	-	CORO1B	CORO1B	TSS9797	11:67205517-67211292	-	-	68.2002	31.902	104.618	OK	51.0488	18.5042	83.6841	OK
TSS17495	-	-	CYFIP2	CYFIP2	TSS17495	5:156693090-156822606	-	-	2.11378	1.21013	3.01916	OK	4.18336	2.29653	6.0663	OK
TSS25113	-	-	CYFIP2	CYFIP2	TSS25113	5:156693090-156822606	-	-	4.696e-05	0	0.0121227	OK	5.57296e-05	0	0.00607671	OK
TSS7954	-	-	CYFIP2	CYFIP2	TSS7954	5:156693090-156822606	-	-	0	0	0.0117984	OK	0.560416	0	1.31877	OK
TSS1669	-	-	DHRS4L2	DHRS4L2	TSS1669	14:24439082-24475617	-	-	0.970312	0	3.00103	OK	3.53178	0	10.4307	OK
TSS19237	-	-	DHRS4L2	DHRS4L2	TSS19237	14:24439082-24475617	-	-	9.06795	4.40744	13.7566	OK	11.2483	0.338617	27.8005	OK
TSS21931	-	-	DHRS4L2	DHRS4L2	TSS21931	14:24439082-24475617	-	-	3.81226e-05	0	0.0692827	OK	22.3559	5.90515	38.9107	OK
TSS18045	-	-	DIXDC1	DIXDC1	TSS18045	11:111807926-111893308	-	-	7.97225	3.81556	12.1309	OK	0.0166806	0	0.111914	OK
TSS887	-	-	DIXDC1	DIXDC1	TSS887	11:111807926-111893308	-	-	4.18595	1.3178	7.06016	OK	0.500891	0.246511	0.753228	OK
TSS2430	-	-	DPYSL3	DPYSL3	TSS2430	5:146770370-146889619	-	-	1.90515	0.169444	3.64674	OK	9.00653e-06	0	0.0147798	OK
TSS26825	-	-	DPYSL3	DPYSL3	TSS26825	5:146770370-146889619	-	-	4.18638	1.62042	6.75442	OK	0.364793	0.169026	0.563418	OK
TSS11065	-	-	DUT	DUT	TSS11065	15:48623620-48635570	-	-	2.95354	0.210126	5.69674	OK	13.2211	5.82354	20.5828	OK
TSS14522	-	-	DUT	DUT	TSS14522	15:48623620-48635570	-	-	11.6495	5.89561	17.3881	OK	6.13503	2.01513	10.2527	OK
TSS18544	-	-	E2F8	E2F8	TSS18544	11:19245609-19263202	-	-	0	0	0.0221194	OK	1.20312	0.411108	1.98887	OK
TSS3511	-	-	E2F8	E2F8	TSS3511	11:19245609-19263202	-	-	0.000377848	0	0.0117245	OK	9.80269e-05	0	0.0235644	OK
TSS863	-	-	E2F8	E2F8	TSS863	11:19245609-19263202	-	-	0.141629	0.0357679	0.250375	OK	0.456909	0	1.17426	OK
TSS16157	-	-	ECE1	ECE1	TSS16157	1:21543739-21672034	-	-	11.4226	0.622661	24.3153	OK	21.9809	7.21192	36.7713	OK
TSS16568	-	-	ECE1	ECE1	TSS16568	1:21543739-21672034	-	-	14.4396	1.31909	27.5738	OK	0.00954084	0	0.0159456	OK
TSS18366	-	-	ECE1	ECE1	TSS18366	1:21543739-21672034	-	-	5.45234	0	15.8822	OK	3.5609	0	11.3423	OK
TSS26944	-	-	ECE1	ECE1	TSS26944	1:21543739-21672034	-	-	0	0	0.00771724	OK	0	0	0.00774218	OK
TSS23482	-	-	EDA2R	EDA2R	TSS23482	X:65815478-65859140	-	-	3.06197	1.50887	4.6111	OK	0.644489	0	1.37093	OK
TSS6376	-	-	EDA2R	EDA2R	TSS6376	X:65815478-65859140	-	-	1.70184e-05	0	0.0240895	OK	2.38337e-05	0	0.0242112	OK
TSS7360	-	-	EDA2R	EDA2R	TSS7360	X:65815478-65859140	-	-	0.506593	0	1.3226	OK	1.2944	0.419121	2.17943	OK
TSS14006	-	-	FAM213A	FAM213A	TSS14006	10:82167584-82192753	-	-	0	0	0.0515301	OK	0.083138	0	0.156271	OK
TSS29514	-	-	FAM213A	FAM213A	TSS29514	10:82167584-82192753	-	-	2.4928	0.783598	4.21247	OK	11.9488	0	31.2096	OK
TSS8340	-	-	FAM213A	FAM213A	TSS8340	10:82167584-82192753	-	-	0.770368	0	1.82706	OK	93.9029	49.0141	138.795	OK
TSS24808	-	-	GALE	GALE	TSS24808	1:24122088-24127294	-	-	72.0724	31.6368	112.563	OK	54.9062	22.9998	87.9096	OK
TSS3427	-	-	GALE	GALE	TSS3427	1:24122088-24127294	-	-	13.0775	0.0834436	30.4013	OK	0.226591	0	1.54777	OK
TSS4645	-	-	GALE	GALE	TSS4645	1:24122088-24127294	-	-	5.26733	0	16.1331	OK	2.91117	0	10.0682	OK
TSS16188	-	-	GGA1	GGA1	TSS16188	22:38004480-38029571	-	-	0.230776	0	1.07583	OK	3.36666	0.0130323	8.8229	OK
TSS19927	-	-	GGA1	GGA1	TSS19927	22:38004480-38029571	-	-	13.9138	6.76754	21.0982	OK	16.1239	5.33325	26.9716	OK
TSS17822	-	-	GJB3	GJB3	TSS17822	1:35246789-35251967	-	-	11.4602	0	27.337	OK	0.153214	0	0.328877	OK
TSS397	-	-	GJB3	GJB3	TSS397	1:35246789-35251967	-	-	32.7757	12.8318	52.7205	OK	2.41768e-06	0	0.0390235	OK
TSS20571	-	-	GPBP1	GPBP1	TSS20571	5:56469774-56560506	-	-	0.639472	0.0482838	1.23124	OK	0.0207716	0	0.121321	OK
TSS20739	-	-	GPBP1	GPBP1	TSS20739	5:56469774-56560506	-	-	2.11476	1.091	3.13842	OK	4.37705	2.48393	6.26177	OK
TSS28489	-	-	GPBP1	GPBP1	TSS28489	5:56469774-56560506	-	-	0.293521	0	0.687139	OK	0.288699	0	0.74655	OK
TSS26334	-	-	HMHA1	HMHA1	TSS26334	19:1065921-1095391	-	-	6.78851	0	17.3584	OK	0	0	0	OK
TSS28141	-	-	HMHA1	HMHA1	TSS28141	19:1065921-1095391	-	-	4.45834	0	13.0058	OK	0.515235	0	4.13737	OK
TSS4071	-	-	HMHA1	HMHA1	TSS4071	19:1065921-1095391	-	-	0.129835	0	0.562512	OK	12.8068	0	34.8853	OK
TSS14674	-	-	IL15RA	IL15RA	TSS14674	10:5994333-6020150	-	-	1.58036e-05	0	0.0865446	OK	0.725306	0	1.79334	OK
TSS4444	-	-	IL15RA	IL15RA	TSS4444	10:5994333-6020150	-	-	3.39321	1.58171	5.2036	OK	1.8645	0.451534	3.28425	OK
TSS18753	-	-	JARID2	JARID2	TSS18753	6:15246205-15522273	-	-	0.597692	0	2.29906	OK	3.88117	1.06987	6.68668	OK
TSS28707	-	-	JARID2	JARID2	TSS28707	6:15246205-15522273	-	-	4.87543	2.44668	7.30046	OK	3.37595	0.740658	6.02446	OK
TSS15774	-	-	KANK1	KANK1	TSS15774	9:470293-746106	-	-	11.0459	5.35453	16.7428	OK	1.34761	0.405616	2.28915	OK
TSS19578	-	-	KANK1	KANK1	TSS19578	9:470293-746106	-	-	0.711725	0	2.27269	OK	0.880676	0.167193	1.58833	OK
TSS6408	-	-	KANK1	KANK1	TSS6408	9:470293-746106	-	-	0.666004	0	2.30677	OK	0.418162	0	0.993683	OK
TSS10736	-	-	KIAA1522	KIAA1522	TSS10736	1:33207511-33240571	-	-	6.57496	0	19.0499	OK	46.4046	13.596	80.5637	OK
TSS6132	-	-	KIAA1522	KIAA1522	TSS6132	1:33207511-33240571	-	-	19.5476	7.78441	31.4586	OK	11.2261	0.404288	25.4102	OK
TSS17737	-	-	KIFC3	KIFC3	TSS17737	16:57792128-57836439	-	-	0.000266201	0	0.0124106	OK	1.1915	0.411683	1.98356	OK
TSS27960	-	-	KIFC3	KIFC3	TSS27960	16:57792128-57836439	-	-	23.7237	11.0144	36.5749	OK	0.0852533	0	0.309198	OK
TSS13803	-	-	LAMA3	LAMA3	TSS13803	18:21269561-21535030	-	-	1.02205	0	5.41418	OK	0.211667	0.0982457	0.325073	OK
TSS29746	-	-	LAMA3	LAMA3	TSS29746	18:21269561-21535030	-	-	121.809	55.7352	188.072	OK	0	0	0.0290344	OK
TSS14548	-	-	LETM2	LETM2	TSS14548	8:38243958-38266062	-	-	12.2912	6.22844	18.3673	OK	0.0337626	0	0.187604	OK
TSS16709	-	-	LETM2	LETM2	TSS16709	8:38243958-38266062	-	-	1.34099	0	4.56084	OK	0.250242	0.0241192	0.482384	OK
TSS29516	-	-	LNX1	LNX1	TSS29516	4:54326436-54457753	-	-	1.07161e-05	0	0.0267915	OK	2.01695	1.09116	2.95017	OK
TSS7824	-	-	LNX1	LNX1	TSS7824	4:54326436-54457753	-	-	0.505283	0.206734	0.797403	OK	0	0	0.0297166	OK
TSS1043	-	-	LTBP1	LTBP1	TSS1043	2:33172368-33624576	-	-	14.5987	7.92551	21.2896	OK	1.25766	0.246285	2.27202	OK
TSS137	-	-	LTBP1	LTBP1	TSS137	2:33172368-33624576	-	-	1.56323	0	3.46231	OK	1.86433	0.825365	2.90843	OK
TSS4147	-	-	LYPD1	LYPD1	TSS4147	2:133174146-133429070	-	-	0.136366	0	0.785239	OK	0.713526	0.0158084	1.48599	OK
TSS9273	-	-	LYPD1	LYPD1	TSS9273	2:133174146-133429070	-	-	6.54377	2.59866	10.5048	OK	1.95913	0.5779	3.33404	OK
TSS22308	-	-	MAST4	MAST4	TSS22308	5:65892175-66465423	-	-	1.50549	0.839818	2.17153	OK	0.040622	0	0.228332	OK
TSS7533	-	-	MAST4	MAST4	TSS7533	5:65892175-66465423	-	-	0	0	0.0743904	OK	1.7066	0.258848	3.52594	OK
TSS17383	-	-	MAT2B	MAT2B	TSS17383	5:162930230-162946328	-	-	33.9158	17.003	50.842	OK	10.9983	6.2927	15.7002	OK
TSS7403	-	-	MAT2B	MAT2B	TSS7403	5:162930230-162946328	-	-	11.5266	1.70501	21.364	OK	0.565149	0	1.6576	OK
TSS14969	-	-	MDK	MDK	TSS14969	11:46402333-46405387	-	-	1.19654	0.135626	2.26458	OK	328.869	101.165	575.713	OK
TSS19349	-	-	MDK	MDK	TSS19349	11:46402333-46405387	-	-	0	0	0.0988329	OK	0.797489	0	2.77516	OK
TSS21698	-	-	MDK	MDK	TSS21698	11:46402333-46405387	-	-	0	0	0.157472	OK	9.87843	0	42.5417	OK
TSS23155	-	-	MDK	MDK	TSS23155	11:46402333-46405387	-	-	0.458811	0	1.04636	OK	2.33486	0	14.8994	OK
TSS23464	-	-	MFAP2	MFAP2	TSS23464	1:17300996-17308081	-	-	6.89165e-05	0	0.130915	OK	4.47227	1.82019	7.14984	OK
TSS5412	-	-	MFAP2	MFAP2	TSS5412	1:17300996-17308081	-	-	0.549087	0.0889772	1.02324	OK	0.00122109	0	0.135992	OK
TSS25383	-	-	MOCS2	MOCS2	TSS25383	5:52393891-52405598	-	-	0	0	0.0592826	OK	16.0436	6.6028	25.4808	OK
TSS26869	-	-	MOCS2	MOCS2	TSS26869	5:52393891-52405598	-	-	6.47895	3.66871	9.2756	OK	22.0832	10.1491	33.9941	OK
TSS23837	-	-	MORN4	MORN4	TSS23837	10:99374309-99393913	-	-	2.77348	1.52765	4.00349	OK	2.72845	1.36204	4.10381	OK
TSS6503	-	-	MORN4	MORN4	TSS6503	10:99374309-99393913	-	-	0.000476458	0	0	OK	0.642727	0	1.32744	OK
TSS10307	-	-	MOSPD3	MOSPD3	TSS10307	7:100209724-100213000	-	-	0.00351611	0	0.0480105	OK	3.37723	0	9.7985	OK
TSS27237	-	-	MOSPD3	MOSPD3	TSS27237	7:100209724-100213000	-	-	5.72276	2.74041	8.73016	OK	14.887	3.23257	26.6553	OK
TSS5448	-	-	MOSPD3	MOSPD3	TSS5448	7:100209724-100213000	-	-	0.527328	0	2.13109	OK	6.9021	0.0885917	15.1049	OK
TSS15770	-	-	NCOA7	NCOA7	TSS15770	6:126102306-126253176	-	-	0.164493	0	0.694101	OK	0.755006	0.0519656	1.45774	OK
TSS1809	-	-	NCOA7	NCOA7	TSS1809	6:126102306-126253176	-	-	7.33226	3.92132	10.7331	OK	0.616742	0	1.58329	OK
TSS21005	-	-	NCOA7	NCOA7	TSS21005	6:126102306-126253176	-	-	0.507816	0	1.26502	OK	0.329357	0	0.668524	OK
TSS18335	-	-	NEDD4L	NEDD4L	TSS18335	18:55711609-56068772	-	-	0.0425721	0	0.253762	OK	0.198621	0	0.597988	OK
TSS20944	-	-	NEDD4L	NEDD4L	TSS20944	18:55711609-56068772	-	-	2.48112	0.943812	4.01958	OK	0	0	0.00960105	OK
TSS24169	-	-	NEDD4L	NEDD4L	TSS24169	18:55711609-56068772	-	-	0	0	0.00943854	OK	0	0	0.00945718	OK
TSS5169	-	-	NEDD4L	NEDD4L	TSS5169	18:55711609-56068772	-	-	2.49484	0.751609	4.23583	OK	2.28825	1.23052	3.34712	OK
TSS9927	-	-	NEDD4L	NEDD4L	TSS9927	18:55711609-56068772	-	-	0.482076	0	1.35261	OK	0.300263	0	0.65379	OK
TSS27338	-	-	NET1	NET1	TSS27338	10:5454513-5501019	-	-	4.18027	2.00663	6.34556	OK	3.28144	1.07604	5.47658	OK
TSS28381	-	-	NET1	NET1	TSS28381	10:5454513-5501019	-	-	2.01371	0.49242	3.53927	OK	5.66269	2.76117	8.572	OK
TSS3674	-	-	NFATC2	NFATC2	TSS3674	20:50003493-50179370	-	-	0.139284	0.0512827	0.228196	OK	0.850822	0.204984	1.4969	OK
TSS5239	-	-	NFATC2	NFATC2	TSS5239	20:50003493-50179370	-	-	0.000606061	0	0.027617	OK	0.665632	0.0855057	1.24757	OK
TSS17564	-	-	OSGIN2	OSGIN2	TSS17564	8:90914095-90940096	-	-	0.563536	0	1.69328	OK	11.0185	3.72282	18.3112	OK
TSS22445	-	-	OSGIN2	OSGIN2	TSS22445	8:90914095-90940096	-	-	5.16976	2.64564	7.68679	OK	11.0736	3.65122	18.4879	OK
TSS18273	-	-	P2RY2	P2RY2	TSS18273	11:72929343-72947397	-	-	1.21879	0.569266	1.86148	OK	17.5536	8.10548	27.0214	OK
TSS23924	-	-	P2RY2	P2RY2	TSS23924	11:72929343-72947397	-	-	2.2055e-05	0	0.0326103	OK	3.19003	0	7.35477	OK
TSS1067	-	-	P2RY6	P2RY6	TSS1067	11:72975569-73009664	-	-	0	0	0.0354713	OK	6.78607	1.12568	12.5076	OK
TSS12481	-	-	P2RY6	P2RY6	TSS12481	11:72975569-73009664	-	-	0	0	0.0479937	OK	2.61349	0	6.64168	OK
TSS6661	-	-	P2RY6	P2RY6	TSS6661	11:72975569-73009664	-	-	0.222551	0.0262175	0.440916	OK	14.5845	3.73758	25.4771	OK
TSS1602	-	-	PALLD	PALLD	TSS1602	4:169418216-169849608	-	-	0.110956	0	0.474135	OK	0.0129051	0	0.0551933	OK
TSS2718	-	-	PALLD	PALLD	TSS2718	4:169418216-169849608	-	-	2.60393	0	9.13461	OK	2.88018	0.817517	4.93814	OK
TSS9020	-	-	PALLD	PALLD	TSS9020	4:169418216-169849608	-	-	80.846	43.6525	118.049	OK	6.34219	3.07791	9.60344	OK
TSS12996	-	-	PDE4DIP	PDE4DIP	TSS12996	1:144851423-145076186	-	-	10.9871	5.36533	16.6115	OK	9.35086	5.33629	13.3589	OK
TSS18371	-	-	PDE4DIP	PDE4DIP	TSS18371	1:144851423-145076186	-	-	0.643903	0	2.32609	OK	0.00139628	0	0.0616085	OK
TSS20701	-	-	PDE4DIP	PDE4DIP	TSS20701	1:144851423-145076186	-	-	0	0	0.0920365	OK	0	0	0.0735798	OK
TSS23809	-	-	PDE4DIP	PDE4DIP	TSS23809	1:144851423-145076186	-	-	2.49486	0.0881183	4.98358	OK	0.308106	0	1.02517	OK
TSS24302	-	-	PDE4DIP	PDE4DIP	TSS24302	1:144851423-145076186	-	-	0.198269	0	0.989294	OK	0.0301538	0	0.0811146	OK
TSS26543	-	-	PDE4DIP	PDE4DIP	TSS26543	1:144851423-145076186	-	-	0	0	0.0261998	OK	0.0250239	0	0.0917031	OK
TSS29478	-	-	PDE4DIP	PDE4DIP	TSS29478	1:144851423-145076186	-	-	0.203648	0	0.96183	OK	0.133104	0	0.538365	OK
TSS10428	-	-	PDPN	PDPN	TSS10428	1:13910251-13944452	-	-	0.935555	0	5.45664	OK	0.0240267	0	0.0646288	OK
TSS7603	-	-	PDPN	PDPN	TSS7603	1:13910251-13944452	-	-	51.4412	29.0701	73.7909	OK	2.57285e-05	0	0.0451628	OK
TSS16892	-	-	PLEKHG4	PLEKHG4	TSS16892	16:67311412-67360661	-	-	1.39055	0	3.74282	OK	0.000110649	0	0.0178895	OK
TSS23163	-	-	PLEKHG4	PLEKHG4	TSS23163	16:67311412-67360661	-	-	0.431108	0	1.46365	OK	9.29466e-05	0	0.0182512	OK
TSS24597	-	-	PLEKHG4	PLEKHG4	TSS24597	16:67311412-67360661	-	-	0.769957	0	2.68538	OK	1.96943e-05	0	0.0177911	OK
TSS27263	-	-	PLEKHG4	PLEKHG4	TSS27263	16:67311412-67360661	-	-	0.0549348	0	0.312088	OK	0.00946289	0	0.0531267	OK
TSS4434	-	-	PLEKHG4	PLEKHG4	TSS4434	16:67311412-67360661	-	-	4.02098	0.491258	7.59631	OK	0.103268	0	0.210037	OK
TSS23494	-	-	PRELID2	PRELID2	TSS23494	5:145138581-145214899	-	-	0.426163	0	0.930454	OK	2.20082e-06	0	0.0367685	OK
TSS3705	-	-	PRELID2	PRELID2	TSS3705	5:145138581-145214899	-	-	0.971014	0.244203	1.70231	OK	0.38128	0.124121	0.620606	OK
TSS10340	-	-	PRKAR1A	PRKAR1A	TSS10340	17:66508109-66528911	-	-	1.89226	0	6.46242	OK	27.7439	3.75734	51.7401	OK
TSS3482	-	-	PRKAR1A	PRKAR1A	TSS3482	17:66508109-66528911	-	-	48.7108	26.8511	70.5746	OK	70.7162	31.6977	109.737	OK
TSS20228	-	-	PRR24	PRR24	TSS20228	19:47777658-47778980	-	-	3.81135	0.345048	7.31502	OK	2.44845	0	9.87689	OK
TSS21907	-	-	PRR24	PRR24	TSS21907	19:47777658-47778980	-	-	2.25275	0	5.25814	OK	33.9898	14.6686	53.4038	OK
TSS22549	-	-	PTHLH	PTHLH	TSS22549	12:28111016-28124916	-	-	0.00171079	0	0.0941735	OK	1.37227	0.250597	2.48217	OK
TSS26126	-	-	PTHLH	PTHLH	TSS26126	12:28111016-28124916	-	-	1.49702	0.707715	2.28593	OK	1.69619	0.424235	2.968	OK
TSS14839	-	-	PTPRE	PTPRE	TSS14839	10:129705324-129884180	-	-	1.67478	0.0241205	3.34471	OK	0.000200591	0	0	OK
TSS5964	-	-	PTPRE	PTPRE	TSS5964	10:129705324-129884180	-	-	1.37231	0	2.88453	OK	0.617396	0.32318	0.916928	OK
TSS19697	-	-	RAD1	RAD1	TSS19697	5:34905364-34915780	-	-	3.66867	2.08327	5.25157	OK	4.51362	2.17796	6.83881	OK
TSS9675	-	-	RAD1	RAD1	TSS9675	5:34905364-34915780	-	-	0.263537	0	0.764851	OK	2.00853	0.550963	3.45932	OK
TSS16620	-	-	RALGDS	RALGDS	TSS16620	9:135973106-136024588	-	-	0.000458741	0	0	OK	1.40938	0	3.62158	OK
TSS24782	-	-	RALGDS	RALGDS	TSS24782	9:135973106-136024588	-	-	2.17391	0.964537	3.3929	OK	6.67781	2.3145	11.0595	OK
TSS18208	-	-	RARG	RARG	TSS18208	12:53604349-53626040	-	-	9.88632	3.87166	15.9066	OK	27.7901	11.2914	44.387	OK
TSS6511	-	-	RARG	RARG	TSS6511	12:53604349-53626040	-	-	6.73164	1.78544	11.7093	OK	2.36654	0	6.9572	OK
TSS1429	-	-	RASSF7	RASSF7	TSS1429	11:560970-564025	-	-	56.0556	17.7553	94.5385	OK	13.3148	0.866206	29.3679	OK
TSS2068	-	-	RASSF7	RASSF7	TSS2068	11:560970-564025	-	-	31.6798	5.39702	58.9323	OK	27.0295	8.50608	50.1057	OK
TSS28100	-	-	RBBP8	RBBP8	TSS28100	18:20513294-20606449	-	-	9.05751e-05	0	0.0385723	OK	0.930845	0	2.14244	OK
TSS5671	-	-	RBBP8	RBBP8	TSS5671	18:20513294-20606449	-	-	1.88096	1.04029	2.7149	OK	3.70474	1.78556	5.62451	OK
TSS16274	-	-	RBFOX2	RBFOX2	TSS16274	22:36134782-36424585	-	-	4.23225	1.56997	6.89348	OK	2.89911	1.55019	4.24741	OK
TSS27995	-	-	RBFOX2	RBFOX2	TSS27995	22:36134782-36424585	-	-	5.98325	2.77315	9.19345	OK	0.91448	0.200732	1.62822	OK
TSS15956	-	-	RCAN1	RCAN1	TSS15956	21:35888781-35987382	-	-	0.252192	0	1.33487	OK	0.00047718	0	0.0189497	OK
TSS23811	-	-	RCAN1	RCAN1	TSS23811	21:35888781-35987382	-	-	4.55569	1.73176	7.38651	OK	17.1713	9.18604	25.1548	OK
TSS27770	-	-	RCAN1	RCAN1	TSS27770	21:35888781-35987382	-	-	4.0847	1.11923	7.04764	OK	3.58143	0.0176166	7.27564	OK
TSS19816	-	-	RGS3	RGS3	TSS19816	9:116207010-116360018	-	-	0.410417	0	1.23426	OK	0.499277	0	2.00145	OK
TSS20091	-	-	RGS3	RGS3	TSS20091	9:116207010-116360018	-	-	0	0	0.0177253	OK	0.572498	0	1.77911	OK
TSS2293	-	-	RGS3	RGS3	TSS2293	9:116207010-116360018	-	-	0.104632	0	0.509795	OK	0	0	0.0573216	OK
TSS25384	-	-	RGS3	RGS3	TSS25384	9:116207010-116360018	-	-	2.14365	0.981158	3.30958	OK	1.43932	0.0884053	3.12366	OK
TSS25482	-	-	RGS3	RGS3	TSS25482	9:116207010-116360018	-	-	0	0	0.0304777	OK	1.412	0	3.20016	OK
TSS8147	-	-	RGS3	RGS3	TSS8147	9:116207010-116360018	-	-	0.0517446	0	0.234391	OK	1.70961	0.156992	3.5099	OK
TSS10175	-	-	RHOU	RHOU	TSS10175	1:228780393-228882416	-	-	0.0600516	0	0.195912	OK	3.35348	0.955295	5.7505	OK
TSS9606	-	-	RHOU	RHOU	TSS9606	1:228780393-228882416	-	-	1.21215	0.579234	1.85569	OK	1.52538	0	3.96513	OK
TSS1266	-	-	RNF19A	RNF19A	TSS1266	8:101269287-101322379	-	-	6.10902	3.58468	8.63667	OK	2.78095	1.01619	4.54957	OK
TSS19050	-	-	RNF19A	RNF19A	TSS19050	8:101269287-101322379	-	-	0.141222	0	0.631428	OK	1.40119	0.0378461	2.77223	OK
TSS13301	-	-	RNF38	RNF38	TSS13301	9:36336396-36401195	-	-	0.439372	0	1.11769	OK	0.26051	0	0.644207	OK
TSS14392	-	-	RNF38	RNF38	TSS14392	9:36336396-36401195	-	-	1.99619	0.442913	3.55482	OK	0.00630783	0	0.0411749	OK
TSS18765	-	-	RNF38	RNF38	TSS18765	9:36336396-36401195	-	-	0.551207	0	1.34051	OK	1.02238	0.423902	1.62224	OK
TSS23310	-	-	RTKN	RTKN	TSS23310	2:74652987-74669060	-	-	20.3158	9.56885	31.1772	OK	0.599356	0	1.36414	OK
TSS6578	-	-	RTKN	RTKN	TSS6578	2:74652987-74669060	-	-	1.26046	0	3.82376	OK	0.758476	0.0973078	1.46027	OK
TSS11339	-	-	RUNX1	RUNX1	TSS11339	21:36160097-36421595	-	-	9.84954	4.96239	14.7324	OK	1.81876	0.981806	2.6538	OK
TSS22738	-	-	RUNX1	RUNX1	TSS22738	21:36160097-36421595	-	-	5.46263	1.6782	9.24313	OK	0	0	0.0130093	OK
TSS69	-	-	SERPINA1	SERPINA1	TSS69	14:94843083-94857029	-	-	9.13164	4.79936	13.4692	OK	0.0644883	0	0.363198	OK
TSS835	-	-	SERPINA1	SERPINA1	TSS835	14:94843083-94857029	-	-	0.341599	0	1.35353	OK	3.26821	1.59042	4.96298	OK
TSS10096	-	-	SERPINB7	SERPINB7	TSS10096	18:61420280-61472610	-	-	3.56966	1.45235	5.67278	OK	0	0	0.0592501	OK
TSS15365	-	-	SERPINB7	SERPINB7	TSS15365	18:61420280-61472610	-	-	0.000632368	0	0	OK	0.000803129	0	0.044403	OK
TSS21574	-	-	SERPINB7	SERPINB7	TSS21574	18:61420280-61472610	-	-	1.96794	0.17851	3.74871	OK	0.0587797	0	0.135142	OK
TSS16629	-	-	SFMBT2	SFMBT2	TSS16629	10:7200585-7453448	-	-	0.0278492	0	0.100677	OK	0.441035	0.121067	0.756671	OK
TSS5381	-	-	SFMBT2	SFMBT2	TSS5381	10:7200585-7453448	-	-	0.508561	0.258344	0.755159	OK	0.103209	0	0.363429	OK
TSS17070	-	-	SH3KBP1	SH3KBP1	TSS17070	X:19552082-19905744	-	-	9.54884	5.09019	14.006	OK	0	0	0.0213481	OK
TSS18850	-	-	SH3KBP1	SH3KBP1	TSS18850	X:19552082-19905744	-	-	0.429714	0	2.13168	OK	0.335368	0	1.24901	OK
TSS2229	-	-	SH3KBP1	SH3KBP1	TSS2229	X:19552082-19905744	-	-	2.22755	0.247141	4.20992	OK	2.30956	1.06051	3.5664	OK
TSS20408	-	-	SHC1	SHC1	TSS20408	1:154934773-154946959	-	-	277.353	106.86	447.947	OK	6.08805	0.083581	14.6675	OK
TSS24951	-	-	SHC1	SHC1	TSS24951	1:154934773-154946959	-	-	50.3525	0.0787839	126.504	OK	45.8691	21.4668	70.3159	OK
TSS11325	-	-	SLC11A2	SLC11A2	TSS11325	12:51373565-51422058	-	-	0.08105	0	0.405416	OK	0.346508	0	1.52618	OK
TSS18893	-	-	SLC11A2	SLC11A2	TSS18893	12:51373565-51422058	-	-	4.43539e-05	0	0.0197652	OK	0	0	0.00992356	OK
TSS19756	-	-	SLC11A2	SLC11A2	TSS19756	12:51373565-51422058	-	-	8.61774	4.94344	12.2954	OK	19.7945	7.55672	32.0308	OK
TSS2121	-	-	SLC11A2	SLC11A2	TSS2121	12:51373565-51422058	-	-	8.68547e-05	0	0.00984003	OK	5.68767	0	11.9358	OK
TSS17400	-	-	SLC16A3	SLC16A3	TSS17400	17:80186281-80197375	-	-	0.261852	0	0.51624	OK	0.111161	0	0.8899	OK
TSS21042	-	-	SLC16A3	SLC16A3	TSS21042	17:80186281-80197375	-	-	3.29604	0	20.7223	OK	2.68615	0	8.14103	OK
TSS22772	-	-	SLC16A3	SLC16A3	TSS22772	17:80186281-80197375	-	-	0.15692	0	0.310435	OK	0.453271	0	2.10572	OK
TSS24297	-	-	SLC16A3	SLC16A3	TSS24297	17:80186281-80197375	-	-	738.482	324.526	1152.47	OK	5.57415	0.171056	11.6105	OK
TSS27357	-	-	SLC16A3	SLC16A3	TSS27357	17:80186281-80197375	-	-	0.374151	0	0.729013	OK	14.5545	4.91672	24.1844	OK
TSS16762	-	-	SLC22A18	SLC22A18	TSS16762	11:2909326-2946476	-	-	1.84092	0	4.34684	OK	0.0988245	0	0.856461	OK
TSS8824	-	-	SLC22A18	SLC22A18	TSS8824	11:2909326-2946476	-	-	14.5909	7.48528	21.7249	OK	19.5816	8.70261	30.4887	OK
TSS1880	-	-	SLC26A6	SLC26A6	TSS1880	3:48663155-48672926	-	-	22.9546	11.534	34.3704	OK	5.03666	2.02614	8.05909	OK
TSS5294	-	-	SLC26A6	SLC26A6	TSS5294	3:48663155-48672926	-	-	0.392459	0	1.81786	OK	1.28781	0.0310106	2.77545	OK
TSS25308	-	-	SLC35C1	SLC35C1	TSS25308	11:45825622-45834567	-	-	6.87874	2.07572	11.6871	OK	1.96993	0	4.93903	OK
TSS28062	-	-	SLC35C1	SLC35C1	TSS28062	11:45825622-45834567	-	-	9.00679	3.62494	14.3932	OK	13.1618	6.04779	20.2744	OK
TSS12750	-	-	SLC43A1	SLC43A1	TSS12750	11:57252003-57283192	-	-	1.35839	0.601645	2.12247	OK	1.39503	0.168298	2.60862	OK
TSS15615	-	-	SLC43A1	SLC43A1	TSS15615	11:57252003-57283192	-	-	0.0517719	0	0.342773	OK	2.28183	0.563505	4.01725	OK
TSS20050	-	-	SLC44A2	SLC44A2	TSS20050	19:10713120-10755235	-	-	13.0352	6.17149	19.9009	OK	10.2934	0	33.8282	OK
TSS4529	-	-	SLC44A2	SLC44A2	TSS4529	19:10713120-10755235	-	-	4.68335	0.22885	9.14195	OK	115.781	52.0541	179.574	OK
TSS17424	-	-	SMAD6	SMAD6	TSS17424	15:66994673-67074338	-	-	0.0293745	0	0.180622	OK	5.36473	1.72385	9.02269	OK
TSS2807	-	-	SMAD6	SMAD6	TSS2807	15:66994673-67074338	-	-	0.487789	0.207971	0.771193	OK	2.84565	1.16007	4.53352	OK
TSS4463	-	-	SMARCD3	SMARCD3	TSS4463	7:150936058-150974231	-	-	0.141275	0	0.724789	OK	3.59393	1.17757	6.01867	OK
TSS6279	-	-	SMARCD3	SMARCD3	TSS6279	7:150936058-150974231	-	-	2.4577	0.63307	4.2996	OK	0.92625	0	2.58715	OK
TSS684	-	-	SMARCD3	SMARCD3	TSS684	7:150936058-150974231	-	-	0.454775	0	2.23243	OK	0.193782	0	1.20936	OK
TSS13613	-	-	SOCS2	SOCS2	TSS13613	12:93959403-93970521	-	-	0.0542638	0	0.305444	OK	0	0	0.0307404	OK
TSS14361	-	-	SOCS2	SOCS2	TSS14361	12:93959403-93970521	-	-	9.4502e-05	0	0.0334103	OK	0.000233052	0	0.033645	OK
TSS18435	-	-	SOCS2	SOCS2	TSS18435	12:93959403-93970521	-	-	2.66096	1.09951	4.22019	OK	0.284517	0.0976751	0.472097	OK
TSS22310	-	-	SOCS2	SOCS2	TSS22310	12:93959403-93970521	-	-	0.281795	0	0.877973	OK	0	0	0.0321405	OK
TSS22925	-	-	SOCS2	SOCS2	TSS22925	12:93959403-93970521	-	-	0.820252	0.0436034	1.597	OK	0	0	0.0488786	OK
TSS18344	-	-	SPAG9	SPAG9	TSS18344	17:49039534-49198226	-	-	6.10565	3.30984	8.89847	OK	4.47314	2.57949	6.36709	OK
TSS28148	-	-	SPAG9	SPAG9	TSS28148	17:49039534-49198226	-	-	1.40507	0.0200886	2.78729	OK	0.0180635	0	0.0805232	OK
TSS6159	-	-	SPECC1	SPECC1	TSS6159	17:19912648-20218072	-	-	7.51963	4.05182	10.9927	OK	7.01559	3.62808	10.4159	OK
TSS6924	-	-	SPECC1	SPECC1	TSS6924	17:19912648-20218072	-	-	0	0	0.0204311	OK	0.735644	0	1.90823	OK
TSS9028	-	-	SPECC1	SPECC1	TSS9028	17:19912648-20218072	-	-	0.0523461	0	0.321678	OK	0.00343168	0	0.0208437	OK
TSS17654	-	-	ST6GAL1	ST6GAL1	TSS17654	3:186648314-186796341	-	-	0.853381	0.196932	1.51103	OK	1.64395e-05	0	0.0266074	OK
TSS17786	-	-	ST6GAL1	ST6GAL1	TSS17786	3:186648314-186796341	-	-	0.857906	0.162142	1.55466	OK	1.38682	0.766072	2.00136	OK
TSS12851	-	-	STARD13	STARD13	TSS12851	13:33677271-34250932	-	-	0.0907785	0	0.552889	OK	0.0377037	0	0.186281	OK
TSS19463	-	-	STARD13	STARD13	TSS19463	13:33677271-34250932	-	-	0	0	0.0128917	OK	0.353288	0	0.809519	OK
TSS19639	-	-	STARD13	STARD13	TSS19639	13:33677271-34250932	-	-	7.28982	4.20435	10.3784	OK	1.50459	0.694265	2.31203	OK
TSS26440	-	-	STARD13	STARD13	TSS26440	13:33677271-34250932	-	-	0.0425976	0	0.240376	OK	0.499023	0.00662005	0.993007	OK
TSS18205	-	-	TCEAL1	TCEAL1	TSS18205	X:102883647-102885881	-	-	0.000901252	0	0.0776707	OK	0.915347	0	1.93429	OK
TSS25818	-	-	TCEAL1	TCEAL1	TSS25818	X:102883647-102885881	-	-	4.58743	2.49726	6.68129	OK	4.72001	2.35294	7.0827	OK
TSS20123	-	-	TCHP	TCHP	TSS20123	12:110338078-110355874	-	-	0	0	0.0263549	OK	0.899333	0	2.22606	OK
TSS9862	-	-	TCHP	TCHP	TSS9862	12:110338078-110355874	-	-	4.70312	2.58358	6.83572	OK	5.11868	2.61171	7.6186	OK
TSS14396	-	-	TCIRG1	TCIRG1	TSS14396	11:67806461-67818366	-	-	0.385836	0	2.77801	OK	2.09699	0.0173799	4.51878	OK
TSS6192	-	-	TCIRG1	TCIRG1	TSS6192	11:67806461-67818366	-	-	29.0756	14.1356	44.012	OK	4.8858	1.55302	8.26707	OK
TSS16371	-	-	TFEB	TFEB	TSS16371	6:41651715-41703997	-	-	1.63485	0	4.43854	OK	2.77581e-05	0	0.0182545	OK
TSS21578	-	-	TFEB	TFEB	TSS21578	6:41651715-41703997	-	-	11.55	4.71314	18.4009	OK	2.09242	0.792016	3.58387	OK
TSS20734	-	-	TJP2	TJP2	TSS20734	9:71736179-71870124	-	-	5.59763	1.47052	9.71932	OK	0.09884	0	0.474677	OK
TSS23704	-	-	TJP2	TJP2	TSS23704	9:71736179-71870124	-	-	0.140662	0	0.795012	OK	0	0	0.0183461	OK
TSS25259	-	-	TJP2	TJP2	TSS25259	9:71736179-71870124	-	-	8.28362	2.96863	13.6123	OK	3.26347	1.66256	4.86958	OK
TSS29090	-	-	TJP2	TJP2	TSS29090	9:71736179-71870124	-	-	0.686828	0	2.46705	OK	0.416021	0	1.00485	OK
TSS15557	-	-	TJP3	TJP3	TSS15557	19:3708334-3761673	-	-	0.189809	0	1.08577	OK	10.9289	2.53347	19.3443	OK
TSS66	-	-	TJP3	TJP3	TSS66	19:3708334-3761673	-	-	2.39665	0.21128	4.58601	OK	6.59475	0.434988	13.0869	OK
TSS1105	-	-	TMCC1	TMCC1	TSS1105	3:129366634-129612419	-	-	2.86595	0.963999	4.76848	OK	0.432252	0	1.53534	OK
TSS28052	-	-	TMCC1	TMCC1	TSS28052	3:129366634-129612419	-	-	1.92023e-05	0	0.0143238	OK	0.051883	0	0.323251	OK
TSS9553	-	-	TMCC1	TMCC1	TSS9553	3:129366634-129612419	-	-	1.64502	0.198249	3.09268	OK	2.75159	1.21929	4.28076	OK
TSS29683	-	-	TMEM216	TMEM216	TSS29683	11:61159831-61166335	-	-	1.35081	0.602893	2.10974	OK	10.612	5.27105	15.9496	OK
TSS4249	-	-	TMEM216	TMEM216	TSS4249	11:61159831-61166335	-	-	1.45721e-05	0	0.0721817	OK	2.88674	0.036643	6.11938	OK
TSS12577	-	-	TMEM254	TMEM254	TSS12577	10:81805988-81852307	-	-	2.36477	0.0843429	4.64657	OK	1.67178	0	4.19922	OK
TSS17404	-	-	TMEM254	TMEM254	TSS17404	10:81805988-81852307	-	-	0	0	0.0829049	OK	4.11713	0.370126	7.87631	OK
TSS7865	-	-	TMEM254	TMEM254	TSS7865	10:81805988-81852307	-	-	10.4983	5.70882	15.2863	OK	16.4257	8.59754	24.2542	OK
TSS12360	-	-	TMPRSS3	TMPRSS3	TSS12360	21:43791995-43816955	-	-	1.03934e-05	0	0.0402746	OK	2.69772	1.05602	4.34592	OK
TSS23760	-	-	TMPRSS3	TMPRSS3	TSS23760	21:43791995-43816955	-	-	1.24083	0.515024	1.97701	OK	0.567978	0	1.4751	OK
TSS27009	-	-	TMPRSS3	TMPRSS3	TSS27009	21:43791995-43816955	-	-	0	0	0.0260105	OK	0	0	0.0261525	OK
TSS1336	-	-	TNFAIP8	TNFAIP8	TSS1336	5:118604417-118730294	-	-	5.76248	2.18644	9.31997	OK	1.14692	0.557269	1.71639	OK
TSS5304	-	-	TNFAIP8	TNFAIP8	TSS5304	5:118604417-118730294	-	-	4.90141	1.49329	8.31049	OK	2.89365e-05	0	0.0436785	OK
TSS15465	-	-	TPD52	TPD52	TSS15465	8:80947102-81083836	-	-	4.88737	2.83639	6.9357	OK	9.9969	5.33333	14.6594	OK
TSS28358	-	-	TPD52	TPD52	TSS28358	8:80947102-81083836	-	-	0	0	0.0192458	OK	2.46755	0.434777	4.50236	OK
TSS21554	-	-	TPM4	TPM4	TSS21554	19:16178316-16213813	-	-	86.3951	0.1914	204.272	OK	111.694	59.8924	163.492	OK
TSS5051	-	-	TPM4	TPM4	TSS5051	19:16178316-16213813	-	-	426.287	177.036	676.319	OK	0.768333	0	4.34629	OK
TSS24238	-	-	TRAK1	TRAK1	TSS24238	3:42132745-42267382	-	-	0.143051	0	0.668675	OK	1.00202	0.238431	1.75733	OK
TSS3332	-	-	TRAK1	TRAK1	TSS3332	3:42132745-42267382	-	-	0.0464969	0	0.292841	OK	0.0650582	0	0.307206	OK
TSS6044	-	-	TRAK1	TRAK1	TSS6044	3:42132745-42267382	-	-	4.5802	2.57305	6.58534	OK	1.75453	0.768702	2.74029	OK
TSS21392	-	-	TRMT1	TRMT1	TSS21392	19:13215713-13227563	-	-	46.7426	23.3792	70.1175	OK	34.3285	10.7352	58.7802	OK
TSS27625	-	-	TRMT1	TRMT1	TSS27625	19:13215713-13227563	-	-	1.17682	0	5.06679	OK	10.2653	0.338333	23.345	OK
TSS18607	-	-	TSC22D3	TSC22D3	TSS18607	X:106956450-107019017	-	-	6.64859	0	19.7704	OK	2.04645	0	5.24805	OK
TSS22760	-	-	TSC22D3	TSC22D3	TSS22760	X:106956450-107019017	-	-	4.76352	0	17.1276	OK	8.18043	0.382968	17.4123	OK
TSS28144	-	-	TSC22D3	TSC22D3	TSS28144	X:106956450-107019017	-	-	109.349	57.0131	161.678	OK	17.1238	7.24419	26.997	OK
TSS25782	-	-	UBXN6	UBXN6	TSS25782	19:4445002-4457791	-	-	0.122549	0	0.436259	OK	7.59266	0	22.3542	OK
TSS4788	-	-	UBXN6	UBXN6	TSS4788	19:4445002-4457791	-	-	85.9898	43.0643	128.92	OK	43.2533	16.494	70.9219	OK
TSS11709	-	-	UGP2	UGP2	TSS11709	2:64068097-64118696	-	-	53.0113	26.4055	79.633	OK	1.43856	0	3.64082	OK
TSS26081	-	-	UGP2	UGP2	TSS26081	2:64068097-64118696	-	-	22.5875	5.31009	39.8461	OK	15.567	8.75459	22.3912	OK
TSS1096	-	-	UNG	UNG	TSS1096	12:109535398-109548798	-	-	10.5573	4.12901	16.9971	OK	19.3594	0.404257	38.5055	OK
TSS21792	-	-	UNG	UNG	TSS21792	12:109535398-109548798	-	-	11.189	4.44983	17.9469	OK	75.4775	37.7233	113.213	OK
TSS14831	-	-	VAV3	VAV3	TSS14831	1:108113781-108537229	-	-	0.874632	0.442213	1.29984	OK	2.05168	0.754643	3.34199	OK
TSS18946	-	-	VAV3	VAV3	TSS18946	1:108113781-108537229	-	-	0	0	0.017033	OK	0.689884	0.0598281	1.31622	OK
TSS13870	-	-	WDR81	WDR81	TSS13870	17:1619816-1641893	-	-	5.9075	0.365617	12.1675	OK	6.56079	1.15538	12.0028	OK
TSS17716	-	-	WDR81	WDR81	TSS17716	17:1619816-1641893	-	-	0	0	0.0249729	OK	0.109933	0	0.765665	OK
TSS28888	-	-	WDR81	WDR81	TSS28888	17:1619816-1641893	-	-	9.19654	3.80121	14.5927	OK	3.0081	0.654561	5.69235	OK
TSS4133	-	-	WDSUB1	WDSUB1	TSS4133	2:160092303-160143236	-	-	3.88011e-05	0	0.0482623	OK	0.213804	0	1.29197	OK
TSS5600	-	-	WDSUB1	WDSUB1	TSS5600	2:160092303-160143236	-	-	1.91766	1.00229	2.81596	OK	1.03168	0.120521	1.95244	OK
TSS6625	-	-	WDSUB1	WDSUB1	TSS6625	2:160092303-160143236	-	-	0	0	0.0452256	OK	0.640707	0.0228283	1.27838	OK
TSS21501	-	-	WNT5B	WNT5B	TSS21501	12:1726221-1756378	-	-	9.61061	5.0769	14.1287	OK	0.210803	0	1.09125	OK
TSS2370	-	-	WNT5B	WNT5B	TSS2370	12:1726221-1756378	-	-	0.810978	0	2.50853	OK	1.61314	0.525233	2.70398	OK
TSS13175	-	-	ZFYVE28	ZFYVE28	TSS13175	4:2271323-2420370	-	-	1.53198	0.656768	2.40847	OK	0.646417	0.0999254	1.36347	OK
TSS1537	-	-	ZFYVE28	ZFYVE28	TSS1537	4:2271323-2420370	-	-	0.103735	0	0.496746	OK	0.735916	0.0891753	1.38717	OK
TSS1354	-	-	ZNF200	ZNF200	TSS1354	16:3272324-3285457	-	-	0.805579	0.0653988	1.54341	OK	0.266031	0	0.683882	OK
TSS1355	-	-	ZNF200	ZNF200	TSS1355	16:3272324-3285457	-	-	1.20033	0.388905	2.01942	OK	0.806688	0	1.61395	OK
TSS27763	-	-	ZNF200	ZNF200	TSS27763	16:3272324-3285457	-	-	0.139888	0	0.69737	OK	1.71141	0.56527	2.85199	OK
TSS12492	-	-	ZNF239	ZNF239	TSS12492	10:44051791-44070066	-	-	0	0	0.0356505	OK	0.602613	0	1.23916	OK
TSS19226	-	-	ZNF239	ZNF239	TSS19226	10:44051791-44070066	-	-	1.47435	0.720184	2.23111	OK	0.841134	0	1.93827	OK
TSS19228	-	-	ZNF239	ZNF239	TSS19228	10:44051791-44070066	-	-	0.000404981	0	0.020885	OK	2.0434	0.421373	3.64488	OK
TSS29171	-	-	ZNF385A	ZNF385A	TSS29171	12:54762919-54785083	-	-	0.556335	0	1.27464	OK	0.10831	0	0.998767	OK
TSS29814	-	-	ZNF385A	ZNF385A	TSS29814	12:54762919-54785083	-	-	2.04453	0.678349	3.42599	OK	10.3667	4.12548	16.8901	OK
TSS15621	-	-	ZNF623	ZNF623	TSS15621	8:144718182-144735900	-	-	0.234209	0	0.921401	OK	1.43954	0.150859	2.73558	OK
TSS18070	-	-	ZNF623	ZNF623	TSS18070	8:144718182-144735900	-	-	0.000210266	0	0	OK	0.723975	0	1.99325	OK
TSS27534	-	-	ZNF623	ZNF623	TSS27534	8:144718182-144735900	-	-	5.77703	3.32884	8.21871	OK	4.97026	2.42958	7.51715	OK
