# Supplementary material for: The effect of heterogeneous Transcription Start Sites (TSS) on the translatome: implications for the mammalian cellular phenotype
Source: BMC Genomics. 2015 Nov 21;16:986. doi: 10.1186/s12864-015-2179-8 (PMC4654819; doi:10.1186/s12864-015-2179-8)
Supplement: Additional file 6: — Parameters employed for the read alignments using Tophat and Cuffdiff. (XLSX 8 kb) [file 12864_2015_2179_MOESM6_ESM.xlsx]

## Sheet: Sheet1
Description	Alignment parameters	Differential expression analysis parameters
standard	tophat -p 3 -r 90 -M --mate-std-dev 30 --solexa1.3-quals --library-type fr-unstranded --no-novel-juncs –transcriptome-index=NCBI/build37.2/transcriptome/genome NCBI/build37.2/Sequence/Bowtie2Index/genome	cufflinks-2.1/cuffdiff -p 8 --compatible-hits-norm -o [] -N -u NCBI/build37.2/Annotation/Archives/archive-2013-03-06-12-22-32/Genes/genes.gtf -b NCBI/build37.2/Sequence/WholeGenomeFasta/genome.fa
cuffdiff -N	tophat -p 3 -r 90 -M --mate-std-dev 30 --solexa1.3-quals --library-type fr-unstranded --no-novel-juncs –transcriptome-index=NCBI/build37.2/transcriptome/genome NCBI/build37.2/Sequence/Bowtie2Index/genome	cufflinks-2.1/cuffdiff -p 8 --compatible-hits-norm -o [] -u NCBI/build37.2/Annotation/Archives/archive-2013-03-06-12-22-32/Genes/genes.gtf -b NCBI/build37.2/Sequence/WholeGenomeFasta/genome.fa
cuffdiff -u	tophat -p 3 -r 90 -M --mate-std-dev 30 --solexa1.3-quals --library-type fr-unstranded --no-novel-juncs –transcriptome-index=NCBI/build37.2/transcriptome/genome NCBI/build37.2/Sequence/Bowtie2Index/genome	cufflinks-2.1/cuffdiff -p 8 --compatible-hits-norm -o [] -N NCBI/build37.2/Annotation/Archives/archive-2013-03-06-12-22-32/Genes/genes.gtf -b NCBI/build37.2/Sequence/WholeGenomeFasta/genome.fa
tophat --no-novel junctions	tophat -p 3 -r 90 -M --mate-std-dev 30 --solexa1.3-quals --library-type fr-unstranded –transcriptome-index=NCBI/build37.2/transcriptome/genome NCBI/build37.2/Sequence/Bowtie2Index/genome	cufflinks-2.1/cuffdiff -p 8 --compatible-hits-norm -o [] -N -u NCBI/build37.2/Annotation/Archives/archive-2013-03-06-12-22-32/Genes/genes.gtf -b NCBI/build37.2/Sequence/WholeGenomeFasta/genome.fa
tophat -M	tophat -p 3 -r 90 --mate-std-dev 30 --solexa1.3-quals --library-type fr-unstranded --no-novel-juncs –transcriptome-index=NCBI/build37.2/transcriptome/genome NCBI/build37.2/Sequence/Bowtie2Index/genome	cufflinks-2.1/cuffdiff -p 8 --compatible-hits-norm -o [] -N -u NCBI/build37.2/Annotation/Archives/archive-2013-03-06-12-22-32/Genes/genes.gtf -b NCBI/build37.2/Sequence/WholeGenomeFasta/genome.fa
tophat -r 50	tophat -p 3 -r 50 --mate-std-dev 20 -M --solexa1.3-quals --library-type fr-unstranded --no-novel-juncs –transcriptome-index=NCBI/build37.2/transcriptome/genome NCBI/build37.2/Sequence/Bowtie2Index/genome	cufflinks-2.1/cuffdiff -p 8 --compatible-hits-norm -o [] -N -u NCBI/build37.2/Annotation/Archives/archive-2013-03-06-12-22-32/Genes/genes.gtf -b NCBI//build37.2/Sequence/WholeGenomeFasta/genome.fa
tophat -r 150	tophat -p 3 -r 150 -M --mate-std-dev 20 --solexa1.3-quals --library-type fr-unstranded --no-novel-juncs –transcriptome-index=NCBI/build37.2/transcriptome/genome NCBI/build37.2/Sequence/Bowtie2Index/genome	cufflinks-2.1/cuffdiff -p 8 --compatible-hits-norm -o [] -N -u NCBI/build37.2/Annotation/Archives/archive-2013-03-06-12-22-32/Genes/genes.gtf -b NCBI/build37.2/Sequence/WholeGenomeFasta/genome.fa
